# Supplementary material for: Habitat-dependent composition of bacterial and fungal communities in biological soil crusts from Oman
Source: Sci Rep. 2019 Apr 23;9:6468. doi: 10.1038/s41598-019-42911-6 (PMC6478931; doi:10.1038/s41598-019-42911-6)
Supplement: Supplementary file 2 — Supplementary Dataset1 [file 41598_2019_42911_MOESM2_ESM.xls]

## Sheet: Blast_bac_best_SI_table2
Supplementarty Dataset1: Blast results for the most abundant OTUs of each of the bacterial genera displayed in main figure 5. Sequences were blasted against the 16S bacterial and archaeal sequence collection of NCBI, using megablast (date accessed: 03.03.2019). Full names (title) and taxonomic paths (path) of the 10 best hits (if applicable) were retrieved using the R package rentrez [100]. The g…
qseqid	sseqid	pident	length	mismatch	gapopen	qstart	qend	sstart	send	evalue	bitscore	qlen	qcov	title	path	genus.RDP
sq1;size=26898;	NR_125521.1	94.321	405	22	1	1	405	298	701	3.1e-177	619	405	100	Coleofasciculus chthonoplastes strain SAG 2209 16S ribosomal RNA gene, partial sequence.	Bacteria; Cyanobacteria; Oscillatoriophycideae; Oscillatoriales; Coleofasciculaceae; Coleofasciculus	Coleofasciculaceae_unclassified
sq1;size=26898;	NR_125700.1	92.118	406	29	3	2	405	1	405	3.17e-162	569	405	100	Kastovskya adunca strain ATA6-11-RM4 16S ribosomal RNA gene, partial sequence.	Bacteria; Cyanobacteria; Oscillatoriophycideae; Oscillatoriales; Coleofasciculaceae; Kastovskya	Coleofasciculaceae_unclassified
sq1;size=26898;	NR_151862.1	91.872	406	31	2	1	405	320	724	4.1e-161	566	405	100	Potamolinea magna strain 47PC 16S ribosomal RNA, partial sequence.	Bacteria; Cyanobacteria; Oscillatoriophycideae; Oscillatoriales; unclassified Oscillatoriales; Potamolinea	Coleofasciculaceae_unclassified
sq1;size=26898;	NR_026510.1	91.872	406	30	3	1	405	299	702	1.47e-160	564	405	100	Halospirulina tapeticola strain CCC Baja-95 Cl.2 16S ribosomal RNA gene, partial sequence.	Bacteria; Cyanobacteria; Spirulinales; Spirulinaceae; Halospirulina	Coleofasciculaceae_unclassified
sq1;size=26898;	NR_117881.1	91.605	405	33	1	1	405	321	724	6.86e-159	558	405	100	Loriellopsis cavernicola strain LF-B5 16S ribosomal RNA gene, partial sequence.	Bacteria; Cyanobacteria; Nostocales; Symphyonemataceae; Loriellopsis	Coleofasciculaceae_unclassified
sq1;size=26898;	NR_151861.1	91.379	406	33	2	1	405	320	724	8.87e-158	555	405	100	Potamolinea aerugineo-caerulea strain 1PC 16S ribosomal RNA, partial sequence.	Bacteria; Cyanobacteria; Oscillatoriophycideae; Oscillatoriales; unclassified Oscillatoriales; Potamolinea	Coleofasciculaceae_unclassified
sq1;size=26898;	NR_151904.1	90.864	405	37	0	1	405	320	724	1.92e-154	544	405	100	Aliterella antarctica strain CENA408 16S ribosomal RNA, partial sequence.	Bacteria; Cyanobacteria; Chroococcidiopsidales; Chroococcidiopsidaceae; Aliterella	Coleofasciculaceae_unclassified
sq1;size=26898;	NR_114306.1	90.931	408	31	6	1	405	223	627	1.92e-154	544	405	100	Aerosakkonema funiforme strain Lao26 16S ribosomal RNA gene, partial sequence.	Bacteria; Cyanobacteria; Oscillatoriophycideae; Oscillatoriales; Oscillatoriaceae; Aerosakkonema	Coleofasciculaceae_unclassified
sq1;size=26898;	NR_115288.1	91.089	404	33	3	1	403	236	637	1.92e-154	544	405	100	Crocosphaera watsonii strain WH 8501 16S ribosomal RNA gene, partial sequence.	Bacteria; Cyanobacteria; Oscillatoriophycideae; Chroococcales; Aphanothecaceae; Crocosphaera	Coleofasciculaceae_unclassified
sq1;size=26898;	NR_148664.1	90.887	406	31	6	1	403	302	704	2.48e-153	540	405	100	Foliisarcina bertiogensis strain CENA333 16S ribosomal RNA, partial sequence.	Bacteria; Cyanobacteria; Pleurocapsales; Xenococcaceae; Foliisarcina	Coleofasciculaceae_unclassified
sq10;size=11655;	NR_117774.1	99.532	427	2	0	1	427	326	752	0	778	427	100	Anoxybacillus flavithermus subsp. yunnanensis strain E13 16S ribosomal RNA gene, partial sequence.	Bacteria; Firmicutes; Bacilli; Bacillales; Bacillaceae; Anoxybacillus	Anoxybacillus
sq10;size=11655;	NR_116668.1	99.297	427	3	0	1	427	359	785	0	773	427	100	Anoxybacillus tengchongensis strain T-11 16S ribosomal RNA gene, partial sequence.	Bacteria; Firmicutes; Bacilli; Bacillales; Bacillaceae; Anoxybacillus	Anoxybacillus
sq10;size=11655;	NR_116097.1	99.297	427	3	0	1	427	332	758	0	773	427	100	Anoxybacillus mongoliensis strain T4 16S ribosomal RNA gene, partial sequence.	Bacteria; Firmicutes; Bacilli; Bacillales; Bacillaceae; Anoxybacillus	Anoxybacillus
sq10;size=11655;	NR_115021.1	99.297	427	3	0	1	427	346	772	0	773	427	100	Anoxybacillus bogrovensis strain NBIMCC 8427=DSM 17956 16S ribosomal RNA gene, partial sequence.	Bacteria; Firmicutes; Bacilli; Bacillales; Bacillaceae; Anoxybacillus	Anoxybacillus
sq10;size=11655;	NR_026516.1	99.063	427	4	0	1	427	344	770	0	769	427	100	Anoxybacillus flavithermus strain DSM 2641 16S ribosomal RNA gene, partial sequence.	Bacteria; Firmicutes; Bacilli; Bacillales; Bacillaceae; Anoxybacillus	Anoxybacillus
sq10;size=11655;	NR_108265.1	99.063	427	4	0	1	427	364	790	0	767	427	100	Anoxybacillus kaynarcensis strain D1021 16S ribosomal RNA gene, partial sequence.	Bacteria; Firmicutes; Bacilli; Bacillales; Bacillaceae; Anoxybacillus	Anoxybacillus
sq10;size=11655;	NR_104891.1	98.829	427	5	0	1	427	339	765	0	763	427	100	[Flavobacterium] thermophilum strain G-21 16S ribosomal RNA gene, partial sequence.	Bacteria; Firmicutes; Bacilli; Bacillales	Anoxybacillus
sq10;size=11655;	NR_118117.1	98.829	427	5	0	1	427	328	754	0	761	427	100	Anoxybacillus thermarum strain DSM 17141 16S ribosomal RNA gene, partial sequence.	Bacteria; Firmicutes; Bacilli; Bacillales; Bacillaceae; Anoxybacillus	Anoxybacillus
sq10;size=11655;	NR_115109.1	98.829	427	5	0	1	427	348	774	0	761	427	100	Anoxybacillus kamchatkensis subsp. asaccharedens strain KG8 16S ribosomal RNA gene, partial sequence.	Bacteria; Firmicutes; Bacilli; Bacillales; Bacillaceae; Anoxybacillus	Anoxybacillus
sq10;size=11655;	NR_115017.1	98.829	427	5	0	1	427	357	783	0	761	427	100	Anoxybacillus thermarum strain AF/04 16S ribosomal RNA gene, partial sequence.	Bacteria; Firmicutes; Bacilli; Bacillales; Bacillaceae; Anoxybacillus	Anoxybacillus
sq100;size=2414;	NR_158052.1	96.009	426	17	0	1	426	300	725	0	693	426	100	Rubrobacter spartanus strain HPK2-2 16S ribosomal RNA, partial sequence.	Bacteria; Actinobacteria; Rubrobacteria; Rubrobacterales; Rubrobacteraceae; Rubrobacter	Rubrobacter
sq100;size=2414;	NR_125704.1	94.326	423	24	0	4	426	322	744	0	649	426	99	Rubrobacter naiadicus strain RG-3 16S ribosomal RNA gene, partial sequence.	Bacteria; Actinobacteria; Rubrobacteria; Rubrobacterales; Rubrobacteraceae; Rubrobacter	Rubrobacter
sq100;size=2414;	NR_125703.1	94.09	423	25	0	4	426	323	745	0	643	426	99	Rubrobacter calidifluminis strain RG-1 16S ribosomal RNA gene, partial sequence.	Bacteria; Actinobacteria; Rubrobacteria; Rubrobacterales; Rubrobacteraceae; Rubrobacter	Rubrobacter
sq100;size=2414;	NR_074552.1	94.09	423	25	0	4	426	339	761	0	643	426	99	Rubrobacter xylanophilus strain DSM 9941 16S ribosomal RNA, partial sequence.	Bacteria; Actinobacteria; Rubrobacteria; Rubrobacterales; Rubrobacteraceae; Rubrobacter	Rubrobacter
sq100;size=2414;	NR_119187.1	93.853	423	26	0	4	426	339	761	0	638	426	99	Rubrobacter xylanophilus strain PRD-1 16S ribosomal RNA, partial sequence.	Bacteria; Actinobacteria; Rubrobacteria; Rubrobacterales; Rubrobacteraceae; Rubrobacter	Rubrobacter
sq100;size=2414;	NR_029191.2	93.427	426	28	0	1	426	358	783	0	632	426	100	Rubrobacter radiotolerans strain P 1 16S ribosomal RNA gene, partial sequence.	Bacteria; Actinobacteria; Rubrobacteria; Rubrobacterales; Rubrobacteraceae; Rubrobacter	Rubrobacter
sq100;size=2414;	NR_025220.1	93.192	426	29	0	1	426	287	712	1.85e-179	627	426	100	Rubrobacter taiwanensis strain LS-293 16S ribosomal RNA gene, partial sequence.	Bacteria; Actinobacteria; Rubrobacteria; Rubrobacterales; Rubrobacteraceae; Rubrobacter	Rubrobacter
sq100;size=2414;	NR_119230.1	93.192	426	29	0	1	426	331	756	1.85e-179	627	426	100	Rubrobacter radiotolerans strain DSM 5868 16S ribosomal RNA gene, partial sequence.	Bacteria; Actinobacteria; Rubrobacteria; Rubrobacterales; Rubrobacteraceae; Rubrobacter	Rubrobacter
sq100;size=2414;	NR_117640.1	92.254	426	33	0	1	426	340	765	8.69e-173	604	426	100	Rubrobacter bracarensis strain VFA70612_S1 16S ribosomal RNA gene, partial sequence.	Bacteria; Actinobacteria; Rubrobacteria; Rubrobacterales; Rubrobacteraceae; Rubrobacter	Rubrobacter
sq100;size=2414;	NR_117202.1	92.254	426	33	0	1	426	355	780	8.69e-173	604	426	100	Rubrobacter bracarensis strain VF70612_S1 16S ribosomal RNA gene, partial sequence.	Bacteria; Actinobacteria; Rubrobacteria; Rubrobacterales; Rubrobacteraceae; Rubrobacter	Rubrobacter
sq105;size=2330;	NR_159154.1	97.264	402	11	0	1	402	351	752	0	682	402	100	Aridibacter nitratireducens strain A_24_SHP_-5_238 16S ribosomal RNA, partial sequence.	Bacteria; Acidobacteria; Blastocatellia; Blastocatellales; Blastocatellaceae; Aridibacter	Blastocatellaceae_unclassified
sq105;size=2330;	NR_133697.1	97.264	402	11	0	1	402	350	751	0	682	402	100	Aridibacter famidurans strain A22_HD_4H 16S ribosomal RNA, partial sequence.	Bacteria; Acidobacteria; Blastocatellia; Blastocatellales; Blastocatellaceae; Aridibacter	Blastocatellaceae_unclassified
sq105;size=2330;	NR_146026.1	97.015	402	12	0	1	402	353	754	0	676	402	100	Tellurimicrobium multivorans strain Ac_18_E7 16S ribosomal RNA, partial sequence.	Bacteria; Acidobacteria; Blastocatellia; Blastocatellales; Blastocatellaceae; Tellurimicrobium	Blastocatellaceae_unclassified
sq105;size=2330;	NR_133698.1	97.015	402	12	0	1	402	353	754	0	676	402	100	Aridibacter kavangonensis strain Ac_23_E3 16S ribosomal RNA, partial sequence.	Bacteria; Acidobacteria; Blastocatellia; Blastocatellales; Blastocatellaceae; Aridibacter	Blastocatellaceae_unclassified
sq105;size=2330;	NR_118350.1	97.015	402	12	0	1	402	333	734	0	676	402	100	Blastocatella fastidiosa strain A2-16 16S ribosomal RNA gene, partial sequence.	Bacteria; Acidobacteria; Blastocatellia; Blastocatellales; Blastocatellaceae; Blastocatella	Blastocatellaceae_unclassified
sq105;size=2330;	NR_146022.1	96.766	402	13	0	1	402	353	754	0	671	402	100	Stenotrophobacter roseus strain Ac_15_C4 16S ribosomal RNA, partial sequence.	Bacteria; Acidobacteria; Blastocatellia; Blastocatellales; Blastocatellaceae; Stenotrophobacter	Blastocatellaceae_unclassified
sq105;size=2330;	NR_146023.1	96.517	402	14	0	1	402	353	754	0	665	402	100	Stenotrophobacter terrae strain Ac_28_D10 16S ribosomal RNA, partial sequence.	Bacteria; Acidobacteria; Blastocatellia; Blastocatellales; Blastocatellaceae; Stenotrophobacter	Blastocatellaceae_unclassified
sq105;size=2330;	NR_146021.1	96.269	402	15	0	1	402	353	754	0	660	402	100	Stenotrophobacter namibiensis strain Ac_17_F2 16S ribosomal RNA, partial sequence.	Bacteria; Acidobacteria; Blastocatellia; Blastocatellales; Blastocatellaceae; Stenotrophobacter	Blastocatellaceae_unclassified
sq105;size=2330;	NR_151987.1	85.446	426	38	10	1	402	368	793	9.39e-118	422	402	100	Brevitalea aridisoli strain Ac_11_E3 16S ribosomal RNA, partial sequence.	Bacteria; Acidobacteria; Blastocatellia; Blastocatellales; Pyrinomonadaceae; Brevitalea	Blastocatellaceae_unclassified
sq105;size=2330;	NR_151988.1	84.977	426	40	11	1	402	368	793	2.03e-114	411	402	100	Brevitalea deliciosa strain Ac_16_C4 16S ribosomal RNA, partial sequence.	Bacteria; Acidobacteria; Blastocatellia; Blastocatellales; Pyrinomonadaceae; Brevitalea	Blastocatellaceae_unclassified
sq107;size=2308;	NR_074793.2	78.261	414	74	9	5	416	376	775	1.3e-66	252	416	99	Oscillibacter valericigenes strain Sjm18-20 16S ribosomal RNA, complete sequence.	Bacteria; Firmicutes; Clostridia; Clostridiales; Oscillospiraceae; Oscillibacter	FBP_unclassified
sq107;size=2308;	NR_041340.1	78.261	414	74	9	5	416	349	748	1.3e-66	252	416	99	Oscillibacter valericigenes strain Sjm18-20 16S ribosomal RNA gene, partial sequence.	Bacteria; Firmicutes; Clostridia; Clostridiales; Oscillospiraceae; Oscillibacter	FBP_unclassified
sq107;size=2308;	NR_113009.1	78.261	414	72	8	5	415	327	725	4.69e-66	250	416	99	Armatimonas rosea strain YO-36 16S ribosomal RNA gene, partial sequence.	Bacteria; Armatimonadetes; Armatimonadia; Armatimonadales; Armatimonadaceae; Armatimonas	FBP_unclassified
sq107;size=2308;	NR_126286.1	81.029	311	47	12	112	416	472	776	3.65e-62	237	416	73	Geomicrobium sediminis strain YIM M13075 16S ribosomal RNA gene, partial sequence.	Bacteria; Firmicutes; Bacilli; Bacillales; Geomicrobium	FBP_unclassified
sq107;size=2308;	NR_125510.1	80.583	309	51	9	112	416	399	702	6.11e-60	230	416	73	Syntrophomonas cellicola strain 19J-3 16S ribosomal RNA gene, partial sequence.	Bacteria; Firmicutes; Clostridia; Clostridiales; Syntrophomonadaceae; Syntrophomonas	FBP_unclassified
sq107;size=2308;	NR_108948.1	77.315	432	69	22	5	416	320	742	2.2e-59	228	416	99	Bacillus hunanensis strain JSM 081003 16S ribosomal RNA gene, partial sequence.	Bacteria; Firmicutes; Bacilli; Bacillales; Bacillaceae; Bacillus	FBP_unclassified
sq107;size=2308;	NR_036940.1	80.573	314	45	13	111	416	487	792	2.2e-59	228	416	74	Bacillus lehensis strain MLB2 16S ribosomal RNA gene, partial sequence.	Bacteria; Firmicutes; Bacilli; Bacillales; Bacillaceae; Bacillus	FBP_unclassified
sq107;size=2308;	NR_041241.1	80.573	314	45	13	111	416	485	790	2.2e-59	228	416	74	Bacillus oshimensis strain K11 16S ribosomal RNA gene, partial sequence.	Bacteria; Firmicutes; Bacilli; Bacillales; Bacillaceae; Bacillus	FBP_unclassified
sq107;size=2308;	NR_025741.1	80.573	314	45	13	111	416	461	766	2.2e-59	228	416	74	Bacillus patagoniensis strain PAT 05 16S ribosomal RNA gene, partial sequence.	Bacteria; Firmicutes; Bacilli; Bacillales; Bacillaceae; Bacillus	FBP_unclassified
sq107;size=2308;	NR_104780.1	80.195	308	55	6	112	416	442	746	7.9e-59	226	416	73	Clostridium malenominatum strain DSM 1127 16S ribosomal RNA gene, partial sequence.	Bacteria; Firmicutes; Clostridia; Clostridiales; Clostridiaceae; Clostridium	FBP_unclassified
sq11;size=10785;	NR_118350.1	97.264	402	11	0	1	402	333	734	0	682	402	100	Blastocatella fastidiosa strain A2-16 16S ribosomal RNA gene, partial sequence.	Bacteria; Acidobacteria; Blastocatellia; Blastocatellales; Blastocatellaceae; Blastocatella	Blastocatella
sq11;size=10785;	NR_159154.1	97.015	402	12	0	1	402	351	752	0	676	402	100	Aridibacter nitratireducens strain A_24_SHP_-5_238 16S ribosomal RNA, partial sequence.	Bacteria; Acidobacteria; Blastocatellia; Blastocatellales; Blastocatellaceae; Aridibacter	Blastocatella
sq11;size=10785;	NR_133697.1	97.015	402	12	0	1	402	350	751	0	676	402	100	Aridibacter famidurans strain A22_HD_4H 16S ribosomal RNA, partial sequence.	Bacteria; Acidobacteria; Blastocatellia; Blastocatellales; Blastocatellaceae; Aridibacter	Blastocatella
sq11;size=10785;	NR_146023.1	96.02	402	16	0	1	402	353	754	0	654	402	100	Stenotrophobacter terrae strain Ac_28_D10 16S ribosomal RNA, partial sequence.	Bacteria; Acidobacteria; Blastocatellia; Blastocatellales; Blastocatellaceae; Stenotrophobacter	Blastocatella
sq11;size=10785;	NR_133698.1	95.771	402	17	0	1	402	353	754	0	649	402	100	Aridibacter kavangonensis strain Ac_23_E3 16S ribosomal RNA, partial sequence.	Bacteria; Acidobacteria; Blastocatellia; Blastocatellales; Blastocatellaceae; Aridibacter	Blastocatella
sq11;size=10785;	NR_146021.1	95.522	402	18	0	1	402	353	754	0	643	402	100	Stenotrophobacter namibiensis strain Ac_17_F2 16S ribosomal RNA, partial sequence.	Bacteria; Acidobacteria; Blastocatellia; Blastocatellales; Blastocatellaceae; Stenotrophobacter	Blastocatella
sq11;size=10785;	NR_146022.1	95.025	402	20	0	1	402	353	754	0	632	402	100	Stenotrophobacter roseus strain Ac_15_C4 16S ribosomal RNA, partial sequence.	Bacteria; Acidobacteria; Blastocatellia; Blastocatellales; Blastocatellaceae; Stenotrophobacter	Blastocatella
sq11;size=10785;	NR_146026.1	94.776	402	21	0	1	402	353	754	1.85e-179	627	402	100	Tellurimicrobium multivorans strain Ac_18_E7 16S ribosomal RNA, partial sequence.	Bacteria; Acidobacteria; Blastocatellia; Blastocatellales; Blastocatellaceae; Tellurimicrobium	Blastocatella
sq11;size=10785;	NR_151988.1	86.854	426	32	3	1	402	368	793	9.26e-128	455	402	100	Brevitalea deliciosa strain Ac_16_C4 16S ribosomal RNA, partial sequence.	Bacteria; Acidobacteria; Blastocatellia; Blastocatellales; Pyrinomonadaceae; Brevitalea	Blastocatella
sq11;size=10785;	NR_151987.1	86.854	426	32	3	1	402	368	793	9.26e-128	455	402	100	Brevitalea aridisoli strain Ac_11_E3 16S ribosomal RNA, partial sequence.	Bacteria; Acidobacteria; Blastocatellia; Blastocatellales; Pyrinomonadaceae; Brevitalea	Blastocatella
sq110;size=2220;	NR_040858.1	86.732	407	49	5	1	405	258	661	1.55e-125	448	405	100	Planktothricoides raciborskii strain NIES-207 16S ribosomal RNA gene, partial sequence.	Bacteria; Cyanobacteria; Oscillatoriophycideae; Oscillatoriales; Microcoleaceae; Planktothricoides	Oxyphotobacteria_unclassified
sq110;size=2220;	NR_148664.1	86.139	404	54	2	1	403	302	704	1.21e-121	435	405	100	Foliisarcina bertiogensis strain CENA333 16S ribosomal RNA, partial sequence.	Bacteria; Cyanobacteria; Pleurocapsales; Xenococcaceae; Foliisarcina	Oxyphotobacteria_unclassified
sq110;size=2220;	NR_074407.1	86.173	405	51	5	1	403	338	739	4.34e-121	433	405	100	Acaryochloris marina strain MBIC11017 16S ribosomal RNA, partial sequence.	Bacteria; Cyanobacteria; Synechococcales; Acaryochloridaceae; Acaryochloris	Oxyphotobacteria_unclassified
sq110;size=2220;	NR_112154.1	86.173	405	51	5	1	403	314	715	4.34e-121	433	405	100	Acaryochloris marina strain MBIC 11017 16S ribosomal RNA gene, partial sequence.	Bacteria; Cyanobacteria; Synechococcales; Acaryochloridaceae; Acaryochloris	Oxyphotobacteria_unclassified
sq110;size=2220;	NR_115154.1	86.173	405	51	5	1	403	335	736	4.34e-121	433	405	100	Acaryochloris marina strain MBIC11017 16S ribosomal RNA gene, partial sequence.	Bacteria; Cyanobacteria; Synechococcales; Acaryochloridaceae; Acaryochloris	Oxyphotobacteria_unclassified
sq110;size=2220;	NR_044104.1	85.926	405	52	5	1	403	267	668	2.02e-119	427	405	100	Rubidibacter lacunae strain KORDI 51-2 16S ribosomal RNA gene, partial sequence.	Bacteria; Cyanobacteria; Oscillatoriophycideae; Chroococcales; Aphanothecaceae; Rubidibacter	Oxyphotobacteria_unclassified
sq110;size=2220;	NR_114306.1	85.645	411	47	11	1	405	223	627	9.39e-118	422	405	100	Aerosakkonema funiforme strain Lao26 16S ribosomal RNA gene, partial sequence.	Bacteria; Cyanobacteria; Oscillatoriophycideae; Oscillatoriales; Oscillatoriaceae; Aerosakkonema	Oxyphotobacteria_unclassified
sq110;size=2220;	NR_117712.2	85.504	407	49	10	4	405	3	404	4.37e-116	416	405	99	Calochaete cimrmanii strain RKST551 16S ribosomal RNA, partial sequence.	Bacteria; Cyanobacteria; Nostocales; Fortieaceae; Calochaete	Oxyphotobacteria_unclassified
sq110;size=2220;	NR_125700.1	85.432	405	54	5	4	405	3	405	4.37e-116	416	405	99	Kastovskya adunca strain ATA6-11-RM4 16S ribosomal RNA gene, partial sequence.	Bacteria; Cyanobacteria; Oscillatoriophycideae; Oscillatoriales; Coleofasciculaceae; Kastovskya	Oxyphotobacteria_unclassified
sq110;size=2220;	NR_102463.1	85.432	405	54	5	1	403	320	721	4.37e-116	416	405	100	Oscillatoria acuminata strain PCC 6304 16S ribosomal RNA, partial sequence.	Bacteria; Cyanobacteria; Oscillatoriophycideae; Oscillatoriales; Oscillatoriaceae; Oscillatoria	Oxyphotobacteria_unclassified
sq111;size=2210;	NR_109544.1	91.337	404	33	2	1	403	348	750	1.15e-156	551	403	100	Ornatilinea apprima strain P3M-1 16S ribosomal RNA gene, partial sequence.	Bacteria; Chloroflexi; Anaerolineae; Anaerolineales; Anaerolineaceae; Ornatilinea	Anaerolinea
sq111;size=2210;	NR_041354.1	91.337	404	33	2	1	403	327	729	1.15e-156	551	403	100	Bellilinea caldifistulae strain GOMI-1 16S ribosomal RNA gene, partial sequence.	Bacteria; Chloroflexi; Anaerolineae; Anaerolineales; Anaerolineaceae; Bellilinea	Anaerolinea
sq111;size=2210;	NR_133813.1	89.383	405	39	4	1	403	335	737	2.52e-143	507	403	100	Pelolinea submarina strain MO-CFX1 16S ribosomal RNA, partial sequence.	Bacteria; Chloroflexi; Anaerolineae; Anaerolineales; Anaerolineaceae; Pelolinea	Anaerolinea
sq111;size=2210;	NR_041355.1	89.356	404	41	2	1	403	325	727	2.52e-143	507	403	100	Longilinea arvoryzae strain KOME-1 16S ribosomal RNA gene, partial sequence.	Bacteria; Chloroflexi; Anaerolineae; Anaerolineales; Anaerolineaceae; Longilinea	Anaerolinea
sq111;size=2210;	NR_040972.1	89.109	404	41	3	1	403	324	725	4.22e-141	499	403	100	Levilinea saccharolytica strain KIBI-1 16S ribosomal RNA gene, partial sequence.	Bacteria; Chloroflexi; Anaerolineae; Anaerolineales; Anaerolineaceae; Levilinea	Anaerolinea
sq111;size=2210;	NR_132293.1	88.861	404	43	2	1	403	335	737	5.45e-140	496	403	100	Thermomarinilinea lacunifontana strain SW7 16S ribosomal RNA, partial sequence.	Bacteria; Chloroflexi; Anaerolineae; Anaerolineales; Anaerolineaceae; Thermomarinilinea	Anaerolinea
sq111;size=2210;	NR_117865.1	88.861	404	43	2	1	403	335	737	5.45e-140	496	403	100	Thermanaerothrix daxensis strain GNS-1 16S ribosomal RNA gene, partial sequence.	Bacteria; Chloroflexi; Anaerolineae; Anaerolineales; Anaerolineaceae; Thermanaerothrix	Anaerolinea
sq111;size=2210;	NR_040971.1	88.889	405	42	3	1	403	326	729	5.45e-140	496	403	100	Leptolinea tardivitalis strain YMTK-2 16S ribosomal RNA gene, partial sequence.	Bacteria; Chloroflexi; Anaerolineae; Anaerolineales; Anaerolineaceae; Leptolinea	Anaerolinea
sq111;size=2210;	NR_148566.1	87.593	403	50	0	1	403	319	721	1.19e-131	468	403	100	Flexilinea flocculi strain TC1 16S ribosomal RNA, partial sequence.	Bacteria; Chloroflexi; Anaerolineae; Anaerolineales; Anaerolineaceae; Flexilinea	Anaerolinea
sq111;size=2210;	NR_074383.1	86.386	404	53	2	1	403	348	750	2.59e-123	440	403	100	Anaerolinea thermophila strain UNI-1 16S ribosomal RNA, partial sequence.	Bacteria; Chloroflexi; Anaerolineae; Anaerolineales; Anaerolineaceae; Anaerolinea	Anaerolinea
sq114;size=2199;	NR_114470.1	90.099	404	36	4	1	402	307	708	9e-148	521	402	100	Oscillochloris trichoides strain DG-6 16S ribosomal RNA gene, partial sequence.	Bacteria; Chloroflexi; Chloroflexia; Chloroflexales; Chloroflexineae; Oscillochloridaceae; Oscillochloris	Chloronema
sq114;size=2199;	NR_148571.2	86.6	403	52	2	1	402	330	731	2e-124	444	402	100	Chloroflexus islandicus strain isl-2 16S ribosomal RNA, partial sequence.	Bacteria; Chloroflexi; Chloroflexia; Chloroflexales; Chloroflexineae; Chloroflexaceae; Chloroflexus	Chloronema
sq114;size=2199;	NR_074263.1	86.104	403	54	2	1	402	327	728	4.34e-121	433	402	100	Chloroflexus aurantiacus strain J-10-fl 16S ribosomal RNA, partial sequence.	Bacteria; Chloroflexi; Chloroflexia; Chloroflexales; Chloroflexineae; Chloroflexaceae; Chloroflexus	Chloronema
sq114;size=2199;	NR_074226.1	85.36	403	57	2	1	402	328	729	4.37e-116	416	402	100	Chloroflexus aggregans strain DSM 9485 16S ribosomal RNA, partial sequence.	Bacteria; Chloroflexi; Chloroflexia; Chloroflexales; Chloroflexineae; Chloroflexaceae; Chloroflexus	Chloronema
sq114;size=2199;	NR_125709.1	83.333	402	67	0	1	402	285	686	2.67e-103	374	402	100	Heliothrix oregonensis strain F1 16S ribosomal RNA gene, partial sequence.	Bacteria; Chloroflexi; Chloroflexia; Chloroflexales; Roseiflexineae; Roseiflexaceae; Heliothrix	Chloronema
sq114;size=2199;	NR_134220.1	81.418	409	65	10	1	402	289	693	2.72e-88	324	402	100	Thermorudis peleae strain KI4 16S ribosomal RNA, partial sequence.	Bacteria; Chloroflexi; Thermorudis	Chloronema
sq114;size=2199;	NR_145876.1	80.676	414	64	16	1	402	270	679	2.74e-83	307	402	100	Thermorudis pharmacophila strain WKT50.2 16S ribosomal RNA, partial sequence.	Bacteria; Chloroflexi; Thermorudis	Chloronema
sq114;size=2199;	NR_040840.1	80.976	410	56	18	4	401	404	803	2.74e-83	307	402	99	Pelotomaculum thermopropionicum strain SI 16S ribosomal RNA, partial sequence.	Bacteria; Firmicutes; Clostridia; Clostridiales; Peptococcaceae; Pelotomaculum	Chloronema
sq114;size=2199;	NR_074685.1	80.976	410	57	17	4	401	397	797	9.86e-83	305	402	99	Pelotomaculum thermopropionicum strain SI 16S ribosomal RNA, partial sequence.	Bacteria; Firmicutes; Clostridia; Clostridiales; Peptococcaceae; Pelotomaculum	Chloronema
sq114;size=2199;	NR_036762.1	81.074	391	66	8	15	401	313	699	9.86e-83	305	402	96	Microvirga flocculans strain TFB 16S ribosomal RNA gene, partial sequence.	Bacteria; Proteobacteria; Alphaproteobacteria; Rhizobiales; Methylobacteriaceae; Microvirga	Chloronema
sq115;size=2198;	NR_125642.1	89.409	406	35	8	1	402	313	714	9.06e-143	505	402	100	Kallotenue papyrolyticum strain JKG1 16S ribosomal RNA gene, partial sequence.	Bacteria; Chloroflexi; Chloroflexia; Kallotenuales; Kallotenuaceae; Kallotenue	AKIW781_unclassified
sq115;size=2198;	NR_074379.1	83.619	409	56	11	1	402	345	749	2.67e-103	374	402	100	Sphaerobacter thermophilus strain DSM 20745 16S ribosomal RNA, partial sequence.	Bacteria; Chloroflexi; Sphaerobacteridae; Sphaerobacterales; Sphaerobacterineae; Sphaerobacteraceae; Sphaerobacter	AKIW781_unclassified
sq115;size=2198;	NR_042118.1	83.619	409	56	11	1	402	314	718	2.67e-103	374	402	100	Sphaerobacter thermophilus strain DSM 20745 16S ribosomal RNA, partial sequence.	Bacteria; Chloroflexi; Sphaerobacteridae; Sphaerobacterales; Sphaerobacterineae; Sphaerobacteraceae; Sphaerobacter	AKIW781_unclassified
sq115;size=2198;	NR_125709.1	82.266	406	62	9	1	401	285	685	2.09e-94	344	402	100	Heliothrix oregonensis strain F1 16S ribosomal RNA gene, partial sequence.	Bacteria; Chloroflexi; Chloroflexia; Chloroflexales; Roseiflexineae; Roseiflexaceae; Heliothrix	AKIW781_unclassified
sq115;size=2198;	NR_148571.2	82.31	407	60	9	1	401	330	730	7.52e-94	342	402	100	Chloroflexus islandicus strain isl-2 16S ribosomal RNA, partial sequence.	Bacteria; Chloroflexi; Chloroflexia; Chloroflexales; Chloroflexineae; Chloroflexaceae; Chloroflexus	AKIW781_unclassified
sq115;size=2198;	NR_074188.1	82.31	407	60	12	1	401	327	727	7.52e-94	342	402	100	Roseiflexus castenholzii strain DSM 13941 16S ribosomal RNA, partial sequence.	Bacteria; Chloroflexi; Chloroflexia; Chloroflexales; Roseiflexineae; Roseiflexaceae; Roseiflexus	AKIW781_unclassified
sq115;size=2198;	NR_114470.1	82.31	407	60	10	1	401	307	707	7.52e-94	342	402	100	Oscillochloris trichoides strain DG-6 16S ribosomal RNA gene, partial sequence.	Bacteria; Chloroflexi; Chloroflexia; Chloroflexales; Chloroflexineae; Oscillochloridaceae; Oscillochloris	AKIW781_unclassified
sq115;size=2198;	NR_112114.1	82.31	407	60	12	1	401	307	707	7.52e-94	342	402	100	Roseiflexus castenholzii strain HLO8 16S ribosomal RNA gene, partial sequence.	Bacteria; Chloroflexi; Chloroflexia; Chloroflexales; Roseiflexineae; Roseiflexaceae; Roseiflexus	AKIW781_unclassified
sq115;size=2198;	NR_025007.1	82.524	412	46	24	4	401	322	721	9.73e-93	339	402	99	Laceyella putida strain KCTC 3666 16S ribosomal RNA gene, partial sequence.	Bacteria; Firmicutes; Bacilli; Bacillales; Thermoactinomycetaceae; Laceyella	AKIW781_unclassified
sq115;size=2198;	NR_074263.1	82.02	406	63	7	1	401	327	727	3.5e-92	337	402	100	Chloroflexus aurantiacus strain J-10-fl 16S ribosomal RNA, partial sequence.	Bacteria; Chloroflexi; Chloroflexia; Chloroflexales; Chloroflexineae; Chloroflexaceae; Chloroflexus	AKIW781_unclassified
sq117;size=2178;	NR_117934.1	94.774	421	21	1	1	420	362	782	0	654	420	100	Salinibacter iranicus strain CB7 16S ribosomal RNA gene, partial sequence.	Bacteria; Rhodothermaeota; Rhodothermia; Rhodothermales; Salinibacteraceae; Salinivenus	Salinibacter
sq117;size=2178;	NR_117935.1	94.299	421	23	1	1	420	359	779	0	643	420	100	Salinibacter luteus strain DGO 16S ribosomal RNA gene, partial sequence.	Bacteria; Rhodothermaeota; Rhodothermia; Rhodothermales; Salinibacteraceae; Salinivenus	Salinibacter
sq117;size=2178;	NR_157684.1	92.637	421	30	1	1	420	314	734	8.69e-173	604	420	100	Salinibacter altiplanensis strain AN15 16S ribosomal RNA, partial sequence.	Bacteria; Bacteroidetes; Bacteroidetes Order II. Incertae sedis; Rhodothermaceae; Salinibacter	Salinibacter
sq117;size=2178;	NR_074895.2	92.162	421	32	1	1	420	361	781	1.88e-169	593	420	100	Salinibacter ruber strain M31 16S ribosomal RNA, complete sequence.	Bacteria; Bacteroidetes; Bacteroidetes Order II. Incertae sedis; Rhodothermaceae; Salinibacter	Salinibacter
sq117;size=2178;	NR_114597.1	92.162	421	32	1	1	420	346	766	1.88e-169	593	420	100	Salinibacter ruber strain M31 16S ribosomal RNA gene, partial sequence.	Bacteria; Bacteroidetes; Bacteroidetes Order II. Incertae sedis; Rhodothermaceae; Salinibacter	Salinibacter
sq117;size=2178;	NR_044496.1	91.943	422	30	4	1	420	325	744	8.75e-168	588	420	100	Salisaeta longa strain S4-4 16S ribosomal RNA gene, partial sequence.	Bacteria; Bacteroidetes; Bacteroidetes Order II. Incertae sedis; Rhodothermaceae; Salisaeta	Salinibacter
sq117;size=2178;	NR_158101.1	91.19	420	37	0	1	420	348	767	8.81e-163	571	420	100	Natronotalea proteilytica strain BSker2 16S ribosomal RNA, partial sequence.	Bacteria; Bacteroidetes; Bacteroidetes Order II. Incertae sedis; Rhodothermaceae; Natronotalea	Salinibacter
sq117;size=2178;	NR_158102.1	90.714	420	39	0	1	420	349	768	1.91e-159	560	420	100	Longimonas haloalkaliphila strain BSker3 16S ribosomal RNA, partial sequence.	Bacteria; Bacteroidetes; Bacteroidetes Order II. Incertae sedis; Rhodothermaceae; Longimonas	Salinibacter
sq117;size=2178;	NR_151963.1	90.476	420	40	0	1	420	329	748	8.87e-158	555	420	100	Longibacter salinarum strain WDS2C18 16S ribosomal RNA, partial sequence.	Bacteria; Bacteroidetes; Bacteroidetes Order II. Incertae sedis; Rhodothermaceae; Longibacter	Salinibacter
sq117;size=2178;	NR_136497.1	90	420	42	0	1	420	329	748	1.92e-154	544	420	100	Longimonas halophila strain SYD6 16S ribosomal RNA, partial sequence.	Bacteria; Bacteroidetes; Bacteroidetes Order II. Incertae sedis; Rhodothermaceae; Longimonas	Salinibacter
sq12;size=10373;	NR_133823.1	86.417	427	50	6	1	425	283	703	1.99e-129	460	425	100	Pontibacter ruber strain JC213 16S ribosomal RNA, partial sequence.	Bacteria; Bacteroidetes; Cytophagia; Cytophagales; Hymenobacteraceae; Pontibacter	Cytophagales_unclassified
sq12;size=10373;	NR_109634.1	85.781	429	49	7	1	425	275	695	2e-124	444	425	100	Pontibacter ramchanderi strain LP43 16S ribosomal RNA gene, partial sequence.	Bacteria; Bacteroidetes; Cytophagia; Cytophagales; Hymenobacteraceae; Pontibacter	Cytophagales_unclassified
sq12;size=10373;	NR_132696.1	85.814	430	47	9	1	425	309	729	2e-124	444	425	100	Pontibacter jeungdoensis strain HMD3125 16S ribosomal RNA, partial sequence.	Bacteria; Bacteroidetes; Cytophagia; Cytophagales; Hymenobacteraceae; Pontibacter	Cytophagales_unclassified
sq12;size=10373;	NR_116853.1	85.714	427	53	7	1	425	305	725	2e-124	444	425	100	Pontibacter salisaro strain HMC5104 16S ribosomal RNA gene, partial sequence.	Bacteria; Bacteroidetes; Cytophagia; Cytophagales; Hymenobacteraceae; Pontibacter	Cytophagales_unclassified
sq12;size=10373;	NR_126230.1	85.514	428	54	8	1	425	314	736	2.59e-123	440	425	100	Mooreia alkaloidigena strain CNX-216 16S ribosomal RNA gene, partial sequence.	Bacteria; Bacteroidetes; Cytophagia; Cytophagales; Mooreiaceae; Mooreia	Cytophagales_unclassified
sq12;size=10373;	NR_159274.1	85.446	426	56	5	1	425	349	769	9.32e-123	438	425	100	Pontibacter brevis strain XAAS-2 16S ribosomal RNA, partial sequence.	Bacteria; Bacteroidetes; Cytophagia; Cytophagales; Hymenobacteraceae; Pontibacter	Cytophagales_unclassified
sq12;size=10373;	NR_152664.1	85.48	427	54	7	1	425	275	695	9.32e-123	438	425	100	Pontibacter virosus strain W14 16S ribosomal RNA, partial sequence.	Bacteria; Bacteroidetes; Cytophagia; Cytophagales; Hymenobacteraceae; Pontibacter	Cytophagales_unclassified
sq12;size=10373;	NR_148858.1	85.446	426	56	5	1	425	328	748	9.32e-123	438	425	100	Pontibacter amylolyticus strain 9-2 16S ribosomal RNA, partial sequence.	Bacteria; Bacteroidetes; Cytophagia; Cytophagales; Hymenobacteraceae; Pontibacter	Cytophagales_unclassified
sq12;size=10373;	NR_125665.1	85.514	428	52	5	1	425	329	749	9.32e-123	438	425	100	Pontibacter indicus strain LP100 16S ribosomal RNA gene, partial sequence.	Bacteria; Bacteroidetes; Cytophagia; Cytophagales; Hymenobacteraceae; Pontibacter	Cytophagales_unclassified
sq12;size=10373;	NR_109478.1	85.48	427	54	7	1	425	293	713	9.32e-123	438	425	100	Pontibacter lucknowensis strain DM9 16S ribosomal RNA gene, partial sequence.	Bacteria; Bacteroidetes; Cytophagia; Cytophagales; Hymenobacteraceae; Pontibacter	Cytophagales_unclassified
sq122;size=2122;	NR_148307.1	86.449	428	48	9	1	424	324	745	1.99e-129	460	424	100	Hymenobacter humi strain DG31A 16S ribosomal RNA, partial sequence.	Bacteria; Bacteroidetes; Cytophagia; Cytophagales; Hymenobacteraceae; Hymenobacter	Spirosomaceae_unclassified
sq122;size=2122;	NR_109680.1	86.118	425	55	4	1	424	318	739	9.26e-128	455	424	100	Hymenobacter arizonensis strain OR362-8 16S ribosomal RNA gene, partial sequence.	Bacteria; Bacteroidetes; Cytophagia; Cytophagales; Hymenobacteraceae; Siccationidurans	Spirosomaceae_unclassified
sq122;size=2122;	NR_152664.1	85.915	426	53	7	1	424	275	695	1.55e-125	448	424	100	Pontibacter virosus strain W14 16S ribosomal RNA, partial sequence.	Bacteria; Bacteroidetes; Cytophagia; Cytophagales; Hymenobacteraceae; Pontibacter	Spirosomaceae_unclassified
sq122;size=2122;	NR_109478.1	85.915	426	53	7	1	424	293	713	1.55e-125	448	424	100	Pontibacter lucknowensis strain DM9 16S ribosomal RNA gene, partial sequence.	Bacteria; Bacteroidetes; Cytophagia; Cytophagales; Hymenobacteraceae; Pontibacter	Spirosomaceae_unclassified
sq122;size=2122;	NR_116853.1	85.948	427	51	8	1	424	305	725	1.55e-125	448	424	100	Pontibacter salisaro strain HMC5104 16S ribosomal RNA gene, partial sequence.	Bacteria; Bacteroidetes; Cytophagia; Cytophagales; Hymenobacteraceae; Pontibacter	Spirosomaceae_unclassified
sq122;size=2122;	NR_149279.1	85.613	424	59	2	1	424	317	738	2e-124	444	424	100	Hymenobacter marinus strain KJ035 16S ribosomal RNA, partial sequence.	Bacteria; Bacteroidetes; Cytophagia; Cytophagales; Hymenobacteraceae; Hymenobacter	Spirosomaceae_unclassified
sq122;size=2122;	NR_156974.1	85.613	424	59	2	1	424	340	761	2e-124	444	424	100	Hymenobacter lapidarius strain CCM 8643 16S ribosomal RNA, partial sequence.	Bacteria; Bacteroidetes; Cytophagia; Cytophagales; Hymenobacteraceae; Hymenobacter	Spirosomaceae_unclassified
sq122;size=2122;	NR_134747.2	85.681	426	54	7	1	424	347	767	7.21e-124	442	424	100	Hymenobacter latericoloratus strain YIM 77920 16S ribosomal RNA, complete sequence.	Bacteria; Bacteroidetes; Cytophagia; Cytophagales; Hymenobacteraceae; Hymenobacter	Spirosomaceae_unclassified
sq122;size=2122;	NR_146695.1	85.48	427	54	6	1	424	327	748	9.32e-123	438	424	100	Hymenobacter rubidus strain DG7B 16S ribosomal RNA, partial sequence.	Bacteria; Bacteroidetes; Cytophagia; Cytophagales; Hymenobacteraceae; Hymenobacter	Spirosomaceae_unclassified
sq122;size=2122;	NR_148659.1	85.377	424	60	2	1	424	338	759	9.32e-123	438	424	100	Hymenobacter monticola strain XF-6R 16S ribosomal RNA, partial sequence.	Bacteria; Bacteroidetes; Cytophagia; Cytophagales; Hymenobacteraceae; Hymenobacter	Spirosomaceae_unclassified
sq123;size=2120;	NR_028706.1	100	427	0	0	1	427	346	772	0	789	427	100	Pseudomonas veronii strain CIP 104663 16S ribosomal RNA, partial sequence.	Bacteria; Proteobacteria; Gammaproteobacteria; Pseudomonadales; Pseudomonadaceae; Pseudomonas	Pseudomonas
sq123;size=2120;	NR_117821.1	99.766	427	1	0	1	427	297	723	0	784	427	100	Pseudomonas marginalis strain ICMP 3553 16S ribosomal RNA gene, partial sequence.	Bacteria; Proteobacteria; Gammaproteobacteria; Pseudomonadales; Pseudomonadaceae; Pseudomonas	Pseudomonas
sq123;size=2120;	NR_114911.1	99.766	427	1	0	1	427	348	774	0	784	427	100	Pseudomonas extremaustralis strain 14-3 16S ribosomal RNA, partial sequence.	Bacteria; Proteobacteria; Gammaproteobacteria; Pseudomonadales; Pseudomonadaceae; Pseudomonas	Pseudomonas
sq123;size=2120;	NR_112075.1	99.766	427	1	0	1	427	325	751	0	784	427	100	Pseudomonas veronii strain CIP 104663 16S ribosomal RNA, partial sequence.	Bacteria; Proteobacteria; Gammaproteobacteria; Pseudomonadales; Pseudomonadaceae; Pseudomonas	Pseudomonas
sq123;size=2120;	NR_028987.1	99.532	427	2	0	1	427	325	751	0	778	427	100	Pseudomonas trivialis strain P 513/19 16S ribosomal RNA gene, partial sequence.	Bacteria; Proteobacteria; Gammaproteobacteria; Pseudomonadales; Pseudomonadaceae; Pseudomonas	Pseudomonas
sq123;size=2120;	NR_028986.1	99.532	427	2	0	1	427	325	751	0	778	427	100	Pseudomonas poae strain P 527/13 16S ribosomal RNA gene, partial sequence.	Bacteria; Proteobacteria; Gammaproteobacteria; Pseudomonadales; Pseudomonadaceae; Pseudomonas	Pseudomonas
sq123;size=2120;	NR_042392.1	99.532	427	2	0	1	427	275	701	0	778	427	100	Pseudomonas simiae strain OLi 16S ribosomal RNA gene, partial sequence.	Bacteria; Proteobacteria; Gammaproteobacteria; Pseudomonadales; Pseudomonadaceae; Pseudomonas	Pseudomonas
sq123;size=2120;	NR_025587.1	99.532	427	2	0	1	427	333	759	0	778	427	100	Pseudomonas meridiana strain CMS 38 16S ribosomal RNA gene, partial sequence.	Bacteria; Proteobacteria; Gammaproteobacteria; Pseudomonadales; Pseudomonadaceae; Pseudomonas	Pseudomonas
sq123;size=2120;	NR_025586.1	99.532	427	2	0	1	427	333	759	0	778	427	100	Pseudomonas antarctica strain CMS 35 16S ribosomal RNA gene, partial sequence.	Bacteria; Proteobacteria; Gammaproteobacteria; Pseudomonadales; Pseudomonadaceae; Pseudomonas	Pseudomonas
sq123;size=2120;	NR_025174.1	99.532	427	2	0	1	427	333	759	0	778	427	100	Pseudomonas extremorientalis strain KMM 3447 16S ribosomal RNA gene, partial sequence.	Bacteria; Proteobacteria; Gammaproteobacteria; Pseudomonadales; Pseudomonadaceae; Pseudomonas	Pseudomonas
sq125;size=2106;	NR_074793.2	78.502	414	73	9	5	416	376	775	2.8e-68	257	416	99	Oscillibacter valericigenes strain Sjm18-20 16S ribosomal RNA, complete sequence.	Bacteria; Firmicutes; Clostridia; Clostridiales; Oscillospiraceae; Oscillibacter	FBP_unclassified
sq125;size=2106;	NR_041340.1	78.502	414	73	9	5	416	349	748	2.8e-68	257	416	99	Oscillibacter valericigenes strain Sjm18-20 16S ribosomal RNA gene, partial sequence.	Bacteria; Firmicutes; Clostridia; Clostridiales; Oscillospiraceae; Oscillibacter	FBP_unclassified
sq125;size=2106;	NR_132595.1	77.273	418	86	8	5	416	289	703	7.84e-64	243	416	99	Prosthecochloris indica strain JAGS6 16S ribosomal RNA, partial sequence.	Bacteria; Chlorobi; Chlorobia; Chlorobiales; Chlorobiaceae; Prosthecochloris	FBP_unclassified
sq125;size=2106;	NR_041373.1	78.049	410	71	17	5	401	342	745	2.82e-63	241	416	95	Emticicia ginsengisoli strain Gsoil 085 16S ribosomal RNA gene, partial sequence.	Bacteria; Bacteroidetes; Cytophagia; Cytophagales; Cytophagaceae; Emticicia	FBP_unclassified
sq125;size=2106;	NR_074364.1	77.273	418	85	7	5	416	349	762	3.65e-62	237	416	99	Prosthecochloris aestuarii strain DSM 271 16S ribosomal RNA, partial sequence.	Bacteria; Chlorobi; Chlorobia; Chlorobiales; Chlorobiaceae; Prosthecochloris	FBP_unclassified
sq125;size=2106;	NR_074352.1	77.488	422	78	13	5	416	348	762	3.65e-62	237	416	99	Chlorobium phaeobacteroides strain DSM 266 16S ribosomal RNA, partial sequence.	Bacteria; Chlorobi; Chlorobia; Chlorobiales; Chlorobiaceae; Chlorobium/Pelodictyon group; Chlorobium	FBP_unclassified
sq125;size=2106;	NR_043569.1	80.782	307	55	4	112	416	407	711	3.65e-62	237	416	73	Clostridium aestuarii strain HY-45-18 16S ribosomal RNA gene, partial sequence.	Bacteria; Firmicutes; Clostridia; Clostridiales; Clostridiaceae; Clostridium	FBP_unclassified
sq125;size=2106;	NR_104574.1	80.906	309	51	8	111	415	477	781	3.65e-62	237	416	73	Thermolithobacter ferrireducens strain JW/KA-2 16S ribosomal RNA gene, partial sequence.	Bacteria; Firmicutes; Thermolithobacteria; Thermolithobacterales; Thermolithobacteraceae; Thermolithobacter	FBP_unclassified
sq125;size=2106;	NR_041802.1	80.906	309	51	8	111	415	476	780	3.65e-62	237	416	73	Thermolithobacter ferrireducens strain JW/KA-2 16S ribosomal RNA gene, partial sequence.	Bacteria; Firmicutes; Thermolithobacteria; Thermolithobacterales; Thermolithobacteraceae; Thermolithobacter	FBP_unclassified
sq125;size=2106;	NR_157720.1	77.805	410	72	17	5	401	318	721	1.31e-61	235	416	95	Emticicia soli strain ZZ-4 16S ribosomal RNA, partial sequence.	Bacteria; Bacteroidetes; Cytophagia; Cytophagales; Cytophagaceae; Emticicia	FBP_unclassified
sq126;size=2091;	NR_044496.1	92.671	423	25	5	1	420	325	744	8.69e-173	604	420	100	Salisaeta longa strain S4-4 16S ribosomal RNA gene, partial sequence.	Bacteria; Bacteroidetes; Bacteroidetes Order II. Incertae sedis; Rhodothermaceae; Salisaeta	Salisaeta
sq126;size=2091;	NR_151963.1	92.417	422	28	3	1	420	329	748	4.04e-171	599	420	100	Longibacter salinarum strain WDS2C18 16S ribosomal RNA, partial sequence.	Bacteria; Bacteroidetes; Bacteroidetes Order II. Incertae sedis; Rhodothermaceae; Longibacter	Salisaeta
sq126;size=2091;	NR_117934.1	90.995	422	35	2	1	420	362	782	4.1e-161	566	420	100	Salinibacter iranicus strain CB7 16S ribosomal RNA gene, partial sequence.	Bacteria; Rhodothermaeota; Rhodothermia; Rhodothermales; Salinibacteraceae; Salinivenus	Salisaeta
sq126;size=2091;	NR_117935.1	90.758	422	36	2	1	420	359	779	1.91e-159	560	420	100	Salinibacter luteus strain DGO 16S ribosomal RNA gene, partial sequence.	Bacteria; Rhodothermaeota; Rhodothermia; Rhodothermales; Salinibacteraceae; Salinivenus	Salisaeta
sq126;size=2091;	NR_158101.1	90.499	421	38	2	1	420	348	767	8.87e-158	555	420	100	Natronotalea proteilytica strain BSker2 16S ribosomal RNA, partial sequence.	Bacteria; Bacteroidetes; Bacteroidetes Order II. Incertae sedis; Rhodothermaceae; Natronotalea	Salisaeta
sq126;size=2091;	NR_158102.1	89.81	422	39	4	1	420	349	768	8.93e-153	538	420	100	Longimonas haloalkaliphila strain BSker3 16S ribosomal RNA, partial sequence.	Bacteria; Bacteroidetes; Bacteroidetes Order II. Incertae sedis; Rhodothermaceae; Longimonas	Salisaeta
sq126;size=2091;	NR_136497.1	89.835	423	37	5	1	420	329	748	8.93e-153	538	420	100	Longimonas halophila strain SYD6 16S ribosomal RNA, partial sequence.	Bacteria; Bacteroidetes; Bacteroidetes Order II. Incertae sedis; Rhodothermaceae; Longimonas	Salisaeta
sq126;size=2091;	NR_157684.1	87.678	422	49	2	1	420	314	734	9.13e-138	488	420	100	Salinibacter altiplanensis strain AN15 16S ribosomal RNA, partial sequence.	Bacteria; Bacteroidetes; Bacteroidetes Order II. Incertae sedis; Rhodothermaceae; Salinibacter	Salisaeta
sq126;size=2091;	NR_074895.2	87.678	422	49	2	1	420	361	781	9.13e-138	488	420	100	Salinibacter ruber strain M31 16S ribosomal RNA, complete sequence.	Bacteria; Bacteroidetes; Bacteroidetes Order II. Incertae sedis; Rhodothermaceae; Salinibacter	Salisaeta
sq126;size=2091;	NR_114597.1	87.678	422	49	2	1	420	346	766	9.13e-138	488	420	100	Salinibacter ruber strain M31 16S ribosomal RNA gene, partial sequence.	Bacteria; Bacteroidetes; Bacteroidetes Order II. Incertae sedis; Rhodothermaceae; Salinibacter	Salisaeta
sq13;size=8898;	NR_117881.1	88.642	405	43	3	1	403	321	724	2.54e-138	490	403	100	Loriellopsis cavernicola strain LF-B5 16S ribosomal RNA gene, partial sequence.	Bacteria; Cyanobacteria; Nostocales; Symphyonemataceae; Loriellopsis	Nostocales_unclassified
sq13;size=8898;	NR_026510.1	88.642	405	43	3	1	403	299	702	2.54e-138	490	403	100	Halospirulina tapeticola strain CCC Baja-95 Cl.2 16S ribosomal RNA gene, partial sequence.	Bacteria; Cyanobacteria; Spirulinales; Spirulinaceae; Halospirulina	Nostocales_unclassified
sq13;size=8898;	NR_125521.1	88.177	406	43	5	1	403	298	701	5.49e-135	479	403	100	Coleofasciculus chthonoplastes strain SAG 2209 16S ribosomal RNA gene, partial sequence.	Bacteria; Cyanobacteria; Oscillatoriophycideae; Oscillatoriales; Coleofasciculaceae; Coleofasciculus	Nostocales_unclassified
sq13;size=8898;	NR_125711.1	87.961	407	42	6	1	403	297	700	7.11e-134	475	403	100	Arthrospira platensis strain PCC 7345 16S ribosomal RNA gene, partial sequence.	Bacteria; Cyanobacteria; Oscillatoriophycideae; Oscillatoriales; Microcoleaceae; Arthrospira	Nostocales_unclassified
sq13;size=8898;	NR_114306.1	87.961	407	43	6	1	403	223	627	7.11e-134	475	403	100	Aerosakkonema funiforme strain Lao26 16S ribosomal RNA gene, partial sequence.	Bacteria; Cyanobacteria; Oscillatoriophycideae; Oscillatoriales; Oscillatoriaceae; Aerosakkonema	Nostocales_unclassified
sq13;size=8898;	NR_040858.1	87.901	405	46	3	1	403	258	661	2.56e-133	473	403	100	Planktothricoides raciborskii strain NIES-207 16S ribosomal RNA gene, partial sequence.	Bacteria; Cyanobacteria; Oscillatoriophycideae; Oscillatoriales; Microcoleaceae; Planktothricoides	Nostocales_unclassified
sq13;size=8898;	NR_114591.1	87.624	404	46	4	1	401	280	682	4.28e-131	466	403	100	Halomicronema excentricum strain TFEP1 16S ribosomal RNA gene, partial sequence.	Bacteria; Cyanobacteria; Synechococcales; Leptolyngbyaceae; Halomicronema	Nostocales_unclassified
sq13;size=8898;	NR_074407.1	87.624	404	45	5	1	401	338	739	1.54e-130	464	403	100	Acaryochloris marina strain MBIC11017 16S ribosomal RNA, partial sequence.	Bacteria; Cyanobacteria; Synechococcales; Acaryochloridaceae; Acaryochloris	Nostocales_unclassified
sq13;size=8898;	NR_112179.1	87.469	407	45	6	1	403	216	620	1.54e-130	464	403	100	Lyngbya aestuarii PCC 7419 16S ribosomal RNA gene, partial sequence.	Bacteria; Cyanobacteria; Oscillatoriophycideae; Oscillatoriales; Oscillatoriaceae; Lyngbya	Nostocales_unclassified
sq13;size=8898;	NR_112154.1	87.624	404	45	5	1	401	314	715	1.54e-130	464	403	100	Acaryochloris marina strain MBIC 11017 16S ribosomal RNA gene, partial sequence.	Bacteria; Cyanobacteria; Synechococcales; Acaryochloridaceae; Acaryochloris	Nostocales_unclassified
sq132;size=1983;	NR_042778.1	100	427	0	0	1	427	362	788	0	789	427	100	Streptococcus thermophilus strain ATCC 19258 16S ribosomal RNA, partial sequence.	Bacteria; Firmicutes; Bacilli; Lactobacillales; Streptococcaceae; Streptococcus	Streptococcus
sq132;size=1983;	NR_042776.1	99.766	427	1	0	1	427	362	788	0	784	427	100	Streptococcus salivarius strain ATCC 7073 16S ribosomal RNA, partial sequence.	Bacteria; Firmicutes; Bacilli; Lactobacillales; Streptococcaceae; Streptococcus	Streptococcus
sq132;size=1983;	NR_118998.1	99.532	427	2	0	1	427	357	783	0	778	427	100	Streptococcus thermophilus strain DSM 20617 16S ribosomal RNA, partial sequence.	Bacteria; Firmicutes; Bacilli; Lactobacillales; Streptococcaceae; Streptococcus	Streptococcus
sq132;size=1983;	NR_042777.1	99.532	427	1	1	1	427	362	787	0	776	427	100	Streptococcus vestibularis strain ATCC 49124 16S ribosomal RNA, partial sequence.	Bacteria; Firmicutes; Bacilli; Lactobacillales; Streptococcaceae; Streptococcus	Streptococcus
sq132;size=1983;	NR_108477.1	98.361	427	7	0	1	427	268	694	0	750	427	100	Streptococcus porcorum strain 682/03 16S ribosomal RNA, partial sequence.	Bacteria; Firmicutes; Bacilli; Lactobacillales; Streptococcaceae; Streptococcus	Streptococcus
sq132;size=1983;	NR_118942.1	97.664	428	8	2	1	427	260	686	0	747	427	100	Streptococcus vestibularis strain NCTC 12166 16S ribosomal RNA, partial sequence.	Bacteria; Firmicutes; Bacilli; Lactobacillales; Streptococcaceae; Streptococcus	Streptococcus
sq132;size=1983;	NR_109371.1	97.424	427	11	0	1	427	365	791	0	728	427	100	Streptococcus troglodytidis strain M09-11185 16S ribosomal RNA gene, partial sequence.	Bacteria; Firmicutes; Bacilli; Lactobacillales; Streptococcaceae; Streptococcus	Streptococcus
sq132;size=1983;	NR_113260.1	97.424	427	11	0	1	427	337	763	0	728	427	100	Streptococcus sanguinis strain JCM 5708 16S ribosomal RNA gene, partial sequence.	Bacteria; Firmicutes; Bacilli; Lactobacillales; Streptococcaceae; Streptococcus	Streptococcus
sq132;size=1983;	NR_043660.1	97.424	427	11	0	1	427	329	755	0	728	427	100	Streptococcus pasteurianus strain CIP 107122 16S ribosomal RNA gene, partial sequence.	Bacteria; Firmicutes; Bacilli; Lactobacillales; Streptococcaceae; Streptococcus	Streptococcus
sq132;size=1983;	NR_028833.1	97.424	427	11	0	1	427	364	790	0	728	427	100	Streptococcus sinensis strain HKU4 16S ribosomal RNA gene, partial sequence.	Bacteria; Firmicutes; Bacilli; Lactobacillales; Streptococcaceae; Streptococcus	Streptococcus
sq133;size=1958;	NR_125697.1	91.379	406	30	5	2	404	1	404	1.15e-156	551	404	100	Trichocoleus desertorum strain ATA4-8-CV2 16S ribosomal RNA gene, partial sequence.	Bacteria; Cyanobacteria; Synechococcales; Leptolyngbyaceae; Trichocoleus	Oxyphotobacteria_unclassified
sq133;size=1958;	NR_125521.1	91.045	402	36	0	1	402	298	699	1.92e-154	544	404	100	Coleofasciculus chthonoplastes strain SAG 2209 16S ribosomal RNA gene, partial sequence.	Bacteria; Cyanobacteria; Oscillatoriophycideae; Oscillatoriales; Coleofasciculaceae; Coleofasciculus	Oxyphotobacteria_unclassified
sq133;size=1958;	NR_102468.1	90.864	405	35	2	1	404	321	724	6.91e-154	542	404	100	Stanieria cyanosphaera strain PCC 7437 16S ribosomal RNA, partial sequence.	Bacteria; Cyanobacteria; Pleurocapsales; Dermocarpellaceae; Stanieria	Oxyphotobacteria_unclassified
sq133;size=1958;	NR_114510.1	90.864	405	35	2	1	404	301	704	6.91e-154	542	404	100	Stanieria cyanosphaera strain PCC 7437 16S ribosomal RNA gene, partial sequence.	Bacteria; Cyanobacteria; Pleurocapsales; Dermocarpellaceae; Stanieria	Oxyphotobacteria_unclassified
sq133;size=1958;	NR_148664.1	90.686	408	31	7	1	404	302	706	3.21e-152	536	404	100	Foliisarcina bertiogensis strain CENA333 16S ribosomal RNA, partial sequence.	Bacteria; Cyanobacteria; Pleurocapsales; Xenococcaceae; Foliisarcina	Oxyphotobacteria_unclassified
sq133;size=1958;	NR_115288.1	90.617	405	36	2	1	404	236	639	3.21e-152	536	404	100	Crocosphaera watsonii strain WH 8501 16S ribosomal RNA gene, partial sequence.	Bacteria; Cyanobacteria; Oscillatoriophycideae; Chroococcales; Aphanothecaceae; Crocosphaera	Oxyphotobacteria_unclassified
sq133;size=1958;	NR_112109.1	90.617	405	35	3	1	404	301	703	1.16e-151	534	404	100	Stanieria cyanosphaera strain PCC 7437 16S ribosomal RNA gene, partial sequence.	Bacteria; Cyanobacteria; Pleurocapsales; Dermocarpellaceae; Stanieria	Oxyphotobacteria_unclassified
sq133;size=1958;	NR_074309.1	90.37	405	38	1	1	404	325	729	1.5e-150	531	404	100	Synechococcus elongatus strain PCC 6301 16S ribosomal RNA, complete sequence.	Bacteria; Cyanobacteria; Synechococcales; Synechococcaceae; Synechococcus	Oxyphotobacteria_unclassified
sq133;size=1958;	NR_151904.1	90.099	404	37	3	1	402	320	722	9e-148	521	404	100	Aliterella antarctica strain CENA408 16S ribosomal RNA, partial sequence.	Bacteria; Cyanobacteria; Chroococcidiopsidales; Chroococcidiopsidaceae; Aliterella	Oxyphotobacteria_unclassified
sq133;size=1958;	NR_151862.1	90.172	407	31	6	1	402	320	722	9e-148	521	404	100	Potamolinea magna strain 47PC 16S ribosomal RNA, partial sequence.	Bacteria; Cyanobacteria; Oscillatoriophycideae; Oscillatoriales; unclassified Oscillatoriales; Potamolinea	Oxyphotobacteria_unclassified
sq138;size=1909;	NR_118104.1	88.698	407	36	9	1	401	318	720	9.13e-138	488	403	100	Planktothrix spiroides strain fs1 16S ribosomal RNA, partial sequence.	Bacteria; Cyanobacteria; Oscillatoriophycideae; Oscillatoriales; Microcoleaceae; Planktothrix	Oxyphotobacteria_unclassified
sq138;size=1909;	NR_112128.1	88.698	407	36	9	1	401	243	645	9.13e-138	488	403	100	Planktothrix pseudagardhii strain T1-8-4 16S ribosomal RNA gene, partial sequence.	Bacteria; Cyanobacteria; Oscillatoriophycideae; Oscillatoriales; Microcoleaceae; Planktothrix	Oxyphotobacteria_unclassified
sq138;size=1909;	NR_117881.1	88.67	406	37	8	1	401	321	722	3.28e-137	486	403	100	Loriellopsis cavernicola strain LF-B5 16S ribosomal RNA gene, partial sequence.	Bacteria; Cyanobacteria; Nostocales; Symphyonemataceae; Loriellopsis	Oxyphotobacteria_unclassified
sq138;size=1909;	NR_102457.1	88.452	407	37	9	1	401	320	722	4.25e-136	483	403	100	Anabaena cylindrica strain PCC 7122 16S ribosomal RNA, partial sequence.	Bacteria; Cyanobacteria; Nostocales; Nostocaceae; Anabaena	Oxyphotobacteria_unclassified
sq138;size=1909;	NR_157980.1	88.177	406	39	9	1	401	300	701	7.11e-134	475	403	100	Kryptousia macronema strain CENA338 16S ribosomal RNA, partial sequence.	Bacteria; Cyanobacteria; Nostocales; Tolypothrichaceae; Kryptousia	Oxyphotobacteria_unclassified
sq138;size=1909;	NR_102462.1	88.119	404	43	5	1	401	318	719	7.11e-134	475	403	100	Cylindrospermum stagnale 16S ribosomal RNA, partial sequence.	Bacteria; Cyanobacteria; Nostocales; Nostocaceae; Cylindrospermum	Oxyphotobacteria_unclassified
sq138;size=1909;	NR_125686.1	88.06	402	42	5	4	401	3	402	9.19e-133	472	403	99	Cylindrospermum licheniforme strain CCALA 995 16S ribosomal RNA gene, partial sequence.	Bacteria; Cyanobacteria; Nostocales; Nostocaceae; Cylindrospermum	Oxyphotobacteria_unclassified
sq138;size=1909;	NR_125684.1	88.089	403	40	7	4	401	3	402	9.19e-133	472	403	99	Cylindrospermum moravicum strain CCALA 993 16S ribosomal RNA gene, partial sequence.	Bacteria; Cyanobacteria; Nostocales; Nostocaceae; Cylindrospermum	Oxyphotobacteria_unclassified
sq138;size=1909;	NR_125683.1	88.06	402	42	5	4	401	3	402	9.19e-133	472	403	99	Cylindrospermum pellucidum strain CCALA 989 16S ribosomal RNA gene, partial sequence.	Bacteria; Cyanobacteria; Nostocales; Nostocaceae; Cylindrospermum	Oxyphotobacteria_unclassified
sq138;size=1909;	NR_116274.1	87.871	404	45	4	1	401	238	640	9.19e-133	472	403	100	Moorea producens strain 3L 16S ribosomal RNA gene, partial sequence.	Bacteria; Cyanobacteria; Oscillatoriophycideae; Oscillatoriales; Oscillatoriaceae; Moorea	Oxyphotobacteria_unclassified
sq139;size=1902;	NR_109680.1	87.209	430	42	13	1	425	318	739	1.98e-134	477	425	100	Hymenobacter arizonensis strain OR362-8 16S ribosomal RNA gene, partial sequence.	Bacteria; Bacteroidetes; Cytophagia; Cytophagales; Hymenobacteraceae; Siccationidurans	Spirosomaceae_unclassified
sq139;size=1902;	NR_156974.1	86.946	429	45	11	1	425	340	761	9.19e-133	472	425	100	Hymenobacter lapidarius strain CCM 8643 16S ribosomal RNA, partial sequence.	Bacteria; Bacteroidetes; Cytophagia; Cytophagales; Hymenobacteraceae; Hymenobacter	Spirosomaceae_unclassified
sq139;size=1902;	NR_156889.1	86.183	427	51	8	1	425	342	762	9.26e-128	455	425	100	Hymenobacter aquaticus strain 16F3P 16S ribosomal RNA, partial sequence.	Bacteria; Bacteroidetes; Cytophagia; Cytophagales; Hymenobacteraceae; Hymenobacter	Spirosomaceae_unclassified
sq139;size=1902;	NR_044945.1	86.183	427	51	8	1	425	340	760	9.26e-128	455	425	100	Hymenobacter chitinivorans strain Txc1 16S ribosomal RNA, partial sequence.	Bacteria; Bacteroidetes; Cytophagia; Cytophagales; Hymenobacteraceae; Hymenobacter	Spirosomaceae_unclassified
sq139;size=1902;	NR_159090.1	85.915	426	55	5	1	425	329	750	4.31e-126	449	425	100	Hymenobacter terrigena strain S1-2-2-5 16S ribosomal RNA, partial sequence.	Bacteria; Bacteroidetes; Cytophagia; Cytophagales; Hymenobacteraceae; Hymenobacter	Spirosomaceae_unclassified
sq139;size=1902;	NR_149184.1	85.948	427	53	7	1	425	330	751	4.31e-126	449	425	100	Hymenobacter terrae strain DG7A 16S ribosomal RNA, partial sequence.	Bacteria; Bacteroidetes; Cytophagia; Cytophagales; Hymenobacteraceae; Hymenobacter	Spirosomaceae_unclassified
sq139;size=1902;	NR_116118.1	85.948	427	52	8	1	425	286	706	4.31e-126	449	425	100	Rhodocytophaga aerolata strain 5416T-29 16S ribosomal RNA gene, partial sequence.	Bacteria; Bacteroidetes; Cytophagia; Cytophagales; Cytophagaceae; Rhodocytophaga	Spirosomaceae_unclassified
sq139;size=1902;	NR_146695.1	85.714	427	54	7	1	425	327	748	2e-124	444	425	100	Hymenobacter rubidus strain DG7B 16S ribosomal RNA, partial sequence.	Bacteria; Bacteroidetes; Cytophagia; Cytophagales; Hymenobacteraceae; Hymenobacter	Spirosomaceae_unclassified
sq139;size=1902;	NR_145870.1	85.748	428	52	9	1	425	310	731	2e-124	444	425	100	Hymenobacter terrenus strain MIMtkLc17 16S ribosomal RNA, partial sequence.	Bacteria; Bacteroidetes; Cytophagia; Cytophagales; Hymenobacteraceae; Hymenobacter	Spirosomaceae_unclassified
sq139;size=1902;	NR_156973.1	85.748	428	52	9	1	425	340	761	2e-124	444	425	100	Hymenobacter glacialis strain CCM 8648 16S ribosomal RNA, partial sequence.	Bacteria; Bacteroidetes; Cytophagia; Cytophagales; Hymenobacteraceae; Hymenobacter	Spirosomaceae_unclassified
sq144;size=1842;	NR_074793.2	78.502	414	73	9	5	416	376	775	2.8e-68	257	416	99	Oscillibacter valericigenes strain Sjm18-20 16S ribosomal RNA, complete sequence.	Bacteria; Firmicutes; Clostridia; Clostridiales; Oscillospiraceae; Oscillibacter	FBP_unclassified
sq144;size=1842;	NR_041340.1	78.502	414	73	9	5	416	349	748	2.8e-68	257	416	99	Oscillibacter valericigenes strain Sjm18-20 16S ribosomal RNA gene, partial sequence.	Bacteria; Firmicutes; Clostridia; Clostridiales; Oscillospiraceae; Oscillibacter	FBP_unclassified
sq144;size=1842;	NR_074698.1	77.488	422	81	14	5	416	355	772	2.82e-63	241	416	99	Ignavibacterium album strain JCM 16511 16S ribosomal RNA, partial sequence.	Bacteria; Ignavibacteriae; Ignavibacteria; Ignavibacteriales; Ignavibacteriaceae; Ignavibacterium	FBP_unclassified
sq144;size=1842;	NR_112875.1	77.488	422	81	14	5	416	335	752	2.82e-63	241	416	99	Ignavibacterium album strain Mat9-16 16S ribosomal RNA gene, partial sequence.	Bacteria; Ignavibacteriae; Ignavibacteria; Ignavibacteriales; Ignavibacteriaceae; Ignavibacterium	FBP_unclassified
sq144;size=1842;	NR_041373.1	78.049	410	71	17	5	401	342	745	2.82e-63	241	416	95	Emticicia ginsengisoli strain Gsoil 085 16S ribosomal RNA gene, partial sequence.	Bacteria; Bacteroidetes; Cytophagia; Cytophagales; Cytophagaceae; Emticicia	FBP_unclassified
sq144;size=1842;	NR_147388.1	77.674	430	71	20	5	416	355	777	1.01e-62	239	416	99	Oceanobacillus timonensis strain Marseille-P3532 16S ribosomal RNA, partial sequence.	Bacteria; Firmicutes; Bacilli; Bacillales; Bacillaceae; Oceanobacillus	FBP_unclassified
sq144;size=1842;	NR_144698.1	77.674	430	71	20	5	416	382	804	1.01e-62	239	416	99	Oceanobacillus jeddahense strain S5 16S ribosomal RNA, partial sequence.	Bacteria; Firmicutes; Bacilli; Bacillales; Bacillaceae; Oceanobacillus	FBP_unclassified
sq144;size=1842;	NR_043569.1	80.782	307	55	4	112	416	407	711	3.65e-62	237	416	73	Clostridium aestuarii strain HY-45-18 16S ribosomal RNA gene, partial sequence.	Bacteria; Firmicutes; Clostridia; Clostridiales; Clostridiaceae; Clostridium	FBP_unclassified
sq144;size=1842;	NR_157720.1	77.805	410	72	17	5	401	318	721	1.31e-61	235	416	95	Emticicia soli strain ZZ-4 16S ribosomal RNA, partial sequence.	Bacteria; Bacteroidetes; Cytophagia; Cytophagales; Cytophagaceae; Emticicia	FBP_unclassified
sq144;size=1842;	NR_153697.1	77.805	410	72	15	5	401	324	727	1.31e-61	235	416	95	Emticicia fontis strain IMCC1731 16S ribosomal RNA, partial sequence.	Bacteria; Bacteroidetes; Cytophagia; Cytophagales; Cytophagaceae; Emticicia	FBP_unclassified
sq146;size=1823;	NR_109544.1	91.563	403	34	0	1	403	348	750	2.47e-158	556	403	100	Ornatilinea apprima strain P3M-1 16S ribosomal RNA gene, partial sequence.	Bacteria; Chloroflexi; Anaerolineae; Anaerolineales; Anaerolineaceae; Ornatilinea	Anaerolinea
sq146;size=1823;	NR_041354.1	91.584	404	32	2	1	403	327	729	2.47e-158	556	403	100	Bellilinea caldifistulae strain GOMI-1 16S ribosomal RNA gene, partial sequence.	Bacteria; Chloroflexi; Anaerolineae; Anaerolineales; Anaerolineaceae; Bellilinea	Anaerolinea
sq146;size=1823;	NR_133813.1	89.604	404	40	2	1	403	335	737	5.42e-145	512	403	100	Pelolinea submarina strain MO-CFX1 16S ribosomal RNA, partial sequence.	Bacteria; Chloroflexi; Anaerolineae; Anaerolineales; Anaerolineaceae; Pelolinea	Anaerolinea
sq146;size=1823;	NR_041355.1	89.63	405	38	4	1	403	325	727	5.42e-145	512	403	100	Longilinea arvoryzae strain KOME-1 16S ribosomal RNA gene, partial sequence.	Bacteria; Chloroflexi; Anaerolineae; Anaerolineales; Anaerolineaceae; Longilinea	Anaerolinea
sq146;size=1823;	NR_040972.1	89.082	403	43	1	1	403	324	725	4.22e-141	499	403	100	Levilinea saccharolytica strain KIBI-1 16S ribosomal RNA gene, partial sequence.	Bacteria; Chloroflexi; Anaerolineae; Anaerolineales; Anaerolineaceae; Levilinea	Anaerolinea
sq146;size=1823;	NR_040971.1	88.861	404	44	1	1	403	326	729	5.45e-140	496	403	100	Leptolinea tardivitalis strain YMTK-2 16S ribosomal RNA gene, partial sequence.	Bacteria; Chloroflexi; Anaerolineae; Anaerolineales; Anaerolineaceae; Leptolinea	Anaerolinea
sq146;size=1823;	NR_148566.1	88.395	405	43	2	1	403	319	721	1.18e-136	484	403	100	Flexilinea flocculi strain TC1 16S ribosomal RNA, partial sequence.	Bacteria; Chloroflexi; Anaerolineae; Anaerolineales; Anaerolineaceae; Flexilinea	Anaerolinea
sq146;size=1823;	NR_132293.1	88.337	403	47	0	1	403	335	737	1.18e-136	484	403	100	Thermomarinilinea lacunifontana strain SW7 16S ribosomal RNA, partial sequence.	Bacteria; Chloroflexi; Anaerolineae; Anaerolineales; Anaerolineaceae; Thermomarinilinea	Anaerolinea
sq146;size=1823;	NR_117865.1	88.337	403	47	0	1	403	335	737	1.18e-136	484	403	100	Thermanaerothrix daxensis strain GNS-1 16S ribosomal RNA gene, partial sequence.	Bacteria; Chloroflexi; Anaerolineae; Anaerolineales; Anaerolineaceae; Thermanaerothrix	Anaerolinea
sq146;size=1823;	NR_074383.1	86.104	403	56	0	1	403	348	750	1.21e-121	435	403	100	Anaerolinea thermophila strain UNI-1 16S ribosomal RNA, partial sequence.	Bacteria; Chloroflexi; Anaerolineae; Anaerolineales; Anaerolineaceae; Anaerolinea	Anaerolinea
sq148;size=1803;	NR_102459.1	86.486	407	48	7	1	402	318	722	2.59e-123	440	402	100	Chamaesiphon minutus strain PCC 6605 16S ribosomal RNA, partial sequence.	Bacteria; Cyanobacteria; Synechococcales; Chamaesiphonaceae; Chamaesiphon	Oxyphotobacteria_unclassified
sq148;size=1803;	NR_118308.1	86.486	407	43	12	1	400	170	571	3.35e-122	436	402	100	Brasilonema tolantongensis strain Tolantongo 16S ribosomal RNA gene, partial sequence.	Bacteria; Cyanobacteria; Nostocales; Scytonemataceae; Brasilonema	Oxyphotobacteria_unclassified
sq148;size=1803;	NR_125697.1	86.207	406	49	5	2	402	1	404	4.34e-121	433	402	100	Trichocoleus desertorum strain ATA4-8-CV2 16S ribosomal RNA gene, partial sequence.	Bacteria; Cyanobacteria; Synechococcales; Leptolyngbyaceae; Trichocoleus	Oxyphotobacteria_unclassified
sq148;size=1803;	NR_125576.1	85.995	407	47	10	2	402	1	403	2.02e-119	427	402	100	Tapinothrix clintonii strain GSE-PSE06-07G 16S ribosomal RNA gene, partial sequence.	Bacteria; Cyanobacteria; Synechococcales; Heteroleibleiniaceae; Tapinothrix	Oxyphotobacteria_unclassified
sq148;size=1803;	NR_040858.1	85.995	407	45	12	1	400	258	659	7.26e-119	425	402	100	Planktothricoides raciborskii strain NIES-207 16S ribosomal RNA gene, partial sequence.	Bacteria; Cyanobacteria; Oscillatoriophycideae; Oscillatoriales; Microcoleaceae; Planktothricoides	Oxyphotobacteria_unclassified
sq148;size=1803;	NR_148663.1	85.856	403	52	5	1	400	300	700	2.61e-118	424	402	100	Phyllonema aviceniicola strain CENA341 16S ribosomal RNA, partial sequence.	Bacteria; Cyanobacteria; Nostocales; Rivulariaceae; Phyllonema	Oxyphotobacteria_unclassified
sq148;size=1803;	NR_118104.1	85.679	405	51	6	1	400	318	720	3.38e-117	420	402	100	Planktothrix spiroides strain fs1 16S ribosomal RNA, partial sequence.	Bacteria; Cyanobacteria; Oscillatoriophycideae; Oscillatoriales; Microcoleaceae; Planktothrix	Oxyphotobacteria_unclassified
sq148;size=1803;	NR_116274.1	85.679	405	51	6	1	400	238	640	3.38e-117	420	402	100	Moorea producens strain 3L 16S ribosomal RNA gene, partial sequence.	Bacteria; Cyanobacteria; Oscillatoriophycideae; Oscillatoriales; Oscillatoriaceae; Moorea	Oxyphotobacteria_unclassified
sq148;size=1803;	NR_115956.1	85.749	407	46	12	1	400	299	700	3.38e-117	420	402	100	Brasilonema octagenarum strain UFV-E1 16S ribosomal RNA gene, partial sequence.	Bacteria; Cyanobacteria; Nostocales; Scytonemataceae; Brasilonema	Oxyphotobacteria_unclassified
sq148;size=1803;	NR_112180.1	85.749	407	47	9	1	400	216	618	3.38e-117	420	402	100	Scytonema hofmanni strain PCC 7110 16S ribosomal RNA gene, partial sequence.	Bacteria; Cyanobacteria; Nostocales; Scytonemataceae; Scytonema	Oxyphotobacteria_unclassified
sq15;size=8093;	NR_133811.1	100	422	0	0	1	422	337	758	0	780	422	100	Pedobacter nutrimenti strain J22 16S ribosomal RNA, partial sequence.	Bacteria; Bacteroidetes; Sphingobacteriia; Sphingobacteriales; Sphingobacteriaceae; Pedobacter	Pedobacter
sq15;size=8093;	NR_113880.1	99.289	422	3	0	1	422	328	749	0	763	422	100	Pedobacter africanus strain NBRC 100065 16S ribosomal RNA gene, partial sequence.	Bacteria; Bacteroidetes; Sphingobacteriia; Sphingobacteriales; Sphingobacteriaceae; Pedobacter	Pedobacter
sq15;size=8093;	NR_028977.1	99.289	422	3	0	1	422	337	758	0	763	422	100	Pedobacter africanus strain K 1/K2 16S ribosomal RNA gene, partial sequence.	Bacteria; Bacteroidetes; Sphingobacteriia; Sphingobacteriales; Sphingobacteriaceae; Pedobacter	Pedobacter
sq15;size=8093;	NR_042601.1	98.815	422	5	0	1	422	342	763	0	752	422	100	Pedobacter duraquae strain WB 2.1-25 16S ribosomal RNA gene, partial sequence.	Bacteria; Bacteroidetes; Sphingobacteriia; Sphingobacteriales; Sphingobacteriaceae; Pedobacter	Pedobacter
sq15;size=8093;	NR_148294.1	98.578	422	6	0	1	422	338	759	0	747	422	100	Pedobacter bambusae strain THG-G118 16S ribosomal RNA, partial sequence.	Bacteria; Bacteroidetes; Sphingobacteriia; Sphingobacteriales; Sphingobacteriaceae; Pedobacter	Pedobacter
sq15;size=8093;	NR_134788.1	98.582	423	5	1	1	422	320	742	0	747	422	100	Pedobacter trunci strain THG-DN3.19 16S ribosomal RNA, partial sequence.	Bacteria; Bacteroidetes; Sphingobacteriia; Sphingobacteriales; Sphingobacteriaceae; Pedobacter	Pedobacter
sq15;size=8093;	NR_042605.1	98.578	422	6	0	1	422	340	761	0	747	422	100	Pedobacter steynii strain WB 2.3-45 16S ribosomal RNA gene, partial sequence.	Bacteria; Bacteroidetes; Sphingobacteriia; Sphingobacteriales; Sphingobacteriaceae; Pedobacter	Pedobacter
sq15;size=8093;	NR_042603.1	98.578	422	6	0	1	422	340	761	0	747	422	100	Pedobacter metabolipauper strain WB 2.3-71 16S ribosomal RNA gene, partial sequence.	Bacteria; Bacteroidetes; Sphingobacteriia; Sphingobacteriales; Sphingobacteriaceae; Pedobacter	Pedobacter
sq15;size=8093;	NR_145560.1	98.349	424	5	2	1	422	326	749	0	743	422	100	Pedobacter edaphicus strain THG-DA2.1 16S ribosomal RNA, partial sequence.	Bacteria; Bacteroidetes; Sphingobacteriia; Sphingobacteriales; Sphingobacteriaceae; Pedobacter	Pedobacter
sq15;size=8093;	NR_159284.1	98.341	422	7	0	1	422	328	749	0	741	422	100	Pedobacter quisquiliarum strain C62-2 16S ribosomal RNA, partial sequence.	Bacteria; Bacteroidetes; Sphingobacteriia; Sphingobacteriales; Sphingobacteriaceae; Pedobacter	Pedobacter
sq153;size=1760;	NR_158052.1	93.662	426	27	0	1	426	300	725	0	638	426	100	Rubrobacter spartanus strain HPK2-2 16S ribosomal RNA, partial sequence.	Bacteria; Actinobacteria; Rubrobacteria; Rubrobacterales; Rubrobacteraceae; Rubrobacter	Rubrobacter
sq153;size=1760;	NR_125704.1	91.962	423	34	0	4	426	322	744	1.88e-169	593	426	99	Rubrobacter naiadicus strain RG-3 16S ribosomal RNA gene, partial sequence.	Bacteria; Actinobacteria; Rubrobacteria; Rubrobacterales; Rubrobacteraceae; Rubrobacter	Rubrobacter
sq153;size=1760;	NR_029191.2	91.784	426	35	0	1	426	358	783	1.88e-169	593	426	100	Rubrobacter radiotolerans strain P 1 16S ribosomal RNA gene, partial sequence.	Bacteria; Actinobacteria; Rubrobacteria; Rubrobacterales; Rubrobacteraceae; Rubrobacter	Rubrobacter
sq153;size=1760;	NR_125703.1	91.726	423	35	0	4	426	323	745	8.75e-168	588	426	99	Rubrobacter calidifluminis strain RG-1 16S ribosomal RNA gene, partial sequence.	Bacteria; Actinobacteria; Rubrobacteria; Rubrobacterales; Rubrobacteraceae; Rubrobacter	Rubrobacter
sq153;size=1760;	NR_074552.1	91.726	423	35	0	4	426	339	761	8.75e-168	588	426	99	Rubrobacter xylanophilus strain DSM 9941 16S ribosomal RNA, partial sequence.	Bacteria; Actinobacteria; Rubrobacteria; Rubrobacterales; Rubrobacteraceae; Rubrobacter	Rubrobacter
sq153;size=1760;	NR_119230.1	91.549	426	36	0	1	426	331	756	8.75e-168	588	426	100	Rubrobacter radiotolerans strain DSM 5868 16S ribosomal RNA gene, partial sequence.	Bacteria; Actinobacteria; Rubrobacteria; Rubrobacterales; Rubrobacteraceae; Rubrobacter	Rubrobacter
sq153;size=1760;	NR_119187.1	91.489	423	36	0	4	426	339	761	4.07e-166	582	426	99	Rubrobacter xylanophilus strain PRD-1 16S ribosomal RNA, partial sequence.	Bacteria; Actinobacteria; Rubrobacteria; Rubrobacterales; Rubrobacteraceae; Rubrobacter	Rubrobacter
sq153;size=1760;	NR_025220.1	90.376	426	41	0	1	426	287	712	1.91e-159	560	426	100	Rubrobacter taiwanensis strain LS-293 16S ribosomal RNA gene, partial sequence.	Bacteria; Actinobacteria; Rubrobacteria; Rubrobacterales; Rubrobacteraceae; Rubrobacter	Rubrobacter
sq153;size=1760;	NR_117640.1	89.437	426	45	0	1	426	340	765	8.93e-153	538	426	100	Rubrobacter bracarensis strain VFA70612_S1 16S ribosomal RNA gene, partial sequence.	Bacteria; Actinobacteria; Rubrobacteria; Rubrobacterales; Rubrobacteraceae; Rubrobacter	Rubrobacter
sq153;size=1760;	NR_117202.1	89.437	426	45	0	1	426	355	780	8.93e-153	538	426	100	Rubrobacter bracarensis strain VF70612_S1 16S ribosomal RNA gene, partial sequence.	Bacteria; Actinobacteria; Rubrobacteria; Rubrobacterales; Rubrobacteraceae; Rubrobacter	Rubrobacter
sq16;size=7933;	NR_118263.1	99.502	402	2	0	1	402	319	720	0	732	402	100	Sphingomonas kyungheensis strain THG-B283 16S ribosomal RNA gene, partial sequence.	Bacteria; Proteobacteria; Alphaproteobacteria; Sphingomonadales; Sphingomonadaceae; Sphingomonas	Ellin6055
sq16;size=7933;	NR_044187.1	99.502	402	2	0	1	402	302	703	0	732	402	100	Sphingomonas insulae strain DS-28 16S ribosomal RNA gene, partial sequence.	Bacteria; Proteobacteria; Alphaproteobacteria; Sphingomonadales; Sphingomonadaceae; Sphingomonas	Ellin6055
sq16;size=7933;	NR_158139.1	99.254	402	3	0	1	402	320	721	0	726	402	100	Sphingomonas jeddahensis strain G39 16S ribosomal RNA, partial sequence.	Bacteria; Proteobacteria; Alphaproteobacteria; Sphingomonadales; Sphingomonadaceae; Sphingomonas	Ellin6055
sq16;size=7933;	NR_113867.1	99.254	402	3	0	1	402	299	700	0	726	402	100	Sphingomonas aquatilis strain NBRC 16722 16S ribosomal RNA gene, partial sequence.	Bacteria; Proteobacteria; Alphaproteobacteria; Sphingomonadales; Sphingomonadaceae; Sphingomonas	Ellin6055
sq16;size=7933;	NR_113806.1	99.254	402	3	0	1	402	299	700	0	726	402	100	Sphingomonas echinoides strain NBRC 15742 16S ribosomal RNA gene, partial sequence.	Bacteria; Proteobacteria; Alphaproteobacteria; Sphingomonadales; Sphingomonadaceae; Sphingomonas	Ellin6055
sq16;size=7933;	NR_117230.1	99.254	402	3	0	1	402	319	720	0	726	402	100	Sphingomonas alpina strain S8-3 16S ribosomal RNA gene, partial sequence.	Bacteria; Proteobacteria; Alphaproteobacteria; Sphingomonadales; Sphingomonadaceae; Sphingomonas	Ellin6055
sq16;size=7933;	NR_043612.1	99.254	402	3	0	1	402	300	701	0	726	402	100	Sphingomonas dokdonensis strain DS-4 16S ribosomal RNA gene, partial sequence.	Bacteria; Proteobacteria; Alphaproteobacteria; Sphingomonadales; Sphingomonadaceae; Sphingomonas	Ellin6055
sq16;size=7933;	NR_024997.1	99.254	402	3	0	1	402	299	700	0	726	402	100	Sphingomonas aquatilis strain JSS-7 16S ribosomal RNA gene, partial sequence.	Bacteria; Proteobacteria; Alphaproteobacteria; Sphingomonadales; Sphingomonadaceae; Sphingomonas	Ellin6055
sq16;size=7933;	NR_024685.1	99.254	402	3	0	1	402	299	700	0	726	402	100	Sphingomonas oligophenolica strain S213 16S ribosomal RNA gene, partial sequence.	Bacteria; Proteobacteria; Alphaproteobacteria; Sphingomonadales; Sphingomonadaceae; Sphingomonas	Ellin6055
sq16;size=7933;	NR_028626.1	99.254	402	3	0	1	402	299	700	0	726	402	100	Sphingomonas melonis strain DAPP-PG 224 16S ribosomal RNA gene, partial sequence.	Bacteria; Proteobacteria; Alphaproteobacteria; Sphingomonadales; Sphingomonadaceae; Sphingomonas	Ellin6055
sq161;size=1699;	NR_112126.1	91.337	404	33	2	1	403	243	645	1.15e-156	551	405	100	Planktothrix agardhii strain NIES-204 16S ribosomal RNA gene, partial sequence.	Bacteria; Cyanobacteria; Oscillatoriophycideae; Oscillatoriales; Microcoleaceae; Planktothrix	Oxyphotobacteria_unclassified
sq161;size=1699;	NR_118104.1	91.155	407	28	8	1	403	318	720	5.34e-155	545	405	100	Planktothrix spiroides strain fs1 16S ribosomal RNA, partial sequence.	Bacteria; Cyanobacteria; Oscillatoriophycideae; Oscillatoriales; Microcoleaceae; Planktothrix	Oxyphotobacteria_unclassified
sq161;size=1699;	NR_112128.1	91.155	407	28	8	1	403	243	645	5.34e-155	545	405	100	Planktothrix pseudagardhii strain T1-8-4 16S ribosomal RNA gene, partial sequence.	Bacteria; Cyanobacteria; Oscillatoriophycideae; Oscillatoriales; Microcoleaceae; Planktothrix	Oxyphotobacteria_unclassified
sq161;size=1699;	NR_112124.1	91.089	404	33	3	1	403	243	644	1.92e-154	544	405	100	Planktothrix rubescens strain CYA 18 16S ribosomal RNA gene, partial sequence.	Bacteria; Cyanobacteria; Oscillatoriophycideae; Oscillatoriales; Microcoleaceae; Planktothrix	Oxyphotobacteria_unclassified
sq161;size=1699;	NR_112127.1	91.089	404	33	3	1	403	258	659	1.92e-154	544	405	100	Planktothrix rubescens strain CYA 18 16S ribosomal RNA gene, partial sequence.	Bacteria; Cyanobacteria; Oscillatoriophycideae; Oscillatoriales; Microcoleaceae; Planktothrix	Oxyphotobacteria_unclassified
sq161;size=1699;	NR_125697.1	90.887	406	33	4	2	405	1	404	6.91e-154	542	405	100	Trichocoleus desertorum strain ATA4-8-CV2 16S ribosomal RNA gene, partial sequence.	Bacteria; Cyanobacteria; Synechococcales; Leptolyngbyaceae; Trichocoleus	Oxyphotobacteria_unclassified
sq161;size=1699;	NR_151904.1	90.842	404	35	2	1	403	320	722	2.48e-153	540	405	100	Aliterella antarctica strain CENA408 16S ribosomal RNA, partial sequence.	Bacteria; Cyanobacteria; Chroococcidiopsidales; Chroococcidiopsidaceae; Aliterella	Oxyphotobacteria_unclassified
sq161;size=1699;	NR_125711.1	90.617	405	33	5	1	403	297	698	3.21e-152	536	405	100	Arthrospira platensis strain PCC 7345 16S ribosomal RNA gene, partial sequence.	Bacteria; Cyanobacteria; Oscillatoriophycideae; Oscillatoriales; Microcoleaceae; Arthrospira	Oxyphotobacteria_unclassified
sq161;size=1699;	NR_118325.1	91.282	390	32	2	15	403	1	389	1.5e-150	531	405	96	Limnoraphis robusta strain CCALA 966 16S ribosomal RNA gene, partial sequence.	Bacteria; Cyanobacteria; Oscillatoriophycideae; Oscillatoriales; Oscillatoriaceae; Limnoraphis	Oxyphotobacteria_unclassified
sq161;size=1699;	NR_102459.1	90.196	408	34	6	1	405	318	722	1.93e-149	527	405	100	Chamaesiphon minutus strain PCC 6605 16S ribosomal RNA, partial sequence.	Bacteria; Cyanobacteria; Synechococcales; Chamaesiphonaceae; Chamaesiphon	Oxyphotobacteria_unclassified
sq166;size=1632;	NR_125697.1	89.604	404	39	1	2	402	1	404	1.95e-144	510	402	100	Trichocoleus desertorum strain ATA4-8-CV2 16S ribosomal RNA gene, partial sequence.	Bacteria; Cyanobacteria; Synechococcales; Leptolyngbyaceae; Trichocoleus	Oxyphotobacteria_unclassified
sq166;size=1632;	NR_040858.1	89.109	404	38	5	1	400	258	659	1.52e-140	497	402	100	Planktothricoides raciborskii strain NIES-207 16S ribosomal RNA gene, partial sequence.	Bacteria; Cyanobacteria; Oscillatoriophycideae; Oscillatoriales; Microcoleaceae; Planktothricoides	Oxyphotobacteria_unclassified
sq166;size=1632;	NR_115288.1	88.861	404	43	1	1	402	236	639	5.45e-140	496	402	100	Crocosphaera watsonii strain WH 8501 16S ribosomal RNA gene, partial sequence.	Bacteria; Cyanobacteria; Oscillatoriophycideae; Chroococcales; Aphanothecaceae; Crocosphaera	Oxyphotobacteria_unclassified
sq166;size=1632;	NR_125521.1	88.834	403	41	3	1	400	298	699	7.05e-139	492	402	100	Coleofasciculus chthonoplastes strain SAG 2209 16S ribosomal RNA gene, partial sequence.	Bacteria; Cyanobacteria; Oscillatoriophycideae; Oscillatoriales; Coleofasciculaceae; Coleofasciculus	Oxyphotobacteria_unclassified
sq166;size=1632;	NR_125712.1	88.75	400	43	2	1	400	297	694	9.13e-138	488	402	100	Spirulina major strain PCC 6313 16S ribosomal RNA gene, partial sequence.	Bacteria; Cyanobacteria; Spirulinales; Spirulinaceae; Spirulina	Oxyphotobacteria_unclassified
sq166;size=1632;	NR_026510.1	88.642	405	38	6	1	400	299	700	3.28e-137	486	402	100	Halospirulina tapeticola strain CCC Baja-95 Cl.2 16S ribosomal RNA gene, partial sequence.	Bacteria; Cyanobacteria; Spirulinales; Spirulinaceae; Halospirulina	Oxyphotobacteria_unclassified
sq166;size=1632;	NR_148664.1	88.424	406	42	4	1	402	302	706	1.18e-136	484	402	100	Foliisarcina bertiogensis strain CENA333 16S ribosomal RNA, partial sequence.	Bacteria; Cyanobacteria; Pleurocapsales; Xenococcaceae; Foliisarcina	Oxyphotobacteria_unclassified
sq166;size=1632;	NR_102468.1	88.366	404	45	1	1	402	321	724	1.18e-136	484	402	100	Stanieria cyanosphaera strain PCC 7437 16S ribosomal RNA, partial sequence.	Bacteria; Cyanobacteria; Pleurocapsales; Dermocarpellaceae; Stanieria	Oxyphotobacteria_unclassified
sq166;size=1632;	NR_112218.1	88.424	406	42	3	1	402	300	704	1.18e-136	484	402	100	Crinalium epipsammum strain SAG 22.89 16S ribosomal RNA gene, partial sequence.	Bacteria; Cyanobacteria; Oscillatoriophycideae; Oscillatoriales; Gomontiellaceae; Crinalium	Oxyphotobacteria_unclassified
sq166;size=1632;	NR_114510.1	88.366	404	45	1	1	402	301	704	1.18e-136	484	402	100	Stanieria cyanosphaera strain PCC 7437 16S ribosomal RNA gene, partial sequence.	Bacteria; Cyanobacteria; Pleurocapsales; Dermocarpellaceae; Stanieria	Oxyphotobacteria_unclassified
sq17;size=7750;	NR_125521.1	94.581	406	19	3	1	405	298	701	6.67e-179	625	405	100	Coleofasciculus chthonoplastes strain SAG 2209 16S ribosomal RNA gene, partial sequence.	Bacteria; Cyanobacteria; Oscillatoriophycideae; Oscillatoriales; Coleofasciculaceae; Coleofasciculus	Coleofasciculaceae_unclassified
sq17;size=7750;	NR_125700.1	94.074	405	23	1	2	405	1	405	1.44e-175	614	405	100	Kastovskya adunca strain ATA6-11-RM4 16S ribosomal RNA gene, partial sequence.	Bacteria; Cyanobacteria; Oscillatoriophycideae; Oscillatoriales; Coleofasciculaceae; Kastovskya	Coleofasciculaceae_unclassified
sq17;size=7750;	NR_040858.1	93.35	406	24	3	1	405	258	661	1.45e-170	597	405	100	Planktothricoides raciborskii strain NIES-207 16S ribosomal RNA gene, partial sequence.	Bacteria; Cyanobacteria; Oscillatoriophycideae; Oscillatoriales; Microcoleaceae; Planktothricoides	Coleofasciculaceae_unclassified
sq17;size=7750;	NR_151861.1	92.84	405	29	0	1	405	320	724	8.75e-168	588	405	100	Potamolinea aerugineo-caerulea strain 1PC 16S ribosomal RNA, partial sequence.	Bacteria; Cyanobacteria; Oscillatoriophycideae; Oscillatoriales; unclassified Oscillatoriales; Potamolinea	Coleofasciculaceae_unclassified
sq17;size=7750;	NR_151862.1	92.611	406	28	2	1	405	320	724	4.07e-166	582	405	100	Potamolinea magna strain 47PC 16S ribosomal RNA, partial sequence.	Bacteria; Cyanobacteria; Oscillatoriophycideae; Oscillatoriales; unclassified Oscillatoriales; Potamolinea	Coleofasciculaceae_unclassified
sq17;size=7750;	NR_026510.1	92.593	405	29	1	1	405	299	702	1.46e-165	580	405	100	Halospirulina tapeticola strain CCC Baja-95 Cl.2 16S ribosomal RNA gene, partial sequence.	Bacteria; Cyanobacteria; Spirulinales; Spirulinaceae; Halospirulina	Coleofasciculaceae_unclassified
sq17;size=7750;	NR_114306.1	91.892	407	29	4	1	405	223	627	4.1e-161	566	405	100	Aerosakkonema funiforme strain Lao26 16S ribosomal RNA gene, partial sequence.	Bacteria; Cyanobacteria; Oscillatoriophycideae; Oscillatoriales; Oscillatoriaceae; Aerosakkonema	Coleofasciculaceae_unclassified
sq17;size=7750;	NR_117881.1	91.852	405	32	1	1	405	321	724	1.47e-160	564	405	100	Loriellopsis cavernicola strain LF-B5 16S ribosomal RNA gene, partial sequence.	Bacteria; Cyanobacteria; Nostocales; Symphyonemataceae; Loriellopsis	Coleofasciculaceae_unclassified
sq17;size=7750;	NR_102464.1	91.626	406	31	3	1	405	320	723	6.86e-159	558	405	100	Chroococcidiopsis thermalis strain PCC 7203 16S ribosomal RNA, partial sequence.	Bacteria; Cyanobacteria; Chroococcidiopsidales; Chroococcidiopsidaceae; Chroococcidiopsis	Coleofasciculaceae_unclassified
sq17;size=7750;	NR_125711.1	91.4	407	30	5	1	405	297	700	2.47e-158	556	405	100	Arthrospira platensis strain PCC 7345 16S ribosomal RNA gene, partial sequence.	Bacteria; Cyanobacteria; Oscillatoriophycideae; Oscillatoriales; Microcoleaceae; Arthrospira	Coleofasciculaceae_unclassified
sq170;size=1612;	NR_149251.1	90.233	430	38	4	1	427	285	713	6.86e-159	558	427	100	Longimicrobium terrae strain CB-286315 16S ribosomal RNA, partial sequence.	Bacteria; Gemmatimonadetes; Longimicrobia; Longimicrobiales; Longimicrobiaceae; Longimicrobium	Longimicrobiaceae_unclassified
sq170;size=1612;	NR_132675.1	83.18	434	51	15	1	427	337	755	2.06e-104	377	427	100	Gemmatirosa kalamazoonesis strain KBS708 16S ribosomal RNA, partial sequence.	Bacteria; Gemmatimonadetes; Gemmatimonadales; Gemmatimonadaceae; Gemmatirosa	Longimicrobiaceae_unclassified
sq170;size=1612;	NR_074708.2	82.639	432	57	13	1	427	342	760	4.46e-101	366	427	100	Gemmatimonas aurantiaca strain T-27 16S ribosomal RNA, partial sequence.	Bacteria; Gemmatimonadetes; Gemmatimonadales; Gemmatimonadaceae; Gemmatimonas	Longimicrobiaceae_unclassified
sq170;size=1612;	NR_027529.1	82.639	432	57	13	1	427	316	734	4.46e-101	366	427	100	Gemmatimonas aurantiaca strain T-27 16S ribosomal RNA gene, partial sequence.	Bacteria; Gemmatimonadetes; Gemmatimonadales; Gemmatimonadaceae; Gemmatimonas	Longimicrobiaceae_unclassified
sq170;size=1612;	NR_136770.1	82.217	433	57	13	1	427	339	757	9.66e-98	355	427	100	Gemmatimonas phototrophica strain AP64 16S ribosomal RNA, partial sequence.	Bacteria; Gemmatimonadetes; Gemmatimonadales; Gemmatimonadaceae; Gemmatimonas	Longimicrobiaceae_unclassified
sq170;size=1612;	NR_137245.1	81.86	430	67	11	3	427	352	775	1.25e-96	351	427	100	Paenibacillus rhizoryzae strain 1ZS3-5 16S ribosomal RNA, partial sequence.	Bacteria; Firmicutes; Bacilli; Bacillales; Paenibacillaceae; Paenibacillus	Longimicrobiaceae_unclassified
sq170;size=1612;	NR_148741.1	81.542	428	72	7	3	427	370	793	5.81e-95	346	427	100	Paenibacillus yonginensis strain DCY84 16S ribosomal RNA, complete sequence.	Bacteria; Firmicutes; Bacilli; Bacillales; Paenibacillaceae; Paenibacillus	Longimicrobiaceae_unclassified
sq170;size=1612;	NR_113803.1	81.671	431	66	13	3	427	343	766	5.81e-95	346	427	100	Paenibacillus curdlanolyticus strain NBRC 15724 16S ribosomal RNA gene, partial sequence.	Bacteria; Firmicutes; Bacilli; Bacillales; Paenibacillaceae; Paenibacillus	Longimicrobiaceae_unclassified
sq170;size=1612;	NR_025024.1	81.499	427	74	5	3	427	325	748	5.81e-95	346	427	100	Paenibacillus chinjuensis strain WN9 16S ribosomal RNA gene, partial sequence.	Bacteria; Firmicutes; Bacilli; Bacillales; Paenibacillaceae; Paenibacillus	Longimicrobiaceae_unclassified
sq170;size=1612;	NR_040891.1	81.671	431	66	13	3	427	356	779	5.81e-95	346	427	100	Paenibacillus curdlanolyticus strain YK9 16S ribosomal RNA gene, partial sequence.	Bacteria; Firmicutes; Bacilli; Bacillales; Paenibacillaceae; Paenibacillus	Longimicrobiaceae_unclassified
sq174;size=1592;	NR_134033.1	94.076	422	25	0	1	422	341	762	0	641	422	100	Flavisolibacter rigui strain 02SUJ3 16S ribosomal RNA, partial sequence.	Bacteria; Bacteroidetes; Chitinophagia; Chitinophagales; Chitinophagaceae; Flavisolibacter	Flavisolibacter
sq174;size=1592;	NR_041500.1	93.853	423	24	2	1	422	343	764	0	638	422	100	Flavisolibacter ginsengisoli strain Gsoil 643 16S ribosomal RNA gene, partial sequence.	Bacteria; Bacteroidetes; Chitinophagia; Chitinophagales; Chitinophagaceae; Flavisolibacter	Flavisolibacter
sq174;size=1592;	NR_156888.1	93.853	423	24	2	1	422	284	705	0	636	422	100	Niveitalea solisilvae strain 6-4 16S ribosomal RNA, partial sequence.	Bacteria; Bacteroidetes; Chitinophagia; Chitinophagales; Chitinophagaceae; Niveitalea	Flavisolibacter
sq174;size=1592;	NR_041499.1	93.617	423	25	2	1	422	344	765	1.43e-180	630	422	100	Flavisolibacter ginsengiterrae strain Gsoil 492 16S ribosomal RNA gene, partial sequence.	Bacteria; Bacteroidetes; Chitinophagia; Chitinophagales; Chitinophagaceae; Flavisolibacter	Flavisolibacter
sq174;size=1592;	NR_156966.1	93.381	423	25	3	1	422	355	775	2.4e-178	623	422	100	Flaviaesturariibacter luteus strain AW305 16S ribosomal RNA, partial sequence.	Bacteria; Bacteroidetes; Chitinophagia; Chitinophagales; Chitinophagaceae; Flaviaesturariibacter	Flavisolibacter
sq174;size=1592;	NR_074566.1	93.128	422	29	0	1	422	349	770	3.1e-177	619	422	100	Chitinophaga pinensis strain DSM 2588 16S ribosomal RNA, partial sequence.	Bacteria; Bacteroidetes; Chitinophagia; Chitinophagales; Chitinophagaceae; Chitinophaga	Flavisolibacter
sq174;size=1592;	NR_028720.1	93.176	425	22	3	1	422	314	734	3.1e-177	619	422	100	Chitinophaga pinensis strain DSM 2588 16S ribosomal RNA gene, partial sequence.	Bacteria; Bacteroidetes; Chitinophagia; Chitinophagales; Chitinophagaceae; Chitinophaga	Flavisolibacter
sq174;size=1592;	NR_113829.1	92.908	423	28	2	1	422	329	750	1.12e-176	617	422	100	Chitinophaga pinensis strain NBRC 15968 16S ribosomal RNA gene, partial sequence.	Bacteria; Bacteroidetes; Chitinophagia; Chitinophagales; Chitinophagaceae; Chitinophaga	Flavisolibacter
sq174;size=1592;	NR_149797.1	92.925	424	26	4	1	422	324	745	1.44e-175	614	422	100	Niabella pedocola strain R384 16S ribosomal RNA, partial sequence.	Bacteria; Bacteroidetes; Chitinophagia; Chitinophagales; Chitinophagaceae; Niabella	Flavisolibacter
sq174;size=1592;	NR_109417.1	92.891	422	30	0	1	422	315	736	1.44e-175	614	422	100	Terrimonas rubra strain M-8 16S ribosomal RNA gene, partial sequence.	Bacteria; Bacteroidetes; Chitinophagia; Chitinophagales; Chitinophagaceae; Terrimonas	Flavisolibacter
sq175;size=1579;	NR_109544.1	90.864	405	33	4	1	403	348	750	2.48e-153	540	403	100	Ornatilinea apprima strain P3M-1 16S ribosomal RNA gene, partial sequence.	Bacteria; Chloroflexi; Anaerolineae; Anaerolineales; Anaerolineaceae; Ornatilinea	Anaerolinea
sq175;size=1579;	NR_041355.1	90.347	404	37	2	1	403	325	727	5.38e-150	529	403	100	Longilinea arvoryzae strain KOME-1 16S ribosomal RNA gene, partial sequence.	Bacteria; Chloroflexi; Anaerolineae; Anaerolineales; Anaerolineaceae; Longilinea	Anaerolinea
sq175;size=1579;	NR_041354.1	89.63	405	38	4	1	403	327	729	5.42e-145	512	403	100	Bellilinea caldifistulae strain GOMI-1 16S ribosomal RNA gene, partial sequence.	Bacteria; Chloroflexi; Anaerolineae; Anaerolineales; Anaerolineaceae; Bellilinea	Anaerolinea
sq175;size=1579;	NR_133813.1	89.136	405	40	4	1	403	335	737	1.17e-141	501	403	100	Pelolinea submarina strain MO-CFX1 16S ribosomal RNA, partial sequence.	Bacteria; Chloroflexi; Anaerolineae; Anaerolineales; Anaerolineaceae; Pelolinea	Anaerolinea
sq175;size=1579;	NR_040971.1	89.109	404	43	1	1	403	326	729	1.17e-141	501	403	100	Leptolinea tardivitalis strain YMTK-2 16S ribosomal RNA gene, partial sequence.	Bacteria; Chloroflexi; Anaerolineae; Anaerolineales; Anaerolineaceae; Leptolinea	Anaerolinea
sq175;size=1579;	NR_040972.1	89.136	405	39	5	1	403	324	725	4.22e-141	499	403	100	Levilinea saccharolytica strain KIBI-1 16S ribosomal RNA gene, partial sequence.	Bacteria; Chloroflexi; Anaerolineae; Anaerolineales; Anaerolineaceae; Levilinea	Anaerolinea
sq175;size=1579;	NR_117865.1	88.586	403	46	0	1	403	335	737	2.54e-138	490	403	100	Thermanaerothrix daxensis strain GNS-1 16S ribosomal RNA gene, partial sequence.	Bacteria; Chloroflexi; Anaerolineae; Anaerolineales; Anaerolineaceae; Thermanaerothrix	Anaerolinea
sq175;size=1579;	NR_132293.1	88.177	406	42	6	1	403	335	737	5.49e-135	479	403	100	Thermomarinilinea lacunifontana strain SW7 16S ribosomal RNA, partial sequence.	Bacteria; Chloroflexi; Anaerolineae; Anaerolineales; Anaerolineaceae; Thermomarinilinea	Anaerolinea
sq175;size=1579;	NR_040970.1	86.914	405	49	4	1	403	326	728	1.2e-126	451	403	100	Anaerolinea thermolimosa strain IMO-1 16S ribosomal RNA gene, partial sequence.	Bacteria; Chloroflexi; Anaerolineae; Anaerolineales; Anaerolineaceae; Anaerolinea	Anaerolinea
sq175;size=1579;	NR_074383.1	86.104	403	56	0	1	403	348	750	1.21e-121	435	403	100	Anaerolinea thermophila strain UNI-1 16S ribosomal RNA, partial sequence.	Bacteria; Chloroflexi; Anaerolineae; Anaerolineales; Anaerolineaceae; Anaerolinea	Anaerolinea
sq177;size=1572;	NR_149251.1	96.037	429	17	0	1	429	285	713	0	699	429	100	Longimicrobium terrae strain CB-286315 16S ribosomal RNA, partial sequence.	Bacteria; Gemmatimonadetes; Longimicrobia; Longimicrobiales; Longimicrobiaceae; Longimicrobium	Longimicrobiaceae_unclassified
sq177;size=1572;	NR_132675.1	82.135	431	63	11	1	429	337	755	2.69e-98	357	429	100	Gemmatirosa kalamazoonesis strain KBS708 16S ribosomal RNA, partial sequence.	Bacteria; Gemmatimonadetes; Gemmatimonadales; Gemmatimonadaceae; Gemmatirosa	Longimicrobiaceae_unclassified
sq177;size=1572;	NR_044429.1	81.881	436	64	15	1	429	365	792	3.47e-97	353	429	100	Geoalkalibacter subterraneus strain Red1 16S ribosomal RNA, partial sequence.	Bacteria; Proteobacteria; Deltaproteobacteria; Desulfuromonadales; Geobacteraceae; Geoalkalibacter	Longimicrobiaceae_unclassified
sq177;size=1572;	NR_137401.1	81.671	431	70	8	3	429	368	793	4.49e-96	350	429	100	Bacillus thermozeamaize strain L-10997 16S ribosomal RNA, partial sequence.	Bacteria; Firmicutes; Bacilli; Bacillales; Bacillaceae; Bacillus	Longimicrobiaceae_unclassified
sq177;size=1572;	NR_116990.1	81.481	432	70	9	3	429	345	771	5.81e-95	346	429	100	Caldibacillus debilis strain R-35653 16S ribosomal RNA gene, partial sequence.	Bacteria; Firmicutes; Bacilli; Bacillales; Bacillaceae; Caldibacillus	Longimicrobiaceae_unclassified
sq177;size=1572;	NR_029016.1	81.439	431	71	8	3	429	366	791	2.09e-94	344	429	100	Caldibacillus debilis strain Tf 16S ribosomal RNA gene, partial sequence.	Bacteria; Firmicutes; Bacilli; Bacillales; Bacillaceae; Caldibacillus	Longimicrobiaceae_unclassified
sq177;size=1572;	NR_037130.1	81.293	433	72	9	1	429	358	785	7.52e-94	342	429	100	Desulfovibrio alcoholivorans strain SPSN 16S ribosomal RNA gene, partial sequence.	Bacteria; Proteobacteria; Deltaproteobacteria; Desulfovibrionales; Desulfovibrionaceae; Desulfovibrio	Longimicrobiaceae_unclassified
sq177;size=1572;	NR_074708.2	81.481	432	64	12	1	429	342	760	2.7e-93	340	429	100	Gemmatimonas aurantiaca strain T-27 16S ribosomal RNA, partial sequence.	Bacteria; Gemmatimonadetes; Gemmatimonadales; Gemmatimonadaceae; Gemmatimonas	Longimicrobiaceae_unclassified
sq177;size=1572;	NR_027529.1	81.481	432	64	12	1	429	316	734	2.7e-93	340	429	100	Gemmatimonas aurantiaca strain T-27 16S ribosomal RNA gene, partial sequence.	Bacteria; Gemmatimonadetes; Gemmatimonadales; Gemmatimonadaceae; Gemmatimonas	Longimicrobiaceae_unclassified
sq177;size=1572;	NR_159236.1	81.193	436	67	15	1	429	328	755	3.5e-92	337	429	100	Desulfonatronum parangueonense strain PAR180 16S ribosomal RNA, partial sequence.	Bacteria; Proteobacteria; Deltaproteobacteria; Desulfovibrionales; Desulfonatronaceae; Desulfonatronum	Longimicrobiaceae_unclassified
sq2;size=25772;	NR_158052.1	95.54	426	19	0	1	426	300	725	0	682	426	100	Rubrobacter spartanus strain HPK2-2 16S ribosomal RNA, partial sequence.	Bacteria; Actinobacteria; Rubrobacteria; Rubrobacterales; Rubrobacteraceae; Rubrobacter	Rubrobacter
sq2;size=25772;	NR_029191.2	94.131	426	25	0	1	426	358	783	0	649	426	100	Rubrobacter radiotolerans strain P 1 16S ribosomal RNA gene, partial sequence.	Bacteria; Actinobacteria; Rubrobacteria; Rubrobacterales; Rubrobacteraceae; Rubrobacter	Rubrobacter
sq2;size=25772;	NR_119230.1	93.897	426	26	0	1	426	331	756	0	643	426	100	Rubrobacter radiotolerans strain DSM 5868 16S ribosomal RNA gene, partial sequence.	Bacteria; Actinobacteria; Rubrobacteria; Rubrobacterales; Rubrobacteraceae; Rubrobacter	Rubrobacter
sq2;size=25772;	NR_119187.1	93.853	423	26	0	4	426	339	761	0	638	426	99	Rubrobacter xylanophilus strain PRD-1 16S ribosomal RNA, partial sequence.	Bacteria; Actinobacteria; Rubrobacteria; Rubrobacterales; Rubrobacteraceae; Rubrobacter	Rubrobacter
sq2;size=25772;	NR_125703.1	93.617	423	27	0	4	426	323	745	0	632	426	99	Rubrobacter calidifluminis strain RG-1 16S ribosomal RNA gene, partial sequence.	Bacteria; Actinobacteria; Rubrobacteria; Rubrobacterales; Rubrobacteraceae; Rubrobacter	Rubrobacter
sq2;size=25772;	NR_074552.1	93.617	423	27	0	4	426	339	761	0	632	426	99	Rubrobacter xylanophilus strain DSM 9941 16S ribosomal RNA, partial sequence.	Bacteria; Actinobacteria; Rubrobacteria; Rubrobacterales; Rubrobacteraceae; Rubrobacter	Rubrobacter
sq2;size=25772;	NR_125704.1	93.381	423	28	0	4	426	322	744	1.85e-179	627	426	99	Rubrobacter naiadicus strain RG-3 16S ribosomal RNA gene, partial sequence.	Bacteria; Actinobacteria; Rubrobacteria; Rubrobacterales; Rubrobacteraceae; Rubrobacter	Rubrobacter
sq2;size=25772;	NR_025220.1	92.254	426	33	0	1	426	287	712	8.69e-173	604	426	100	Rubrobacter taiwanensis strain LS-293 16S ribosomal RNA gene, partial sequence.	Bacteria; Actinobacteria; Rubrobacteria; Rubrobacterales; Rubrobacteraceae; Rubrobacter	Rubrobacter
sq2;size=25772;	NR_117640.1	91.549	426	36	0	1	426	340	765	8.75e-168	588	426	100	Rubrobacter bracarensis strain VFA70612_S1 16S ribosomal RNA gene, partial sequence.	Bacteria; Actinobacteria; Rubrobacteria; Rubrobacterales; Rubrobacteraceae; Rubrobacter	Rubrobacter
sq2;size=25772;	NR_117202.1	91.549	426	36	0	1	426	355	780	8.75e-168	588	426	100	Rubrobacter bracarensis strain VF70612_S1 16S ribosomal RNA gene, partial sequence.	Bacteria; Actinobacteria; Rubrobacteria; Rubrobacterales; Rubrobacteraceae; Rubrobacter	Rubrobacter
sq20;size=7428;	NR_040858.1	89.383	405	40	3	1	403	258	661	2.52e-143	507	403	100	Planktothricoides raciborskii strain NIES-207 16S ribosomal RNA gene, partial sequence.	Bacteria; Cyanobacteria; Oscillatoriophycideae; Oscillatoriales; Microcoleaceae; Planktothricoides	Nostocales_unclassified
sq20;size=7428;	NR_026510.1	89.136	405	41	3	1	403	299	702	1.17e-141	501	403	100	Halospirulina tapeticola strain CCC Baja-95 Cl.2 16S ribosomal RNA gene, partial sequence.	Bacteria; Cyanobacteria; Spirulinales; Spirulinaceae; Halospirulina	Nostocales_unclassified
sq20;size=7428;	NR_117881.1	88.614	404	45	1	1	403	321	724	2.54e-138	490	403	100	Loriellopsis cavernicola strain LF-B5 16S ribosomal RNA gene, partial sequence.	Bacteria; Cyanobacteria; Nostocales; Symphyonemataceae; Loriellopsis	Nostocales_unclassified
sq20;size=7428;	NR_125711.1	88.452	407	40	6	1	403	297	700	3.28e-137	486	403	100	Arthrospira platensis strain PCC 7345 16S ribosomal RNA gene, partial sequence.	Bacteria; Cyanobacteria; Oscillatoriophycideae; Oscillatoriales; Microcoleaceae; Arthrospira	Nostocales_unclassified
sq20;size=7428;	NR_125521.1	88.424	406	42	5	1	403	298	701	1.18e-136	484	403	100	Coleofasciculus chthonoplastes strain SAG 2209 16S ribosomal RNA gene, partial sequence.	Bacteria; Cyanobacteria; Oscillatoriophycideae; Oscillatoriales; Coleofasciculaceae; Coleofasciculus	Nostocales_unclassified
sq20;size=7428;	NR_102459.1	88.366	404	43	3	1	401	318	720	4.25e-136	483	403	100	Chamaesiphon minutus strain PCC 6605 16S ribosomal RNA, partial sequence.	Bacteria; Cyanobacteria; Synechococcales; Chamaesiphonaceae; Chamaesiphon	Nostocales_unclassified
sq20;size=7428;	NR_114306.1	88.235	408	40	7	1	403	223	627	1.53e-135	481	403	100	Aerosakkonema funiforme strain Lao26 16S ribosomal RNA gene, partial sequence.	Bacteria; Cyanobacteria; Oscillatoriophycideae; Oscillatoriales; Oscillatoriaceae; Aerosakkonema	Nostocales_unclassified
sq20;size=7428;	NR_114591.1	88.119	404	44	4	1	401	280	682	1.98e-134	477	403	100	Halomicronema excentricum strain TFEP1 16S ribosomal RNA gene, partial sequence.	Bacteria; Cyanobacteria; Synechococcales; Leptolyngbyaceae; Halomicronema	Nostocales_unclassified
sq20;size=7428;	NR_112179.1	87.961	407	43	6	1	403	216	620	7.11e-134	475	403	100	Lyngbya aestuarii PCC 7419 16S ribosomal RNA gene, partial sequence.	Bacteria; Cyanobacteria; Oscillatoriophycideae; Oscillatoriales; Oscillatoriaceae; Lyngbya	Nostocales_unclassified
sq20;size=7428;	NR_114680.1	87.961	407	43	6	1	403	302	706	7.11e-134	475	403	100	Lyngbya aestuarii strain PCC 7419 16S ribosomal RNA, partial sequence.	Bacteria; Cyanobacteria; Oscillatoriophycideae; Oscillatoriales; Oscillatoriaceae; Lyngbya	Nostocales_unclassified
sq21;size=6557;	NR_118350.1	97.015	402	12	0	1	402	333	734	0	676	402	100	Blastocatella fastidiosa strain A2-16 16S ribosomal RNA gene, partial sequence.	Bacteria; Acidobacteria; Blastocatellia; Blastocatellales; Blastocatellaceae; Blastocatella	Blastocatella
sq21;size=6557;	NR_159154.1	96.766	402	13	0	1	402	351	752	0	671	402	100	Aridibacter nitratireducens strain A_24_SHP_-5_238 16S ribosomal RNA, partial sequence.	Bacteria; Acidobacteria; Blastocatellia; Blastocatellales; Blastocatellaceae; Aridibacter	Blastocatella
sq21;size=6557;	NR_133697.1	96.766	402	13	0	1	402	350	751	0	671	402	100	Aridibacter famidurans strain A22_HD_4H 16S ribosomal RNA, partial sequence.	Bacteria; Acidobacteria; Blastocatellia; Blastocatellales; Blastocatellaceae; Aridibacter	Blastocatella
sq21;size=6557;	NR_133698.1	96.517	402	14	0	1	402	353	754	0	665	402	100	Aridibacter kavangonensis strain Ac_23_E3 16S ribosomal RNA, partial sequence.	Bacteria; Acidobacteria; Blastocatellia; Blastocatellales; Blastocatellaceae; Aridibacter	Blastocatella
sq21;size=6557;	NR_146022.1	96.269	402	15	0	1	402	353	754	0	660	402	100	Stenotrophobacter roseus strain Ac_15_C4 16S ribosomal RNA, partial sequence.	Bacteria; Acidobacteria; Blastocatellia; Blastocatellales; Blastocatellaceae; Stenotrophobacter	Blastocatella
sq21;size=6557;	NR_146023.1	95.771	402	17	0	1	402	353	754	0	649	402	100	Stenotrophobacter terrae strain Ac_28_D10 16S ribosomal RNA, partial sequence.	Bacteria; Acidobacteria; Blastocatellia; Blastocatellales; Blastocatellaceae; Stenotrophobacter	Blastocatella
sq21;size=6557;	NR_146021.1	95.771	402	17	0	1	402	353	754	0	649	402	100	Stenotrophobacter namibiensis strain Ac_17_F2 16S ribosomal RNA, partial sequence.	Bacteria; Acidobacteria; Blastocatellia; Blastocatellales; Blastocatellaceae; Stenotrophobacter	Blastocatella
sq21;size=6557;	NR_146026.1	95.522	402	18	0	1	402	353	754	0	643	402	100	Tellurimicrobium multivorans strain Ac_18_E7 16S ribosomal RNA, partial sequence.	Bacteria; Acidobacteria; Blastocatellia; Blastocatellales; Blastocatellaceae; Tellurimicrobium	Blastocatella
sq21;size=6557;	NR_074296.1	86.035	401	52	4	4	402	334	732	2.02e-119	427	402	99	Chloracidobacterium thermophilum strain B 16S ribosomal RNA, partial sequence.	Bacteria; Acidobacteria; Blastocatellia; Chloracidobacterium	Blastocatella
sq21;size=6557;	NR_151988.1	85.446	426	38	11	1	402	368	793	9.39e-118	422	402	100	Brevitalea deliciosa strain Ac_16_C4 16S ribosomal RNA, partial sequence.	Bacteria; Acidobacteria; Blastocatellia; Blastocatellales; Pyrinomonadaceae; Brevitalea	Blastocatella
sq210;size=1393;	NR_041499.1	94.55	422	23	0	1	422	344	765	0	652	422	100	Flavisolibacter ginsengiterrae strain Gsoil 492 16S ribosomal RNA gene, partial sequence.	Bacteria; Bacteroidetes; Chitinophagia; Chitinophagales; Chitinophagaceae; Flavisolibacter	Flavisolibacter
sq210;size=1393;	NR_041500.1	94.313	422	24	0	1	422	343	764	0	649	422	100	Flavisolibacter ginsengisoli strain Gsoil 643 16S ribosomal RNA gene, partial sequence.	Bacteria; Bacteroidetes; Chitinophagia; Chitinophagales; Chitinophagaceae; Flavisolibacter	Flavisolibacter
sq210;size=1393;	NR_156888.1	94.313	422	24	0	1	422	284	705	0	647	422	100	Niveitalea solisilvae strain 6-4 16S ribosomal RNA, partial sequence.	Bacteria; Bacteroidetes; Chitinophagia; Chitinophagales; Chitinophagaceae; Niveitalea	Flavisolibacter
sq210;size=1393;	NR_134033.1	94.313	422	24	0	1	422	341	762	0	647	422	100	Flavisolibacter rigui strain 02SUJ3 16S ribosomal RNA, partial sequence.	Bacteria; Bacteroidetes; Chitinophagia; Chitinophagales; Chitinophagaceae; Flavisolibacter	Flavisolibacter
sq210;size=1393;	NR_028720.1	93.427	426	19	4	1	422	314	734	6.67e-179	625	422	100	Chitinophaga pinensis strain DSM 2588 16S ribosomal RNA gene, partial sequence.	Bacteria; Bacteroidetes; Chitinophagia; Chitinophagales; Chitinophagaceae; Chitinophaga	Flavisolibacter
sq210;size=1393;	NR_148859.1	93.208	427	20	9	1	422	352	774	3.1e-177	619	422	100	Niastella vici strain DJ57 16S ribosomal RNA, partial sequence.	Bacteria; Bacteroidetes; Chitinophagia; Chitinophagales; Chitinophagaceae; Niastella	Flavisolibacter
sq210;size=1393;	NR_074595.1	93.16	424	25	4	1	422	353	774	3.1e-177	619	422	100	Niastella koreensis strain GR20-10 16S ribosomal RNA, partial sequence.	Bacteria; Bacteroidetes; Chitinophagia; Chitinophagales; Chitinophagaceae; Niastella	Flavisolibacter
sq210;size=1393;	NR_074566.1	93.208	427	19	4	1	422	349	770	3.1e-177	619	422	100	Chitinophaga pinensis strain DSM 2588 16S ribosomal RNA, partial sequence.	Bacteria; Bacteroidetes; Chitinophagia; Chitinophagales; Chitinophagaceae; Chitinophaga	Flavisolibacter
sq210;size=1393;	NR_113829.1	92.908	423	28	2	1	422	329	750	3.1e-177	619	422	100	Chitinophaga pinensis strain NBRC 15968 16S ribosomal RNA gene, partial sequence.	Bacteria; Bacteroidetes; Chitinophagia; Chitinophagales; Chitinophagaceae; Chitinophaga	Flavisolibacter
sq210;size=1393;	NR_156966.1	93.144	423	26	3	1	422	355	775	1.12e-176	617	422	100	Flaviaesturariibacter luteus strain AW305 16S ribosomal RNA, partial sequence.	Bacteria; Bacteroidetes; Chitinophagia; Chitinophagales; Chitinophagaceae; Flaviaesturariibacter	Flavisolibacter
sq226;size=1355;	NR_114470.1	90.099	404	36	4	1	402	307	708	9e-148	521	402	100	Oscillochloris trichoides strain DG-6 16S ribosomal RNA gene, partial sequence.	Bacteria; Chloroflexi; Chloroflexia; Chloroflexales; Chloroflexineae; Oscillochloridaceae; Oscillochloris	Chloronema
sq226;size=1355;	NR_148571.2	86.352	403	53	2	1	402	330	731	9.32e-123	438	402	100	Chloroflexus islandicus strain isl-2 16S ribosomal RNA, partial sequence.	Bacteria; Chloroflexi; Chloroflexia; Chloroflexales; Chloroflexineae; Chloroflexaceae; Chloroflexus	Chloronema
sq226;size=1355;	NR_074263.1	86.104	403	54	2	1	402	327	728	4.34e-121	433	402	100	Chloroflexus aurantiacus strain J-10-fl 16S ribosomal RNA, partial sequence.	Bacteria; Chloroflexi; Chloroflexia; Chloroflexales; Chloroflexineae; Chloroflexaceae; Chloroflexus	Chloronema
sq226;size=1355;	NR_074226.1	85.112	403	58	2	1	402	328	729	2.03e-114	411	402	100	Chloroflexus aggregans strain DSM 9485 16S ribosomal RNA, partial sequence.	Bacteria; Chloroflexi; Chloroflexia; Chloroflexales; Chloroflexineae; Chloroflexaceae; Chloroflexus	Chloronema
sq226;size=1355;	NR_125709.1	83.582	402	66	0	1	402	285	686	5.73e-105	379	402	100	Heliothrix oregonensis strain F1 16S ribosomal RNA gene, partial sequence.	Bacteria; Chloroflexi; Chloroflexia; Chloroflexales; Roseiflexineae; Roseiflexaceae; Heliothrix	Chloronema
sq226;size=1355;	NR_134220.1	81.22	410	64	12	1	402	289	693	1.27e-86	318	402	100	Thermorudis peleae strain KI4 16S ribosomal RNA, partial sequence.	Bacteria; Chloroflexi; Thermorudis	Chloronema
sq226;size=1355;	NR_040840.1	80.976	410	56	18	4	401	404	803	2.74e-83	307	402	99	Pelotomaculum thermopropionicum strain SI 16S ribosomal RNA, partial sequence.	Bacteria; Firmicutes; Clostridia; Clostridiales; Peptococcaceae; Pelotomaculum	Chloronema
sq226;size=1355;	NR_074685.1	80.976	410	57	17	4	401	397	797	9.86e-83	305	402	99	Pelotomaculum thermopropionicum strain SI 16S ribosomal RNA, partial sequence.	Bacteria; Firmicutes; Clostridia; Clostridiales; Peptococcaceae; Pelotomaculum	Chloronema
sq226;size=1355;	NR_026348.1	80.835	407	63	13	4	401	321	721	9.86e-83	305	402	99	Desulfotomaculum aeronauticum strain DSM 10349 16S ribosomal RNA gene, partial sequence.	Bacteria; Firmicutes; Clostridia; Clostridiales; Peptococcaceae; Desulfotomaculum	Chloronema
sq226;size=1355;	NR_145876.1	80.482	415	63	18	1	402	270	679	1.28e-81	302	402	100	Thermorudis pharmacophila strain WKT50.2 16S ribosomal RNA, partial sequence.	Bacteria; Chloroflexi; Thermorudis	Chloronema
sq234;size=1320;	NR_074793.2	80.645	403	73	5	5	405	376	775	2.74e-83	307	405	99	Oscillibacter valericigenes strain Sjm18-20 16S ribosomal RNA, complete sequence.	Bacteria; Firmicutes; Clostridia; Clostridiales; Oscillospiraceae; Oscillibacter	FBP_unclassified
sq234;size=1320;	NR_041340.1	80.645	403	73	5	5	405	349	748	2.74e-83	307	405	99	Oscillibacter valericigenes strain Sjm18-20 16S ribosomal RNA gene, partial sequence.	Bacteria; Firmicutes; Clostridia; Clostridiales; Oscillospiraceae; Oscillibacter	FBP_unclassified
sq234;size=1320;	NR_043142.1	80.542	406	69	10	5	405	344	744	3.55e-82	303	405	99	Flavonifractor plautii strain Prevot S1 16S ribosomal RNA gene, partial sequence.	Bacteria; Firmicutes; Clostridia; Clostridiales; Flavonifractor	FBP_unclassified
sq234;size=1320;	NR_029356.1	80.542	406	69	10	5	405	357	757	3.55e-82	303	405	99	Flavonifractor plautii strain 265 16S ribosomal RNA gene, partial sequence.	Bacteria; Firmicutes; Clostridia; Clostridiales; Flavonifractor	FBP_unclassified
sq234;size=1320;	NR_025670.1	80.344	407	68	12	5	405	350	750	1.65e-80	298	405	99	Pseudoflavonifractor capillosus strain ATCC 29799 16S ribosomal RNA gene, partial sequence.	Bacteria; Firmicutes; Clostridia; Clostridiales; Ruminococcaceae; Pseudoflavonifractor	FBP_unclassified
sq234;size=1320;	NR_118156.1	80.247	405	71	9	5	405	325	724	5.94e-80	296	405	99	Oscillibacter ruminantium strain GH1 16S ribosomal RNA gene, partial sequence.	Bacteria; Firmicutes; Clostridia; Clostridiales; Oscillospiraceae; Oscillibacter	FBP_unclassified
sq234;size=1320;	NR_026336.1	81.944	360	56	9	35	391	362	715	5.94e-80	296	405	88	Clostridium vincentii strain DSM 10228 16S ribosomal RNA gene, partial sequence.	Bacteria; Firmicutes; Clostridia; Clostridiales; Clostridiaceae; Clostridium	FBP_unclassified
sq234;size=1320;	NR_146698.1	79.95	404	75	6	5	405	344	744	7.68e-79	292	405	99	Mageeibacillus indolicus strain 0009-5 16S ribosomal RNA, partial sequence.	Bacteria; Firmicutes; Clostridia; Clostridiales; Ruminococcaceae; Mageeibacillus	FBP_unclassified
sq234;size=1320;	NR_074629.1	81.016	374	65	6	35	405	392	762	7.68e-79	292	405	92	Ruminiclostridium thermocellum strain ATCC 27405 16S ribosomal RNA, partial sequence.	Bacteria; Firmicutes; Clostridia; Clostridiales; Hungateiclostridiaceae; Hungateiclostridium	FBP_unclassified
sq234;size=1320;	NR_113157.1	81.016	374	65	6	35	405	392	762	7.68e-79	292	405	92	Ruminiclostridium thermocellum strain JCM 9322 16S ribosomal RNA gene, partial sequence.	Bacteria; Firmicutes; Clostridia; Clostridiales; Hungateiclostridiaceae; Hungateiclostridium	FBP_unclassified
sq237;size=1313;	NR_151963.1	95.476	420	19	0	1	420	329	748	0	671	420	100	Longibacter salinarum strain WDS2C18 16S ribosomal RNA, partial sequence.	Bacteria; Bacteroidetes; Bacteroidetes Order II. Incertae sedis; Rhodothermaceae; Longibacter	Salisaeta
sq237;size=1313;	NR_044496.1	95.476	420	19	0	1	420	325	744	0	671	420	100	Salisaeta longa strain S4-4 16S ribosomal RNA gene, partial sequence.	Bacteria; Bacteroidetes; Bacteroidetes Order II. Incertae sedis; Rhodothermaceae; Salisaeta	Salisaeta
sq237;size=1313;	NR_158101.1	93.81	420	26	0	1	420	348	767	0	632	420	100	Natronotalea proteilytica strain BSker2 16S ribosomal RNA, partial sequence.	Bacteria; Bacteroidetes; Bacteroidetes Order II. Incertae sedis; Rhodothermaceae; Natronotalea	Salisaeta
sq237;size=1313;	NR_158102.1	93.333	420	28	0	1	420	349	768	8.62e-178	621	420	100	Longimonas haloalkaliphila strain BSker3 16S ribosomal RNA, partial sequence.	Bacteria; Bacteroidetes; Bacteroidetes Order II. Incertae sedis; Rhodothermaceae; Longimonas	Salisaeta
sq237;size=1313;	NR_136497.1	93.095	420	29	0	1	420	329	748	4.01e-176	616	420	100	Longimonas halophila strain SYD6 16S ribosomal RNA, partial sequence.	Bacteria; Bacteroidetes; Bacteroidetes Order II. Incertae sedis; Rhodothermaceae; Longimonas	Salisaeta
sq237;size=1313;	NR_117935.1	91.211	421	36	1	1	420	359	779	8.81e-163	571	420	100	Salinibacter luteus strain DGO 16S ribosomal RNA gene, partial sequence.	Bacteria; Rhodothermaeota; Rhodothermia; Rhodothermales; Salinibacteraceae; Salinivenus	Salisaeta
sq237;size=1313;	NR_117934.1	90.307	423	36	4	1	420	362	782	4.13e-156	549	420	100	Salinibacter iranicus strain CB7 16S ribosomal RNA gene, partial sequence.	Bacteria; Rhodothermaeota; Rhodothermia; Rhodothermales; Salinibacteraceae; Salinivenus	Salisaeta
sq237;size=1313;	NR_074895.2	87.648	421	51	1	1	420	361	781	9.13e-138	488	420	100	Salinibacter ruber strain M31 16S ribosomal RNA, complete sequence.	Bacteria; Bacteroidetes; Bacteroidetes Order II. Incertae sedis; Rhodothermaceae; Salinibacter	Salisaeta
sq237;size=1313;	NR_114597.1	87.648	421	51	1	1	420	346	766	9.13e-138	488	420	100	Salinibacter ruber strain M31 16S ribosomal RNA gene, partial sequence.	Bacteria; Bacteroidetes; Bacteroidetes Order II. Incertae sedis; Rhodothermaceae; Salinibacter	Salisaeta
sq237;size=1313;	NR_157684.1	86.936	421	54	1	1	420	314	734	9.19e-133	472	420	100	Salinibacter altiplanensis strain AN15 16S ribosomal RNA, partial sequence.	Bacteria; Bacteroidetes; Bacteroidetes Order II. Incertae sedis; Rhodothermaceae; Salinibacter	Salisaeta
sq241;size=1295;	NR_109544.1	91.337	404	33	2	1	403	348	750	1.15e-156	551	403	100	Ornatilinea apprima strain P3M-1 16S ribosomal RNA gene, partial sequence.	Bacteria; Chloroflexi; Anaerolineae; Anaerolineales; Anaerolineaceae; Ornatilinea	Anaerolinea
sq241;size=1295;	NR_041355.1	90.594	404	36	2	1	403	325	727	1.16e-151	534	403	100	Longilinea arvoryzae strain KOME-1 16S ribosomal RNA gene, partial sequence.	Bacteria; Chloroflexi; Anaerolineae; Anaerolineales; Anaerolineaceae; Longilinea	Anaerolinea
sq241;size=1295;	NR_041354.1	90.571	403	38	0	1	403	327	729	1.16e-151	534	403	100	Bellilinea caldifistulae strain GOMI-1 16S ribosomal RNA gene, partial sequence.	Bacteria; Chloroflexi; Anaerolineae; Anaerolineales; Anaerolineaceae; Bellilinea	Anaerolinea
sq241;size=1295;	NR_133813.1	88.916	406	39	6	1	403	335	737	5.45e-140	496	403	100	Pelolinea submarina strain MO-CFX1 16S ribosomal RNA, partial sequence.	Bacteria; Chloroflexi; Anaerolineae; Anaerolineales; Anaerolineaceae; Pelolinea	Anaerolinea
sq241;size=1295;	NR_117865.1	88.586	403	46	0	1	403	335	737	2.54e-138	490	403	100	Thermanaerothrix daxensis strain GNS-1 16S ribosomal RNA gene, partial sequence.	Bacteria; Chloroflexi; Anaerolineae; Anaerolineales; Anaerolineaceae; Thermanaerothrix	Anaerolinea
sq241;size=1295;	NR_040971.1	88.67	406	41	5	1	403	326	729	2.54e-138	490	403	100	Leptolinea tardivitalis strain YMTK-2 16S ribosomal RNA gene, partial sequence.	Bacteria; Chloroflexi; Anaerolineae; Anaerolineales; Anaerolineaceae; Leptolinea	Anaerolinea
sq241;size=1295;	NR_132293.1	88.366	404	45	2	1	403	335	737	1.18e-136	484	403	100	Thermomarinilinea lacunifontana strain SW7 16S ribosomal RNA, partial sequence.	Bacteria; Chloroflexi; Anaerolineae; Anaerolineales; Anaerolineaceae; Thermomarinilinea	Anaerolinea
sq241;size=1295;	NR_040972.1	88.089	403	47	1	1	403	324	725	1.98e-134	477	403	100	Levilinea saccharolytica strain KIBI-1 16S ribosomal RNA gene, partial sequence.	Bacteria; Chloroflexi; Anaerolineae; Anaerolineales; Anaerolineaceae; Levilinea	Anaerolinea
sq241;size=1295;	NR_040970.1	87.624	404	48	2	1	403	326	728	1.19e-131	468	403	100	Anaerolinea thermolimosa strain IMO-1 16S ribosomal RNA gene, partial sequence.	Bacteria; Chloroflexi; Anaerolineae; Anaerolineales; Anaerolineaceae; Anaerolinea	Anaerolinea
sq241;size=1295;	NR_074383.1	87.345	403	51	0	1	403	348	750	5.53e-130	462	403	100	Anaerolinea thermophila strain UNI-1 16S ribosomal RNA, partial sequence.	Bacteria; Chloroflexi; Anaerolineae; Anaerolineales; Anaerolineaceae; Anaerolinea	Anaerolinea
sq244;size=1290;	NR_125642.1	89.109	404	40	4	1	402	313	714	4.22e-141	499	402	100	Kallotenue papyrolyticum strain JKG1 16S ribosomal RNA gene, partial sequence.	Bacteria; Chloroflexi; Chloroflexia; Kallotenuales; Kallotenuaceae; Kallotenue	AKIW781_unclassified
sq244;size=1290;	NR_074379.1	83.212	411	54	11	1	402	345	749	5.77e-100	363	402	100	Sphaerobacter thermophilus strain DSM 20745 16S ribosomal RNA, partial sequence.	Bacteria; Chloroflexi; Sphaerobacteridae; Sphaerobacterales; Sphaerobacterineae; Sphaerobacteraceae; Sphaerobacter	AKIW781_unclassified
sq244;size=1290;	NR_042118.1	83.212	411	54	11	1	402	314	718	5.77e-100	363	402	100	Sphaerobacter thermophilus strain DSM 20745 16S ribosomal RNA, partial sequence.	Bacteria; Chloroflexi; Sphaerobacteridae; Sphaerobacterales; Sphaerobacterineae; Sphaerobacteraceae; Sphaerobacter	AKIW781_unclassified
sq244;size=1290;	NR_074263.1	82.512	406	61	7	1	401	327	727	1.62e-95	348	402	100	Chloroflexus aurantiacus strain J-10-fl 16S ribosomal RNA, partial sequence.	Bacteria; Chloroflexi; Chloroflexia; Chloroflexales; Chloroflexineae; Chloroflexaceae; Chloroflexus	AKIW781_unclassified
sq244;size=1290;	NR_125709.1	82.266	406	62	9	1	401	285	685	2.09e-94	344	402	100	Heliothrix oregonensis strain F1 16S ribosomal RNA gene, partial sequence.	Bacteria; Chloroflexi; Chloroflexia; Chloroflexales; Roseiflexineae; Roseiflexaceae; Heliothrix	AKIW781_unclassified
sq244;size=1290;	NR_074188.1	82.31	407	60	12	1	401	327	727	7.52e-94	342	402	100	Roseiflexus castenholzii strain DSM 13941 16S ribosomal RNA, partial sequence.	Bacteria; Chloroflexi; Chloroflexia; Chloroflexales; Roseiflexineae; Roseiflexaceae; Roseiflexus	AKIW781_unclassified
sq244;size=1290;	NR_112114.1	82.31	407	60	12	1	401	307	707	7.52e-94	342	402	100	Roseiflexus castenholzii strain HLO8 16S ribosomal RNA gene, partial sequence.	Bacteria; Chloroflexi; Chloroflexia; Chloroflexales; Roseiflexineae; Roseiflexaceae; Roseiflexus	AKIW781_unclassified
sq244;size=1290;	NR_148571.2	81.818	407	62	9	1	401	330	730	1.63e-90	331	402	100	Chloroflexus islandicus strain isl-2 16S ribosomal RNA, partial sequence.	Bacteria; Chloroflexi; Chloroflexia; Chloroflexales; Chloroflexineae; Chloroflexaceae; Chloroflexus	AKIW781_unclassified
sq244;size=1290;	NR_114470.1	81.818	407	62	10	1	401	307	707	1.63e-90	331	402	100	Oscillochloris trichoides strain DG-6 16S ribosomal RNA gene, partial sequence.	Bacteria; Chloroflexi; Chloroflexia; Chloroflexales; Chloroflexineae; Oscillochloridaceae; Oscillochloris	AKIW781_unclassified
sq244;size=1290;	NR_118351.1	81.572	407	68	6	1	402	344	748	5.85e-90	329	402	100	Nitrolancea hollandica strain Lb 16S ribosomal RNA gene, partial sequence.	Bacteria; Chloroflexi; Sphaerobacteridae; Sphaerobacterales; Sphaerobacterineae; Sphaerobacteraceae; Nitrolancea	AKIW781_unclassified
sq245;size=1285;	NR_134120.1	92.537	402	30	0	1	402	330	731	1.89e-164	577	402	100	Paludibaculum fermentans strain P105 16S ribosomal RNA, partial sequence.	Bacteria; Acidobacteria; Solibacteres; Solibacterales; Bryobacteraceae; Paludibaculum	Bryobacter
sq245;size=1285;	NR_114981.1	90.819	403	36	1	1	402	309	711	8.93e-153	538	402	100	Bryobacter aggregatus strain MPL3 16S ribosomal RNA gene, partial sequence.	Bacteria; Acidobacteria; Solibacteres; Solibacterales; Bryobacteraceae; Bryobacter	Bryobacter
sq245;size=1285;	NR_147738.1	85.149	404	56	4	1	402	333	734	2.03e-114	411	402	100	Occallatibacter riparius strain 277 16S ribosomal RNA, partial sequence.	Bacteria; Acidobacteria; Acidobacteriales; Acidobacteriaceae; Occallatibacter	Bryobacter
sq245;size=1285;	NR_147737.1	84.901	404	57	4	1	402	333	734	9.45e-113	405	402	100	Occallatibacter savannae strain A2-1c 16S ribosomal RNA, partial sequence.	Bacteria; Acidobacteria; Acidobacteriales; Acidobacteriaceae; Occallatibacter	Bryobacter
sq245;size=1285;	NR_115712.1	84.901	404	57	4	1	402	311	712	9.45e-113	405	402	100	Clostridium hydrogeniformans strain BL-20 16S ribosomal RNA gene, partial sequence.	Bacteria; Firmicutes; Clostridia; Clostridiales; Clostridiaceae; Clostridium	Bryobacter
sq245;size=1285;	NR_149202.1	84.767	407	53	9	1	402	254	656	4.4e-111	399	402	100	Acidicapsa ferrireducens strain MCF9 16S ribosomal RNA, partial sequence.	Bacteria; Acidobacteria; Acidobacteriales; Acidobacteriaceae; Acidicapsa	Bryobacter
sq245;size=1285;	NR_116444.1	84.691	405	56	6	1	402	322	723	4.4e-111	399	402	100	Acidicapsa ligni strain WH120 16S ribosomal RNA gene, partial sequence.	Bacteria; Acidobacteria; Acidobacteriales; Acidobacteriaceae; Acidicapsa	Bryobacter
sq245;size=1285;	NR_118108.1	84.691	405	56	6	1	402	349	750	4.4e-111	399	402	100	Youngiibacter fragilis strain 232.1 16S ribosomal RNA gene, partial sequence.	Bacteria; Firmicutes; Clostridia; Clostridiales; Clostridiaceae; Youngiibacter	Bryobacter
sq245;size=1285;	NR_104785.1	84.691	405	56	6	1	402	345	746	4.4e-111	399	402	100	Youngiibacter multivorans strain DSM 6139 16S ribosomal RNA gene, partial sequence.	Bacteria; Firmicutes; Clostridia; Clostridiales; Clostridiaceae; Youngiibacter	Bryobacter
sq245;size=1285;	NR_026352.1	84.615	403	60	2	1	402	266	667	4.4e-111	399	402	100	Thermobrachium celere strain NZ35 16S ribosomal RNA gene, partial sequence.	Bacteria; Firmicutes; Clostridia; Clostridiales; Clostridiaceae; Thermobrachium	Bryobacter
sq25;size=5972;	NR_148307.1	86.449	428	48	9	1	424	324	745	1.99e-129	460	424	100	Hymenobacter humi strain DG31A 16S ribosomal RNA, partial sequence.	Bacteria; Bacteroidetes; Cytophagia; Cytophagales; Hymenobacteraceae; Hymenobacter	Spirosomaceae_unclassified
sq25;size=5972;	NR_109680.1	86.118	425	55	4	1	424	318	739	9.26e-128	455	424	100	Hymenobacter arizonensis strain OR362-8 16S ribosomal RNA gene, partial sequence.	Bacteria; Bacteroidetes; Cytophagia; Cytophagales; Hymenobacteraceae; Siccationidurans	Spirosomaceae_unclassified
sq25;size=5972;	NR_152664.1	85.915	426	53	7	1	424	275	695	1.55e-125	448	424	100	Pontibacter virosus strain W14 16S ribosomal RNA, partial sequence.	Bacteria; Bacteroidetes; Cytophagia; Cytophagales; Hymenobacteraceae; Pontibacter	Spirosomaceae_unclassified
sq25;size=5972;	NR_109478.1	85.915	426	53	7	1	424	293	713	1.55e-125	448	424	100	Pontibacter lucknowensis strain DM9 16S ribosomal RNA gene, partial sequence.	Bacteria; Bacteroidetes; Cytophagia; Cytophagales; Hymenobacteraceae; Pontibacter	Spirosomaceae_unclassified
sq25;size=5972;	NR_116853.1	85.948	427	51	8	1	424	305	725	1.55e-125	448	424	100	Pontibacter salisaro strain HMC5104 16S ribosomal RNA gene, partial sequence.	Bacteria; Bacteroidetes; Cytophagia; Cytophagales; Hymenobacteraceae; Pontibacter	Spirosomaceae_unclassified
sq25;size=5972;	NR_149279.1	85.613	424	59	2	1	424	317	738	2e-124	444	424	100	Hymenobacter marinus strain KJ035 16S ribosomal RNA, partial sequence.	Bacteria; Bacteroidetes; Cytophagia; Cytophagales; Hymenobacteraceae; Hymenobacter	Spirosomaceae_unclassified
sq25;size=5972;	NR_156974.1	85.613	424	59	2	1	424	340	761	2e-124	444	424	100	Hymenobacter lapidarius strain CCM 8643 16S ribosomal RNA, partial sequence.	Bacteria; Bacteroidetes; Cytophagia; Cytophagales; Hymenobacteraceae; Hymenobacter	Spirosomaceae_unclassified
sq25;size=5972;	NR_134747.2	85.681	426	54	7	1	424	347	767	7.21e-124	442	424	100	Hymenobacter latericoloratus strain YIM 77920 16S ribosomal RNA, complete sequence.	Bacteria; Bacteroidetes; Cytophagia; Cytophagales; Hymenobacteraceae; Hymenobacter	Spirosomaceae_unclassified
sq25;size=5972;	NR_116118.1	85.647	425	56	5	1	424	286	706	7.21e-124	442	424	100	Rhodocytophaga aerolata strain 5416T-29 16S ribosomal RNA gene, partial sequence.	Bacteria; Bacteroidetes; Cytophagia; Cytophagales; Cytophagaceae; Rhodocytophaga	Spirosomaceae_unclassified
sq25;size=5972;	NR_146695.1	85.48	427	54	6	1	424	327	748	9.32e-123	438	424	100	Hymenobacter rubidus strain DG7B 16S ribosomal RNA, partial sequence.	Bacteria; Bacteroidetes; Cytophagia; Cytophagales; Hymenobacteraceae; Hymenobacter	Spirosomaceae_unclassified
sq253;size=1262;	NR_157684.1	95.487	421	19	0	1	421	314	734	0	673	421	100	Salinibacter altiplanensis strain AN15 16S ribosomal RNA, partial sequence.	Bacteria; Bacteroidetes; Bacteroidetes Order II. Incertae sedis; Rhodothermaceae; Salinibacter	Salinibacter
sq253;size=1262;	NR_074895.2	95.249	421	20	0	1	421	361	781	0	667	421	100	Salinibacter ruber strain M31 16S ribosomal RNA, complete sequence.	Bacteria; Bacteroidetes; Bacteroidetes Order II. Incertae sedis; Rhodothermaceae; Salinibacter	Salinibacter
sq253;size=1262;	NR_114597.1	95.249	421	20	0	1	421	346	766	0	667	421	100	Salinibacter ruber strain M31 16S ribosomal RNA gene, partial sequence.	Bacteria; Bacteroidetes; Bacteroidetes Order II. Incertae sedis; Rhodothermaceae; Salinibacter	Salinibacter
sq253;size=1262;	NR_117935.1	93.349	421	28	0	1	421	359	779	2.4e-178	623	421	100	Salinibacter luteus strain DGO 16S ribosomal RNA gene, partial sequence.	Bacteria; Rhodothermaeota; Rhodothermia; Rhodothermales; Salinibacteraceae; Salinivenus	Salinibacter
sq253;size=1262;	NR_117934.1	92.399	421	32	0	1	421	362	782	1.12e-171	601	421	100	Salinibacter iranicus strain CB7 16S ribosomal RNA gene, partial sequence.	Bacteria; Rhodothermaeota; Rhodothermia; Rhodothermales; Salinibacteraceae; Salinivenus	Salinibacter
sq253;size=1262;	NR_158101.1	89.786	421	42	1	1	421	348	767	8.93e-153	538	421	100	Natronotalea proteilytica strain BSker2 16S ribosomal RNA, partial sequence.	Bacteria; Bacteroidetes; Bacteroidetes Order II. Incertae sedis; Rhodothermaceae; Natronotalea	Salinibacter
sq253;size=1262;	NR_136497.1	89.549	421	43	1	1	421	329	748	4.16e-151	532	421	100	Longimonas halophila strain SYD6 16S ribosomal RNA, partial sequence.	Bacteria; Bacteroidetes; Bacteroidetes Order II. Incertae sedis; Rhodothermaceae; Longimonas	Salinibacter
sq253;size=1262;	NR_158102.1	89.311	421	44	1	1	421	349	768	1.93e-149	527	421	100	Longimonas haloalkaliphila strain BSker3 16S ribosomal RNA, partial sequence.	Bacteria; Bacteroidetes; Bacteroidetes Order II. Incertae sedis; Rhodothermaceae; Longimonas	Salinibacter
sq253;size=1262;	NR_044496.1	89.074	421	45	1	1	421	325	744	9e-148	521	421	100	Salisaeta longa strain S4-4 16S ribosomal RNA gene, partial sequence.	Bacteria; Bacteroidetes; Bacteroidetes Order II. Incertae sedis; Rhodothermaceae; Salisaeta	Salinibacter
sq253;size=1262;	NR_151963.1	87.648	421	51	1	1	421	329	748	9.13e-138	488	421	100	Longibacter salinarum strain WDS2C18 16S ribosomal RNA, partial sequence.	Bacteria; Bacteroidetes; Bacteroidetes Order II. Incertae sedis; Rhodothermaceae; Longibacter	Salinibacter
sq254;size=1261;	NR_116228.1	96.314	407	11	3	1	403	348	754	0	665	403	100	Modestobacter marinus strain 42H12-1 16S ribosomal RNA gene, partial sequence.	Bacteria; Actinobacteria; Geodermatophilales; Geodermatophilaceae; Modestobacter	Frankiales_unclassified
sq254;size=1261;	NR_148761.1	96.278	403	15	0	1	403	345	747	0	662	403	100	Nakamurella endophytica strain 2Q3S-4-2 16S ribosomal RNA, partial sequence.	Bacteria; Actinobacteria; Nakamurellales; Nakamurellaceae; Nakamurella	Frankiales_unclassified
sq254;size=1261;	NR_153676.1	96.069	407	12	2	1	403	342	748	0	660	403	100	Frankia elaeagni strain BMG5.12 16S ribosomal RNA, partial sequence.	Bacteria; Actinobacteria; Frankiales; Frankiaceae; Frankia	Frankiales_unclassified
sq254;size=1261;	NR_152017.1	96.069	407	12	3	1	403	327	733	0	660	403	100	Geodermatophilus pulveris strain BMG 825 16S ribosomal RNA, partial sequence.	Bacteria; Actinobacteria; Geodermatophilales; Geodermatophilaceae; Geodermatophilus	Frankiales_unclassified
sq254;size=1261;	NR_149807.1	96.069	407	12	2	1	403	324	730	0	660	403	100	Frankia discariae strain BCU110501 16S ribosomal RNA, partial sequence.	Bacteria; Actinobacteria; Frankiales; Frankiaceae; Frankia	Frankiales_unclassified
sq254;size=1261;	NR_137398.1	96.069	407	12	2	1	403	295	701	0	660	403	100	Modestobacter caceresii strain KNN 45-2b 16S ribosomal RNA, partial sequence.	Bacteria; Actinobacteria; Geodermatophilales; Geodermatophilaceae; Modestobacter	Frankiales_unclassified
sq254;size=1261;	NR_109643.1	96.069	407	12	3	1	403	332	738	0	660	403	100	Modestobacter roseus strain KLBMP 1279 16S ribosomal RNA gene, partial sequence.	Bacteria; Actinobacteria; Geodermatophilales; Geodermatophilaceae; Modestobacter	Frankiales_unclassified
sq254;size=1261;	NR_153674.1	95.823	407	13	3	1	403	344	750	0	654	403	100	Frankia alni strain ACN14A 16S ribosomal RNA, complete sequence.	Bacteria; Actinobacteria; Frankiales; Frankiaceae; Frankia	Frankiales_unclassified
sq254;size=1261;	NR_149181.1	95.823	407	13	2	1	403	334	740	0	654	403	100	Frankia inefficax strain EuI1c 16S ribosomal RNA, partial sequence.	Bacteria; Actinobacteria; Frankiales; Frankiaceae; Frankia	Frankiales_unclassified
sq254;size=1261;	NR_145554.1	95.823	407	13	2	1	403	348	754	0	654	403	100	Modestobacter muralis strain MDVD1 16S ribosomal RNA, partial sequence.	Bacteria; Actinobacteria; Geodermatophilales; Geodermatophilaceae; Modestobacter	Frankiales_unclassified
sq256;size=1260;	NR_117934.1	95.249	421	19	1	1	420	362	782	0	665	420	100	Salinibacter iranicus strain CB7 16S ribosomal RNA gene, partial sequence.	Bacteria; Rhodothermaeota; Rhodothermia; Rhodothermales; Salinibacteraceae; Salinivenus	Salinibacter
sq256;size=1260;	NR_117935.1	94.537	421	22	1	1	420	359	779	0	649	420	100	Salinibacter luteus strain DGO 16S ribosomal RNA gene, partial sequence.	Bacteria; Rhodothermaeota; Rhodothermia; Rhodothermales; Salinibacteraceae; Salinivenus	Salinibacter
sq256;size=1260;	NR_044496.1	92.637	421	29	2	1	420	325	744	8.69e-173	604	420	100	Salisaeta longa strain S4-4 16S ribosomal RNA gene, partial sequence.	Bacteria; Bacteroidetes; Bacteroidetes Order II. Incertae sedis; Rhodothermaceae; Salisaeta	Salinibacter
sq256;size=1260;	NR_157684.1	92.399	421	31	1	1	420	314	734	4.04e-171	599	420	100	Salinibacter altiplanensis strain AN15 16S ribosomal RNA, partial sequence.	Bacteria; Bacteroidetes; Bacteroidetes Order II. Incertae sedis; Rhodothermaceae; Salinibacter	Salinibacter
sq256;size=1260;	NR_158101.1	92.143	420	33	0	1	420	348	767	1.88e-169	593	420	100	Natronotalea proteilytica strain BSker2 16S ribosomal RNA, partial sequence.	Bacteria; Bacteroidetes; Bacteroidetes Order II. Incertae sedis; Rhodothermaceae; Natronotalea	Salinibacter
sq256;size=1260;	NR_074895.2	91.924	421	33	1	1	420	361	781	8.75e-168	588	420	100	Salinibacter ruber strain M31 16S ribosomal RNA, complete sequence.	Bacteria; Bacteroidetes; Bacteroidetes Order II. Incertae sedis; Rhodothermaceae; Salinibacter	Salinibacter
sq256;size=1260;	NR_114597.1	91.924	421	33	1	1	420	346	766	8.75e-168	588	420	100	Salinibacter ruber strain M31 16S ribosomal RNA gene, partial sequence.	Bacteria; Bacteroidetes; Bacteroidetes Order II. Incertae sedis; Rhodothermaceae; Salinibacter	Salinibacter
sq256;size=1260;	NR_158102.1	91.667	420	35	0	1	420	349	768	4.07e-166	582	420	100	Longimonas haloalkaliphila strain BSker3 16S ribosomal RNA, partial sequence.	Bacteria; Bacteroidetes; Bacteroidetes Order II. Incertae sedis; Rhodothermaceae; Longimonas	Salinibacter
sq256;size=1260;	NR_151963.1	91.429	420	36	0	1	420	329	748	1.89e-164	577	420	100	Longibacter salinarum strain WDS2C18 16S ribosomal RNA, partial sequence.	Bacteria; Bacteroidetes; Bacteroidetes Order II. Incertae sedis; Rhodothermaceae; Longibacter	Salinibacter
sq256;size=1260;	NR_136497.1	90.952	420	38	0	1	420	329	748	4.1e-161	566	420	100	Longimonas halophila strain SYD6 16S ribosomal RNA, partial sequence.	Bacteria; Bacteroidetes; Bacteroidetes Order II. Incertae sedis; Rhodothermaceae; Longimonas	Salinibacter
sq257;size=1258;	NR_158052.1	94.799	423	22	0	4	426	303	725	0	660	426	99	Rubrobacter spartanus strain HPK2-2 16S ribosomal RNA, partial sequence.	Bacteria; Actinobacteria; Rubrobacteria; Rubrobacterales; Rubrobacteraceae; Rubrobacter	Rubrobacter
sq257;size=1258;	NR_125704.1	93.662	426	27	0	1	426	319	744	0	638	426	100	Rubrobacter naiadicus strain RG-3 16S ribosomal RNA gene, partial sequence.	Bacteria; Actinobacteria; Rubrobacteria; Rubrobacterales; Rubrobacteraceae; Rubrobacter	Rubrobacter
sq257;size=1258;	NR_029191.2	93.853	423	26	0	4	426	361	783	0	638	426	99	Rubrobacter radiotolerans strain P 1 16S ribosomal RNA gene, partial sequence.	Bacteria; Actinobacteria; Rubrobacteria; Rubrobacterales; Rubrobacteraceae; Rubrobacter	Rubrobacter
sq257;size=1258;	NR_125703.1	93.427	426	28	0	1	426	320	745	0	632	426	100	Rubrobacter calidifluminis strain RG-1 16S ribosomal RNA gene, partial sequence.	Bacteria; Actinobacteria; Rubrobacteria; Rubrobacterales; Rubrobacteraceae; Rubrobacter	Rubrobacter
sq257;size=1258;	NR_074552.1	93.427	426	28	0	1	426	336	761	0	632	426	100	Rubrobacter xylanophilus strain DSM 9941 16S ribosomal RNA, partial sequence.	Bacteria; Actinobacteria; Rubrobacteria; Rubrobacterales; Rubrobacteraceae; Rubrobacter	Rubrobacter
sq257;size=1258;	NR_119230.1	93.617	423	27	0	4	426	334	756	0	632	426	99	Rubrobacter radiotolerans strain DSM 5868 16S ribosomal RNA gene, partial sequence.	Bacteria; Actinobacteria; Rubrobacteria; Rubrobacterales; Rubrobacteraceae; Rubrobacter	Rubrobacter
sq257;size=1258;	NR_117640.1	93.381	423	28	0	4	426	343	765	1.85e-179	627	426	99	Rubrobacter bracarensis strain VFA70612_S1 16S ribosomal RNA gene, partial sequence.	Bacteria; Actinobacteria; Rubrobacteria; Rubrobacterales; Rubrobacteraceae; Rubrobacter	Rubrobacter
sq257;size=1258;	NR_117202.1	93.381	423	28	0	4	426	358	780	1.85e-179	627	426	99	Rubrobacter bracarensis strain VF70612_S1 16S ribosomal RNA gene, partial sequence.	Bacteria; Actinobacteria; Rubrobacteria; Rubrobacterales; Rubrobacteraceae; Rubrobacter	Rubrobacter
sq257;size=1258;	NR_119187.1	93.192	426	29	0	1	426	336	761	1.85e-179	627	426	100	Rubrobacter xylanophilus strain PRD-1 16S ribosomal RNA, partial sequence.	Bacteria; Actinobacteria; Rubrobacteria; Rubrobacterales; Rubrobacteraceae; Rubrobacter	Rubrobacter
sq257;size=1258;	NR_133849.1	93.381	423	27	1	4	426	356	777	6.67e-179	625	426	99	Rubrobacter aplysinae strain RV113 16S ribosomal RNA, partial sequence.	Bacteria; Actinobacteria; Rubrobacteria; Rubrobacterales; Rubrobacteraceae; Rubrobacter	Rubrobacter
sq26;size=5933;	NR_152664.1	85.48	427	53	9	1	424	275	695	3.35e-122	436	424	100	Pontibacter virosus strain W14 16S ribosomal RNA, partial sequence.	Bacteria; Bacteroidetes; Cytophagia; Cytophagales; Hymenobacteraceae; Pontibacter	Spirosomaceae_unclassified
sq26;size=5933;	NR_148858.1	85.48	427	53	9	1	424	328	748	3.35e-122	436	424	100	Pontibacter amylolyticus strain 9-2 16S ribosomal RNA, partial sequence.	Bacteria; Bacteroidetes; Cytophagia; Cytophagales; Hymenobacteraceae; Pontibacter	Spirosomaceae_unclassified
sq26;size=5933;	NR_109478.1	85.48	427	53	9	1	424	293	713	3.35e-122	436	424	100	Pontibacter lucknowensis strain DM9 16S ribosomal RNA gene, partial sequence.	Bacteria; Bacteroidetes; Cytophagia; Cytophagales; Hymenobacteraceae; Pontibacter	Spirosomaceae_unclassified
sq26;size=5933;	NR_116853.1	85.48	427	53	8	1	424	305	725	3.35e-122	436	424	100	Pontibacter salisaro strain HMC5104 16S ribosomal RNA gene, partial sequence.	Bacteria; Bacteroidetes; Cytophagia; Cytophagales; Hymenobacteraceae; Pontibacter	Spirosomaceae_unclassified
sq26;size=5933;	NR_146695.1	85.142	424	61	2	1	424	327	748	4.34e-121	433	424	100	Hymenobacter rubidus strain DG7B 16S ribosomal RNA, partial sequence.	Bacteria; Bacteroidetes; Cytophagia; Cytophagales; Hymenobacteraceae; Hymenobacter	Spirosomaceae_unclassified
sq26;size=5933;	NR_156974.1	85.246	427	55	8	1	424	340	761	4.34e-121	433	424	100	Hymenobacter lapidarius strain CCM 8643 16S ribosomal RNA, partial sequence.	Bacteria; Bacteroidetes; Cytophagia; Cytophagales; Hymenobacteraceae; Hymenobacter	Spirosomaceae_unclassified
sq26;size=5933;	NR_109680.1	85.246	427	55	8	1	424	318	739	4.34e-121	433	424	100	Hymenobacter arizonensis strain OR362-8 16S ribosomal RNA gene, partial sequence.	Bacteria; Bacteroidetes; Cytophagia; Cytophagales; Hymenobacteraceae; Siccationidurans	Spirosomaceae_unclassified
sq26;size=5933;	NR_108904.1	85.176	425	59	4	1	424	329	750	4.34e-121	433	424	100	Hymenobacter flocculans strain A2-50A 16S ribosomal RNA gene, partial sequence.	Bacteria; Bacteroidetes; Cytophagia; Cytophagales; Hymenobacteraceae; Siccationidurans	Spirosomaceae_unclassified
sq26;size=5933;	NR_133823.1	85.28	428	52	10	1	424	283	703	1.56e-120	431	424	100	Pontibacter ruber strain JC213 16S ribosomal RNA, partial sequence.	Bacteria; Bacteroidetes; Cytophagia; Cytophagales; Hymenobacteraceae; Pontibacter	Spirosomaceae_unclassified
sq26;size=5933;	NR_159090.1	84.906	424	62	2	1	424	329	750	2.02e-119	427	424	100	Hymenobacter terrigena strain S1-2-2-5 16S ribosomal RNA, partial sequence.	Bacteria; Bacteroidetes; Cytophagia; Cytophagales; Hymenobacteraceae; Hymenobacter	Spirosomaceae_unclassified
sq261;size=1252;	NR_149251.1	92.13	432	27	7	1	428	285	713	3.12e-172	603	428	100	Longimicrobium terrae strain CB-286315 16S ribosomal RNA, partial sequence.	Bacteria; Gemmatimonadetes; Longimicrobia; Longimicrobiales; Longimicrobiaceae; Longimicrobium	Longimicrobiaceae_unclassified
sq261;size=1252;	NR_137401.1	83.178	428	68	4	3	428	368	793	9.52e-108	388	428	100	Bacillus thermozeamaize strain L-10997 16S ribosomal RNA, partial sequence.	Bacteria; Firmicutes; Bacilli; Bacillales; Bacillaceae; Bacillus	Longimicrobiaceae_unclassified
sq261;size=1252;	NR_134176.1	83.141	433	62	11	1	428	282	708	1.23e-106	385	428	100	Solirubrobacter taibaiensis strain GTJR-20 16S ribosomal RNA, partial sequence.	Bacteria; Actinobacteria; Thermoleophilia; Solirubrobacterales; Solirubrobacteraceae; Solirubrobacter	Longimicrobiaceae_unclassified
sq261;size=1252;	NR_116990.1	82.984	429	68	5	3	428	345	771	4.43e-106	383	428	100	Caldibacillus debilis strain R-35653 16S ribosomal RNA gene, partial sequence.	Bacteria; Firmicutes; Bacilli; Bacillales; Bacillaceae; Caldibacillus	Longimicrobiaceae_unclassified
sq261;size=1252;	NR_029016.1	82.944	428	69	4	3	428	366	791	4.43e-106	383	428	100	Caldibacillus debilis strain Tf 16S ribosomal RNA gene, partial sequence.	Bacteria; Firmicutes; Bacilli; Bacillales; Bacillaceae; Caldibacillus	Longimicrobiaceae_unclassified
sq261;size=1252;	NR_121691.1	82.87	432	65	9	1	428	353	779	5.73e-105	379	428	100	Patulibacter medicamentivorans strain I11 16S ribosomal RNA, partial sequence.	Bacteria; Actinobacteria; Thermoleophilia; Solirubrobacterales; Patulibacteraceae; Patulibacter	Longimicrobiaceae_unclassified
sq261;size=1252;	NR_146355.1	82.719	434	63	12	1	428	363	790	7.41e-104	375	428	100	Desulfonatronum zhilinae strain Al915-01 16S ribosomal RNA, partial sequence.	Bacteria; Proteobacteria; Deltaproteobacteria; Desulfovibrionales; Desulfonatronaceae; Desulfonatronum	Longimicrobiaceae_unclassified
sq261;size=1252;	NR_132705.1	82.719	434	63	12	1	428	313	740	7.41e-104	375	428	100	Desulfonatronum buryatense strain Ki5 16S ribosomal RNA, partial sequence.	Bacteria; Proteobacteria; Deltaproteobacteria; Desulfovibrionales; Desulfonatronaceae; Desulfonatronum	Longimicrobiaceae_unclassified
sq261;size=1252;	NR_044429.1	82.798	436	59	15	1	428	365	792	7.41e-104	375	428	100	Geoalkalibacter subterraneus strain Red1 16S ribosomal RNA, partial sequence.	Bacteria; Proteobacteria; Deltaproteobacteria; Desulfuromonadales; Geobacteraceae; Geoalkalibacter	Longimicrobiaceae_unclassified
sq261;size=1252;	NR_041365.1	82.679	433	64	11	1	428	339	765	2.67e-103	374	428	100	Solirubrobacter soli strain Gsoil 355 16S ribosomal RNA gene, partial sequence.	Bacteria; Actinobacteria; Thermoleophilia; Solirubrobacterales; Solirubrobacteraceae; Solirubrobacter	Longimicrobiaceae_unclassified
sq262;size=1249;	NR_117934.1	95.487	421	18	1	1	420	362	782	0	671	420	100	Salinibacter iranicus strain CB7 16S ribosomal RNA gene, partial sequence.	Bacteria; Rhodothermaeota; Rhodothermia; Rhodothermales; Salinibacteraceae; Salinivenus	Salinibacter
sq262;size=1249;	NR_117935.1	95.012	421	20	1	1	420	359	779	0	660	420	100	Salinibacter luteus strain DGO 16S ribosomal RNA gene, partial sequence.	Bacteria; Rhodothermaeota; Rhodothermia; Rhodothermales; Salinibacteraceae; Salinivenus	Salinibacter
sq262;size=1249;	NR_044496.1	92.399	421	30	2	1	420	325	744	4.04e-171	599	420	100	Salisaeta longa strain S4-4 16S ribosomal RNA gene, partial sequence.	Bacteria; Bacteroidetes; Bacteroidetes Order II. Incertae sedis; Rhodothermaceae; Salisaeta	Salinibacter
sq262;size=1249;	NR_157684.1	92.162	421	32	1	1	420	314	734	1.88e-169	593	420	100	Salinibacter altiplanensis strain AN15 16S ribosomal RNA, partial sequence.	Bacteria; Bacteroidetes; Bacteroidetes Order II. Incertae sedis; Rhodothermaceae; Salinibacter	Salinibacter
sq262;size=1249;	NR_158101.1	91.905	420	34	0	1	420	348	767	8.75e-168	588	420	100	Natronotalea proteilytica strain BSker2 16S ribosomal RNA, partial sequence.	Bacteria; Bacteroidetes; Bacteroidetes Order II. Incertae sedis; Rhodothermaceae; Natronotalea	Salinibacter
sq262;size=1249;	NR_074895.2	91.686	421	34	1	1	420	361	781	4.07e-166	582	420	100	Salinibacter ruber strain M31 16S ribosomal RNA, complete sequence.	Bacteria; Bacteroidetes; Bacteroidetes Order II. Incertae sedis; Rhodothermaceae; Salinibacter	Salinibacter
sq262;size=1249;	NR_114597.1	91.686	421	34	1	1	420	346	766	4.07e-166	582	420	100	Salinibacter ruber strain M31 16S ribosomal RNA gene, partial sequence.	Bacteria; Bacteroidetes; Bacteroidetes Order II. Incertae sedis; Rhodothermaceae; Salinibacter	Salinibacter
sq262;size=1249;	NR_158102.1	91.429	420	36	0	1	420	349	768	1.89e-164	577	420	100	Longimonas haloalkaliphila strain BSker3 16S ribosomal RNA, partial sequence.	Bacteria; Bacteroidetes; Bacteroidetes Order II. Incertae sedis; Rhodothermaceae; Longimonas	Salinibacter
sq262;size=1249;	NR_151963.1	91.19	420	37	0	1	420	329	748	8.81e-163	571	420	100	Longibacter salinarum strain WDS2C18 16S ribosomal RNA, partial sequence.	Bacteria; Bacteroidetes; Bacteroidetes Order II. Incertae sedis; Rhodothermaceae; Longibacter	Salinibacter
sq262;size=1249;	NR_136497.1	90.714	420	39	0	1	420	329	748	1.91e-159	560	420	100	Longimonas halophila strain SYD6 16S ribosomal RNA, partial sequence.	Bacteria; Bacteroidetes; Bacteroidetes Order II. Incertae sedis; Rhodothermaceae; Longimonas	Salinibacter
sq27;size=5872;	NR_125521.1	95.062	405	19	1	1	405	298	701	0	636	405	100	Coleofasciculus chthonoplastes strain SAG 2209 16S ribosomal RNA gene, partial sequence.	Bacteria; Cyanobacteria; Oscillatoriophycideae; Oscillatoriales; Coleofasciculaceae; Coleofasciculus	Nostocales_unclassified
sq27;size=5872;	NR_151862.1	94.089	406	22	2	1	405	320	724	4.01e-176	616	405	100	Potamolinea magna strain 47PC 16S ribosomal RNA, partial sequence.	Bacteria; Cyanobacteria; Oscillatoriophycideae; Oscillatoriales; unclassified Oscillatoriales; Potamolinea	Nostocales_unclassified
sq27;size=5872;	NR_151861.1	93.333	405	27	0	1	405	320	724	4.04e-171	599	405	100	Potamolinea aerugineo-caerulea strain 1PC 16S ribosomal RNA, partial sequence.	Bacteria; Cyanobacteria; Oscillatoriophycideae; Oscillatoriales; unclassified Oscillatoriales; Potamolinea	Nostocales_unclassified
sq27;size=5872;	NR_116034.1	93.12	407	24	3	1	405	300	704	1.88e-169	593	405	100	Brasilonema terrestre strain CENA116 16S ribosomal RNA gene, partial sequence.	Bacteria; Cyanobacteria; Nostocales; Scytonemataceae; Brasilonema	Nostocales_unclassified
sq27;size=5872;	NR_125700.1	92.84	405	28	1	2	405	1	405	3.15e-167	586	405	100	Kastovskya adunca strain ATA6-11-RM4 16S ribosomal RNA gene, partial sequence.	Bacteria; Cyanobacteria; Oscillatoriophycideae; Oscillatoriales; Coleofasciculaceae; Kastovskya	Nostocales_unclassified
sq27;size=5872;	NR_114306.1	92.629	407	26	4	1	405	223	627	4.07e-166	582	405	100	Aerosakkonema funiforme strain Lao26 16S ribosomal RNA gene, partial sequence.	Bacteria; Cyanobacteria; Oscillatoriophycideae; Oscillatoriales; Oscillatoriaceae; Aerosakkonema	Nostocales_unclassified
sq27;size=5872;	NR_026510.1	92.593	405	29	1	1	405	299	702	1.46e-165	580	405	100	Halospirulina tapeticola strain CCC Baja-95 Cl.2 16S ribosomal RNA gene, partial sequence.	Bacteria; Cyanobacteria; Spirulinales; Spirulinaceae; Halospirulina	Nostocales_unclassified
sq27;size=5872;	NR_112179.1	92.346	405	31	0	1	405	216	620	1.89e-164	577	405	100	Lyngbya aestuarii PCC 7419 16S ribosomal RNA gene, partial sequence.	Bacteria; Cyanobacteria; Oscillatoriophycideae; Oscillatoriales; Oscillatoriaceae; Lyngbya	Nostocales_unclassified
sq27;size=5872;	NR_114680.1	92.346	405	31	0	1	405	302	706	1.89e-164	577	405	100	Lyngbya aestuarii strain PCC 7419 16S ribosomal RNA, partial sequence.	Bacteria; Cyanobacteria; Oscillatoriophycideae; Oscillatoriales; Oscillatoriaceae; Lyngbya	Nostocales_unclassified
sq27;size=5872;	NR_040858.1	92.346	405	30	1	1	405	258	661	6.81e-164	575	405	100	Planktothricoides raciborskii strain NIES-207 16S ribosomal RNA gene, partial sequence.	Bacteria; Cyanobacteria; Oscillatoriophycideae; Oscillatoriales; Microcoleaceae; Planktothricoides	Nostocales_unclassified
sq29;size=5331;	NR_125583.1	95.792	404	16	1	1	403	317	720	0	651	403	100	Brasilonema angustatum strain HA4187-MV1 16S ribosomal RNA gene, partial sequence.	Bacteria; Cyanobacteria; Nostocales; Scytonemataceae; Brasilonema	Nostocales_unclassified
sq29;size=5331;	NR_125582.1	95.792	404	16	1	1	403	317	720	0	651	403	100	Brasilonema angustatum strain HA4187-MV1 16S ribosomal RNA gene, partial sequence.	Bacteria; Cyanobacteria; Nostocales; Scytonemataceae; Brasilonema	Nostocales_unclassified
sq29;size=5331;	NR_116034.1	95.32	406	15	2	1	403	300	704	0	641	403	100	Brasilonema terrestre strain CENA116 16S ribosomal RNA gene, partial sequence.	Bacteria; Cyanobacteria; Nostocales; Scytonemataceae; Brasilonema	Nostocales_unclassified
sq29;size=5331;	NR_115956.1	94.802	404	20	1	1	403	299	702	5.15e-180	628	403	100	Brasilonema octagenarum strain UFV-E1 16S ribosomal RNA gene, partial sequence.	Bacteria; Cyanobacteria; Nostocales; Scytonemataceae; Brasilonema	Nostocales_unclassified
sq29;size=5331;	NR_115807.1	94.802	404	20	1	1	403	335	738	5.15e-180	628	403	100	Brasilonema bromeliae strain SPC951 16S ribosomal RNA gene, partial sequence.	Bacteria; Cyanobacteria; Nostocales; Scytonemataceae; Brasilonema	Nostocales_unclassified
sq29;size=5331;	NR_118308.1	94.307	404	22	1	1	403	170	573	1.12e-176	617	403	100	Brasilonema tolantongensis strain Tolantongo 16S ribosomal RNA gene, partial sequence.	Bacteria; Cyanobacteria; Nostocales; Scytonemataceae; Brasilonema	Nostocales_unclassified
sq29;size=5331;	NR_117880.1	93.842	406	21	2	1	403	318	722	6.71e-174	608	403	100	Iphinoe spelaeobios strain LO2-B1 16S ribosomal RNA gene, partial sequence.	Bacteria; Cyanobacteria; Nostocales; Stigonemataceae; Iphinoe	Nostocales_unclassified
sq29;size=5331;	NR_112178.1	93.317	404	26	1	1	403	216	619	5.23e-170	595	403	100	Fischerella thermalis strain PCC 7521 16S ribosomal RNA gene, partial sequence.	Bacteria; Cyanobacteria; Nostocales; Hapalosiphonaceae; Fischerella	Nostocales_unclassified
sq29;size=5331;	NR_026510.1	93.366	407	20	7	1	403	299	702	5.23e-170	595	403	100	Halospirulina tapeticola strain CCC Baja-95 Cl.2 16S ribosomal RNA gene, partial sequence.	Bacteria; Cyanobacteria; Spirulinales; Spirulinaceae; Halospirulina	Nostocales_unclassified
sq29;size=5331;	NR_153750.1	93.086	405	26	1	1	403	300	704	6.76e-169	592	403	100	Cronbergia siamensis strain SAG 11.82 16S ribosomal RNA, partial sequence.	Bacteria; Cyanobacteria; Nostocales; Nostocaceae; Cronbergia	Nostocales_unclassified
sq291;size=1178;	NR_156974.1	86.247	429	47	10	1	424	340	761	9.26e-128	455	424	100	Hymenobacter lapidarius strain CCM 8643 16S ribosomal RNA, partial sequence.	Bacteria; Bacteroidetes; Cytophagia; Cytophagales; Hymenobacteraceae; Hymenobacter	Spirosomaceae_unclassified
sq291;size=1178;	NR_109680.1	86.279	430	45	12	1	424	318	739	9.26e-128	455	424	100	Hymenobacter arizonensis strain OR362-8 16S ribosomal RNA gene, partial sequence.	Bacteria; Bacteroidetes; Cytophagia; Cytophagales; Hymenobacteraceae; Siccationidurans	Spirosomaceae_unclassified
sq291;size=1178;	NR_116853.1	86.183	427	50	9	1	424	305	725	3.33e-127	453	424	100	Pontibacter salisaro strain HMC5104 16S ribosomal RNA gene, partial sequence.	Bacteria; Bacteroidetes; Cytophagia; Cytophagales; Hymenobacteraceae; Pontibacter	Spirosomaceae_unclassified
sq291;size=1178;	NR_152664.1	85.748	428	50	10	1	424	275	695	7.21e-124	442	424	100	Pontibacter virosus strain W14 16S ribosomal RNA, partial sequence.	Bacteria; Bacteroidetes; Cytophagia; Cytophagales; Hymenobacteraceae; Pontibacter	Spirosomaceae_unclassified
sq291;size=1178;	NR_109478.1	85.748	428	50	10	1	424	293	713	7.21e-124	442	424	100	Pontibacter lucknowensis strain DM9 16S ribosomal RNA gene, partial sequence.	Bacteria; Bacteroidetes; Cytophagia; Cytophagales; Hymenobacteraceae; Pontibacter	Spirosomaceae_unclassified
sq291;size=1178;	NR_148307.1	85.615	431	46	14	1	424	324	745	9.32e-123	438	424	100	Hymenobacter humi strain DG31A 16S ribosomal RNA, partial sequence.	Bacteria; Bacteroidetes; Cytophagia; Cytophagales; Hymenobacteraceae; Hymenobacter	Spirosomaceae_unclassified
sq291;size=1178;	NR_146695.1	85.48	427	54	8	1	424	327	748	9.32e-123	438	424	100	Hymenobacter rubidus strain DG7B 16S ribosomal RNA, partial sequence.	Bacteria; Bacteroidetes; Cytophagia; Cytophagales; Hymenobacteraceae; Hymenobacter	Spirosomaceae_unclassified
sq291;size=1178;	NR_159090.1	85.246	427	55	8	1	424	329	750	4.34e-121	433	424	100	Hymenobacter terrigena strain S1-2-2-5 16S ribosomal RNA, partial sequence.	Bacteria; Bacteroidetes; Cytophagia; Cytophagales; Hymenobacteraceae; Hymenobacter	Spirosomaceae_unclassified
sq291;size=1178;	NR_148858.1	85.246	427	54	8	1	424	328	748	1.56e-120	431	424	100	Pontibacter amylolyticus strain 9-2 16S ribosomal RNA, partial sequence.	Bacteria; Bacteroidetes; Cytophagia; Cytophagales; Hymenobacteraceae; Pontibacter	Spirosomaceae_unclassified
sq291;size=1178;	NR_133823.1	85.349	430	48	12	1	424	283	703	1.56e-120	431	424	100	Pontibacter ruber strain JC213 16S ribosomal RNA, partial sequence.	Bacteria; Bacteroidetes; Cytophagia; Cytophagales; Hymenobacteraceae; Pontibacter	Spirosomaceae_unclassified
sq3;size=24635;	NR_125521.1	94.074	405	23	1	1	405	298	701	1.44e-175	614	405	100	Coleofasciculus chthonoplastes strain SAG 2209 16S ribosomal RNA gene, partial sequence.	Bacteria; Cyanobacteria; Oscillatoriophycideae; Oscillatoriales; Coleofasciculaceae; Coleofasciculus	Coleofasciculaceae_unclassified
sq3;size=24635;	NR_125700.1	92.365	406	28	3	2	405	1	405	6.81e-164	575	405	100	Kastovskya adunca strain ATA6-11-RM4 16S ribosomal RNA gene, partial sequence.	Bacteria; Cyanobacteria; Oscillatoriophycideae; Oscillatoriales; Coleofasciculaceae; Kastovskya	Coleofasciculaceae_unclassified
sq3;size=24635;	NR_151862.1	91.892	407	29	4	1	405	320	724	4.1e-161	566	405	100	Potamolinea magna strain 47PC 16S ribosomal RNA, partial sequence.	Bacteria; Cyanobacteria; Oscillatoriophycideae; Oscillatoriales; unclassified Oscillatoriales; Potamolinea	Coleofasciculaceae_unclassified
sq3;size=24635;	NR_117881.1	91.852	405	32	1	1	405	321	724	1.47e-160	564	405	100	Loriellopsis cavernicola strain LF-B5 16S ribosomal RNA gene, partial sequence.	Bacteria; Cyanobacteria; Nostocales; Symphyonemataceae; Loriellopsis	Coleofasciculaceae_unclassified
sq3;size=24635;	NR_026510.1	91.872	406	30	3	1	405	299	702	1.47e-160	564	405	100	Halospirulina tapeticola strain CCC Baja-95 Cl.2 16S ribosomal RNA gene, partial sequence.	Bacteria; Cyanobacteria; Spirulinales; Spirulinaceae; Halospirulina	Coleofasciculaceae_unclassified
sq3;size=24635;	NR_151861.1	91.379	406	33	2	1	405	320	724	8.87e-158	555	405	100	Potamolinea aerugineo-caerulea strain 1PC 16S ribosomal RNA, partial sequence.	Bacteria; Cyanobacteria; Oscillatoriophycideae; Oscillatoriales; unclassified Oscillatoriales; Potamolinea	Coleofasciculaceae_unclassified
sq3;size=24635;	NR_151904.1	90.864	405	37	0	1	405	320	724	1.92e-154	544	405	100	Aliterella antarctica strain CENA408 16S ribosomal RNA, partial sequence.	Bacteria; Cyanobacteria; Chroococcidiopsidales; Chroococcidiopsidaceae; Aliterella	Coleofasciculaceae_unclassified
sq3;size=24635;	NR_115288.1	91.089	404	33	3	1	403	236	637	1.92e-154	544	405	100	Crocosphaera watsonii strain WH 8501 16S ribosomal RNA gene, partial sequence.	Bacteria; Cyanobacteria; Oscillatoriophycideae; Chroococcales; Aphanothecaceae; Crocosphaera	Coleofasciculaceae_unclassified
sq3;size=24635;	NR_114306.1	90.686	408	32	6	1	405	223	627	8.93e-153	538	405	100	Aerosakkonema funiforme strain Lao26 16S ribosomal RNA gene, partial sequence.	Bacteria; Cyanobacteria; Oscillatoriophycideae; Oscillatoriales; Oscillatoriaceae; Aerosakkonema	Coleofasciculaceae_unclassified
sq3;size=24635;	NR_148664.1	90.617	405	34	4	1	403	302	704	1.16e-151	534	405	100	Foliisarcina bertiogensis strain CENA333 16S ribosomal RNA, partial sequence.	Bacteria; Cyanobacteria; Pleurocapsales; Xenococcaceae; Foliisarcina	Coleofasciculaceae_unclassified
sq307;size=1120;	NR_108588.1	96.2	421	15	1	1	421	339	758	0	688	421	100	Flavisolibacter ginsenosidimutans strain Gsoil 636 16S ribosomal RNA, partial sequence.	Bacteria; Bacteroidetes; Chitinophagia; Chitinophagales; Chitinophagaceae; Flavisolibacter	Flavisolibacter
sq307;size=1120;	NR_041500.1	95.024	422	20	1	1	421	343	764	0	664	421	100	Flavisolibacter ginsengisoli strain Gsoil 643 16S ribosomal RNA gene, partial sequence.	Bacteria; Bacteroidetes; Chitinophagia; Chitinophagales; Chitinophagaceae; Flavisolibacter	Flavisolibacter
sq307;size=1120;	NR_159897.1	95.012	421	21	0	1	421	332	752	0	662	421	100	Flavisolibacter metallilatus strain TX0661 16S ribosomal RNA, partial sequence.	Bacteria; Bacteroidetes; Chitinophagia; Chitinophagales; Chitinophagaceae; Flavisolibacter	Flavisolibacter
sq307;size=1120;	NR_157626.1	94.787	422	21	1	1	421	314	735	0	656	421	100	Flavitalea antarctica strain AQ6-291 16S ribosomal RNA, partial sequence.	Bacteria; Bacteroidetes; Chitinophagia; Chitinophagales; Chitinophagaceae; Flavitalea	Flavisolibacter
sq307;size=1120;	NR_041499.1	94.787	422	21	1	1	421	344	765	0	656	421	100	Flavisolibacter ginsengiterrae strain Gsoil 492 16S ribosomal RNA gene, partial sequence.	Bacteria; Bacteroidetes; Chitinophagia; Chitinophagales; Chitinophagaceae; Flavisolibacter	Flavisolibacter
sq307;size=1120;	NR_156966.1	94.537	421	23	0	1	421	355	775	0	651	421	100	Flaviaesturariibacter luteus strain AW305 16S ribosomal RNA, partial sequence.	Bacteria; Bacteroidetes; Chitinophagia; Chitinophagales; Chitinophagaceae; Flaviaesturariibacter	Flavisolibacter
sq307;size=1120;	NR_041486.1	94.55	422	22	1	1	421	339	760	0	651	421	100	Chitinophaga ginsengisegetis strain Gsoil 040 16S ribosomal RNA gene, partial sequence.	Bacteria; Bacteroidetes; Chitinophagia; Chitinophagales; Chitinophagaceae; Chitinophaga	Flavisolibacter
sq307;size=1120;	NR_109496.1	94.299	421	24	0	1	421	302	722	0	645	421	100	Flaviaesturariibacter amylovorans strain GCR0105 16S ribosomal RNA, partial sequence.	Bacteria; Bacteroidetes; Chitinophagia; Chitinophagales; Chitinophagaceae; Flaviaesturariibacter	Flavisolibacter
sq307;size=1120;	NR_156827.1	94.09	423	22	3	1	421	322	743	0	640	421	100	Terrimonas crocea strain M1-33108 16S ribosomal RNA, partial sequence.	Bacteria; Bacteroidetes; Chitinophagia; Chitinophagales; Chitinophagaceae; Terrimonas	Flavisolibacter
sq307;size=1120;	NR_134213.1	94.09	423	22	3	1	421	302	723	0	640	421	100	Terrimonas arctica strain R9-86 16S ribosomal RNA, partial sequence.	Bacteria; Bacteroidetes; Chitinophagia; Chitinophagales; Chitinophagaceae; Terrimonas	Flavisolibacter
sq31;size=5132;	NR_133823.1	86.183	427	51	6	1	425	283	703	9.26e-128	455	425	100	Pontibacter ruber strain JC213 16S ribosomal RNA, partial sequence.	Bacteria; Bacteroidetes; Cytophagia; Cytophagales; Hymenobacteraceae; Pontibacter	Cytophagales_unclassified
sq31;size=5132;	NR_126230.1	85.748	428	53	8	1	425	314	736	5.57e-125	446	425	100	Mooreia alkaloidigena strain CNX-216 16S ribosomal RNA gene, partial sequence.	Bacteria; Bacteroidetes; Cytophagia; Cytophagales; Mooreiaceae; Mooreia	Cytophagales_unclassified
sq31;size=5132;	NR_109634.1	85.548	429	50	7	1	425	275	695	9.32e-123	438	425	100	Pontibacter ramchanderi strain LP43 16S ribosomal RNA gene, partial sequence.	Bacteria; Bacteroidetes; Cytophagia; Cytophagales; Hymenobacteraceae; Pontibacter	Cytophagales_unclassified
sq31;size=5132;	NR_132696.1	85.581	430	48	9	1	425	309	729	9.32e-123	438	425	100	Pontibacter jeungdoensis strain HMD3125 16S ribosomal RNA, partial sequence.	Bacteria; Bacteroidetes; Cytophagia; Cytophagales; Hymenobacteraceae; Pontibacter	Cytophagales_unclassified
sq31;size=5132;	NR_116853.1	85.48	427	54	7	1	425	305	725	9.32e-123	438	425	100	Pontibacter salisaro strain HMC5104 16S ribosomal RNA gene, partial sequence.	Bacteria; Bacteroidetes; Cytophagia; Cytophagales; Hymenobacteraceae; Pontibacter	Cytophagales_unclassified
sq31;size=5132;	NR_159274.1	85.211	426	57	5	1	425	349	769	4.34e-121	433	425	100	Pontibacter brevis strain XAAS-2 16S ribosomal RNA, partial sequence.	Bacteria; Bacteroidetes; Cytophagia; Cytophagales; Hymenobacteraceae; Pontibacter	Cytophagales_unclassified
sq31;size=5132;	NR_152664.1	85.246	427	55	7	1	425	275	695	4.34e-121	433	425	100	Pontibacter virosus strain W14 16S ribosomal RNA, partial sequence.	Bacteria; Bacteroidetes; Cytophagia; Cytophagales; Hymenobacteraceae; Pontibacter	Cytophagales_unclassified
sq31;size=5132;	NR_148858.1	85.211	426	57	5	1	425	328	748	4.34e-121	433	425	100	Pontibacter amylolyticus strain 9-2 16S ribosomal RNA, partial sequence.	Bacteria; Bacteroidetes; Cytophagia; Cytophagales; Hymenobacteraceae; Pontibacter	Cytophagales_unclassified
sq31;size=5132;	NR_125665.1	85.28	428	53	5	1	425	329	749	4.34e-121	433	425	100	Pontibacter indicus strain LP100 16S ribosomal RNA gene, partial sequence.	Bacteria; Bacteroidetes; Cytophagia; Cytophagales; Hymenobacteraceae; Pontibacter	Cytophagales_unclassified
sq31;size=5132;	NR_109478.1	85.246	427	55	7	1	425	293	713	4.34e-121	433	425	100	Pontibacter lucknowensis strain DM9 16S ribosomal RNA gene, partial sequence.	Bacteria; Bacteroidetes; Cytophagia; Cytophagales; Hymenobacteraceae; Pontibacter	Cytophagales_unclassified
sq311;size=1104;	NR_109680.1	87.442	430	41	13	1	425	318	739	4.25e-136	483	425	100	Hymenobacter arizonensis strain OR362-8 16S ribosomal RNA gene, partial sequence.	Bacteria; Bacteroidetes; Cytophagia; Cytophagales; Hymenobacteraceae; Siccationidurans	Spirosomaceae_unclassified
sq311;size=1104;	NR_156974.1	87.179	429	44	11	1	425	340	761	1.98e-134	477	425	100	Hymenobacter lapidarius strain CCM 8643 16S ribosomal RNA, partial sequence.	Bacteria; Bacteroidetes; Cytophagia; Cytophagales; Hymenobacteraceae; Hymenobacter	Spirosomaceae_unclassified
sq311;size=1104;	NR_156889.1	86.417	427	50	8	1	425	342	762	1.99e-129	460	425	100	Hymenobacter aquaticus strain 16F3P 16S ribosomal RNA, partial sequence.	Bacteria; Bacteroidetes; Cytophagia; Cytophagales; Hymenobacteraceae; Hymenobacter	Spirosomaceae_unclassified
sq311;size=1104;	NR_044945.1	86.417	427	50	8	1	425	340	760	1.99e-129	460	425	100	Hymenobacter chitinivorans strain Txc1 16S ribosomal RNA, partial sequence.	Bacteria; Bacteroidetes; Cytophagia; Cytophagales; Hymenobacteraceae; Hymenobacter	Spirosomaceae_unclassified
sq311;size=1104;	NR_159090.1	86.15	426	54	5	1	425	329	750	9.26e-128	455	425	100	Hymenobacter terrigena strain S1-2-2-5 16S ribosomal RNA, partial sequence.	Bacteria; Bacteroidetes; Cytophagia; Cytophagales; Hymenobacteraceae; Hymenobacter	Spirosomaceae_unclassified
sq311;size=1104;	NR_149184.1	86.183	427	52	7	1	425	330	751	9.26e-128	455	425	100	Hymenobacter terrae strain DG7A 16S ribosomal RNA, partial sequence.	Bacteria; Bacteroidetes; Cytophagia; Cytophagales; Hymenobacteraceae; Hymenobacter	Spirosomaceae_unclassified
sq311;size=1104;	NR_116118.1	86.183	427	51	8	1	425	286	706	9.26e-128	455	425	100	Rhodocytophaga aerolata strain 5416T-29 16S ribosomal RNA gene, partial sequence.	Bacteria; Bacteroidetes; Cytophagia; Cytophagales; Cytophagaceae; Rhodocytophaga	Spirosomaceae_unclassified
sq311;size=1104;	NR_146695.1	85.948	427	53	7	1	425	327	748	4.31e-126	449	425	100	Hymenobacter rubidus strain DG7B 16S ribosomal RNA, partial sequence.	Bacteria; Bacteroidetes; Cytophagia; Cytophagales; Hymenobacteraceae; Hymenobacter	Spirosomaceae_unclassified
sq311;size=1104;	NR_145870.1	85.981	428	51	9	1	425	310	731	4.31e-126	449	425	100	Hymenobacter terrenus strain MIMtkLc17 16S ribosomal RNA, partial sequence.	Bacteria; Bacteroidetes; Cytophagia; Cytophagales; Hymenobacteraceae; Hymenobacter	Spirosomaceae_unclassified
sq311;size=1104;	NR_156973.1	85.981	428	51	9	1	425	340	761	4.31e-126	449	425	100	Hymenobacter glacialis strain CCM 8648 16S ribosomal RNA, partial sequence.	Bacteria; Bacteroidetes; Cytophagia; Cytophagales; Hymenobacteraceae; Hymenobacter	Spirosomaceae_unclassified
sq32;size=5129;	NR_125521.1	91.852	405	32	1	1	405	298	701	1.47e-160	564	405	100	Coleofasciculus chthonoplastes strain SAG 2209 16S ribosomal RNA gene, partial sequence.	Bacteria; Cyanobacteria; Oscillatoriophycideae; Oscillatoriales; Coleofasciculaceae; Coleofasciculus	Nostocales_unclassified
sq32;size=5129;	NR_125700.1	90.617	405	37	1	2	405	1	405	3.21e-152	536	405	100	Kastovskya adunca strain ATA6-11-RM4 16S ribosomal RNA gene, partial sequence.	Bacteria; Cyanobacteria; Oscillatoriophycideae; Oscillatoriales; Coleofasciculaceae; Kastovskya	Nostocales_unclassified
sq32;size=5129;	NR_117881.1	90.617	405	37	1	1	405	321	724	3.21e-152	536	405	100	Loriellopsis cavernicola strain LF-B5 16S ribosomal RNA gene, partial sequence.	Bacteria; Cyanobacteria; Nostocales; Symphyonemataceae; Loriellopsis	Nostocales_unclassified
sq32;size=5129;	NR_114306.1	90.441	408	33	6	1	405	223	627	4.16e-151	532	405	100	Aerosakkonema funiforme strain Lao26 16S ribosomal RNA gene, partial sequence.	Bacteria; Cyanobacteria; Oscillatoriophycideae; Oscillatoriales; Oscillatoriaceae; Aerosakkonema	Nostocales_unclassified
sq32;size=5129;	NR_112179.1	90.418	407	35	4	1	405	216	620	4.16e-151	532	405	100	Lyngbya aestuarii PCC 7419 16S ribosomal RNA gene, partial sequence.	Bacteria; Cyanobacteria; Oscillatoriophycideae; Oscillatoriales; Oscillatoriaceae; Lyngbya	Nostocales_unclassified
sq32;size=5129;	NR_114680.1	90.418	407	35	4	1	405	302	706	4.16e-151	532	405	100	Lyngbya aestuarii strain PCC 7419 16S ribosomal RNA, partial sequence.	Bacteria; Cyanobacteria; Oscillatoriophycideae; Oscillatoriales; Oscillatoriaceae; Lyngbya	Nostocales_unclassified
sq32;size=5129;	NR_040858.1	90.418	407	34	5	1	405	258	661	1.5e-150	531	405	100	Planktothricoides raciborskii strain NIES-207 16S ribosomal RNA gene, partial sequence.	Bacteria; Cyanobacteria; Oscillatoriophycideae; Oscillatoriales; Microcoleaceae; Planktothricoides	Nostocales_unclassified
sq32;size=5129;	NR_151862.1	90.148	406	38	2	1	405	320	724	1.93e-149	527	405	100	Potamolinea magna strain 47PC 16S ribosomal RNA, partial sequence.	Bacteria; Cyanobacteria; Oscillatoriophycideae; Oscillatoriales; unclassified Oscillatoriales; Potamolinea	Nostocales_unclassified
sq32;size=5129;	NR_125686.1	90.099	404	40	0	2	405	1	404	6.96e-149	525	405	100	Cylindrospermum licheniforme strain CCALA 995 16S ribosomal RNA gene, partial sequence.	Bacteria; Cyanobacteria; Nostocales; Nostocaceae; Cylindrospermum	Nostocales_unclassified
sq32;size=5129;	NR_125683.1	90.099	404	40	0	2	405	1	404	6.96e-149	525	405	100	Cylindrospermum pellucidum strain CCALA 989 16S ribosomal RNA gene, partial sequence.	Bacteria; Cyanobacteria; Nostocales; Nostocaceae; Cylindrospermum	Nostocales_unclassified
sq33;size=5116;	NR_133698.1	94.03	402	24	0	1	402	353	754	1.87e-174	610	402	100	Aridibacter kavangonensis strain Ac_23_E3 16S ribosomal RNA, partial sequence.	Bacteria; Acidobacteria; Blastocatellia; Blastocatellales; Blastocatellaceae; Aridibacter	Blastocatellaceae_unclassified
sq33;size=5116;	NR_146023.1	93.532	402	26	0	1	402	353	754	4.04e-171	599	402	100	Stenotrophobacter terrae strain Ac_28_D10 16S ribosomal RNA, partial sequence.	Bacteria; Acidobacteria; Blastocatellia; Blastocatellales; Blastocatellaceae; Stenotrophobacter	Blastocatellaceae_unclassified
sq33;size=5116;	NR_146022.1	93.035	402	28	0	1	402	353	754	8.75e-168	588	402	100	Stenotrophobacter roseus strain Ac_15_C4 16S ribosomal RNA, partial sequence.	Bacteria; Acidobacteria; Blastocatellia; Blastocatellales; Blastocatellaceae; Stenotrophobacter	Blastocatellaceae_unclassified
sq33;size=5116;	NR_159154.1	92.786	402	29	0	1	402	351	752	4.07e-166	582	402	100	Aridibacter nitratireducens strain A_24_SHP_-5_238 16S ribosomal RNA, partial sequence.	Bacteria; Acidobacteria; Blastocatellia; Blastocatellales; Blastocatellaceae; Aridibacter	Blastocatellaceae_unclassified
sq33;size=5116;	NR_133697.1	92.786	402	29	0	1	402	350	751	4.07e-166	582	402	100	Aridibacter famidurans strain A22_HD_4H 16S ribosomal RNA, partial sequence.	Bacteria; Acidobacteria; Blastocatellia; Blastocatellales; Blastocatellaceae; Aridibacter	Blastocatellaceae_unclassified
sq33;size=5116;	NR_146021.1	92.537	402	30	0	1	402	353	754	1.89e-164	577	402	100	Stenotrophobacter namibiensis strain Ac_17_F2 16S ribosomal RNA, partial sequence.	Bacteria; Acidobacteria; Blastocatellia; Blastocatellales; Blastocatellaceae; Stenotrophobacter	Blastocatellaceae_unclassified
sq33;size=5116;	NR_118350.1	92.537	402	30	0	1	402	333	734	1.89e-164	577	402	100	Blastocatella fastidiosa strain A2-16 16S ribosomal RNA gene, partial sequence.	Bacteria; Acidobacteria; Blastocatellia; Blastocatellales; Blastocatellaceae; Blastocatella	Blastocatellaceae_unclassified
sq33;size=5116;	NR_146026.1	92.04	402	32	0	1	402	353	754	4.1e-161	566	402	100	Tellurimicrobium multivorans strain Ac_18_E7 16S ribosomal RNA, partial sequence.	Bacteria; Acidobacteria; Blastocatellia; Blastocatellales; Blastocatellaceae; Tellurimicrobium	Blastocatellaceae_unclassified
sq33;size=5116;	NR_151988.1	88.759	427	22	12	1	402	368	793	4.22e-141	499	402	100	Brevitalea deliciosa strain Ac_16_C4 16S ribosomal RNA, partial sequence.	Bacteria; Acidobacteria; Blastocatellia; Blastocatellales; Pyrinomonadaceae; Brevitalea	Blastocatellaceae_unclassified
sq33;size=5116;	NR_151987.1	88.732	426	24	10	1	402	368	793	4.22e-141	499	402	100	Brevitalea aridisoli strain Ac_11_E3 16S ribosomal RNA, partial sequence.	Bacteria; Acidobacteria; Blastocatellia; Blastocatellales; Pyrinomonadaceae; Brevitalea	Blastocatellaceae_unclassified
sq337;size=1041;	NR_149251.1	90.046	432	35	8	1	427	285	713	3.19e-157	553	427	100	Longimicrobium terrae strain CB-286315 16S ribosomal RNA, partial sequence.	Bacteria; Gemmatimonadetes; Longimicrobia; Longimicrobiales; Longimicrobiaceae; Longimicrobium	Longimicrobiaceae_unclassified
sq337;size=1041;	NR_132675.1	83.18	434	51	13	1	427	337	755	2.06e-104	377	427	100	Gemmatirosa kalamazoonesis strain KBS708 16S ribosomal RNA, partial sequence.	Bacteria; Gemmatimonadetes; Gemmatimonadales; Gemmatimonadaceae; Gemmatirosa	Longimicrobiaceae_unclassified
sq337;size=1041;	NR_074708.2	82.87	432	56	15	1	427	342	760	9.59e-103	372	427	100	Gemmatimonas aurantiaca strain T-27 16S ribosomal RNA, partial sequence.	Bacteria; Gemmatimonadetes; Gemmatimonadales; Gemmatimonadaceae; Gemmatimonas	Longimicrobiaceae_unclassified
sq337;size=1041;	NR_027529.1	82.87	432	56	15	1	427	316	734	9.59e-103	372	427	100	Gemmatimonas aurantiaca strain T-27 16S ribosomal RNA gene, partial sequence.	Bacteria; Gemmatimonadetes; Gemmatimonadales; Gemmatimonadaceae; Gemmatimonas	Longimicrobiaceae_unclassified
sq337;size=1041;	NR_136770.1	81.944	432	60	15	1	427	339	757	4.49e-96	350	427	100	Gemmatimonas phototrophica strain AP64 16S ribosomal RNA, partial sequence.	Bacteria; Gemmatimonadetes; Gemmatimonadales; Gemmatimonadaceae; Gemmatimonas	Longimicrobiaceae_unclassified
sq337;size=1041;	NR_148741.1	81.308	428	73	7	3	427	370	793	2.7e-93	340	427	100	Paenibacillus yonginensis strain DCY84 16S ribosomal RNA, complete sequence.	Bacteria; Firmicutes; Bacilli; Bacillales; Paenibacillaceae; Paenibacillus	Longimicrobiaceae_unclassified
sq337;size=1041;	NR_112166.1	81.163	430	70	11	3	427	341	764	3.5e-92	337	427	100	Paenibacillus larvae strain DSM 7030 16S ribosomal RNA gene, partial sequence.	Bacteria; Firmicutes; Bacilli; Bacillales; Paenibacillaceae; Paenibacillus	Longimicrobiaceae_unclassified
sq337;size=1041;	NR_118956.1	81.163	430	70	11	3	427	363	786	3.5e-92	337	427	100	Paenibacillus larvae strain ATCC 9545 16S ribosomal RNA gene, partial sequence.	Bacteria; Firmicutes; Bacilli; Bacillales; Paenibacillaceae; Paenibacillus	Longimicrobiaceae_unclassified
sq337;size=1041;	NR_159229.1	81.163	430	70	10	3	427	333	756	1.26e-91	335	427	100	Paenibacillus solanacearum strain T16R-228 16S ribosomal RNA, partial sequence.	Bacteria; Firmicutes; Bacilli; Bacillales; Paenibacillaceae; Paenibacillus	Longimicrobiaceae_unclassified
sq337;size=1041;	NR_148743.1	81.075	428	74	7	3	427	370	793	1.26e-91	335	427	100	Paenibacillus yonginensis strain DCY84 16S ribosomal RNA, complete sequence.	Bacteria; Firmicutes; Bacilli; Bacillales; Paenibacillaceae; Paenibacillus	Longimicrobiaceae_unclassified
sq34;size=4958;	NR_074895.2	95.487	421	19	0	1	421	361	781	0	673	421	100	Salinibacter ruber strain M31 16S ribosomal RNA, complete sequence.	Bacteria; Bacteroidetes; Bacteroidetes Order II. Incertae sedis; Rhodothermaceae; Salinibacter	Salinibacter
sq34;size=4958;	NR_114597.1	95.487	421	19	0	1	421	346	766	0	673	421	100	Salinibacter ruber strain M31 16S ribosomal RNA gene, partial sequence.	Bacteria; Bacteroidetes; Bacteroidetes Order II. Incertae sedis; Rhodothermaceae; Salinibacter	Salinibacter
sq34;size=4958;	NR_157684.1	95.249	421	20	0	1	421	314	734	0	667	421	100	Salinibacter altiplanensis strain AN15 16S ribosomal RNA, partial sequence.	Bacteria; Bacteroidetes; Bacteroidetes Order II. Incertae sedis; Rhodothermaceae; Salinibacter	Salinibacter
sq34;size=4958;	NR_117935.1	93.587	421	27	0	1	421	359	779	5.15e-180	628	421	100	Salinibacter luteus strain DGO 16S ribosomal RNA gene, partial sequence.	Bacteria; Rhodothermaeota; Rhodothermia; Rhodothermales; Salinibacteraceae; Salinivenus	Salinibacter
sq34;size=4958;	NR_117934.1	92.637	421	31	0	1	421	362	782	2.41e-173	606	421	100	Salinibacter iranicus strain CB7 16S ribosomal RNA gene, partial sequence.	Bacteria; Rhodothermaeota; Rhodothermia; Rhodothermales; Salinibacteraceae; Salinivenus	Salinibacter
sq34;size=4958;	NR_158101.1	90.024	421	41	1	1	421	348	767	1.92e-154	544	421	100	Natronotalea proteilytica strain BSker2 16S ribosomal RNA, partial sequence.	Bacteria; Bacteroidetes; Bacteroidetes Order II. Incertae sedis; Rhodothermaceae; Natronotalea	Salinibacter
sq34;size=4958;	NR_158102.1	89.549	421	43	1	1	421	349	768	4.16e-151	532	421	100	Longimonas haloalkaliphila strain BSker3 16S ribosomal RNA, partial sequence.	Bacteria; Bacteroidetes; Bacteroidetes Order II. Incertae sedis; Rhodothermaceae; Longimonas	Salinibacter
sq34;size=4958;	NR_136497.1	89.311	421	44	1	1	421	329	748	1.93e-149	527	421	100	Longimonas halophila strain SYD6 16S ribosomal RNA, partial sequence.	Bacteria; Bacteroidetes; Bacteroidetes Order II. Incertae sedis; Rhodothermaceae; Longimonas	Salinibacter
sq34;size=4958;	NR_044496.1	89.311	421	44	1	1	421	325	744	1.93e-149	527	421	100	Salisaeta longa strain S4-4 16S ribosomal RNA gene, partial sequence.	Bacteria; Bacteroidetes; Bacteroidetes Order II. Incertae sedis; Rhodothermaceae; Salisaeta	Salinibacter
sq34;size=4958;	NR_151963.1	87.886	421	50	1	1	421	329	748	1.96e-139	494	421	100	Longibacter salinarum strain WDS2C18 16S ribosomal RNA, partial sequence.	Bacteria; Bacteroidetes; Bacteroidetes Order II. Incertae sedis; Rhodothermaceae; Longibacter	Salinibacter
sq35;size=4946;	NR_104763.1	100	402	0	0	1	402	318	719	0	743	402	100	Rhodovibrio sodomensis strain DSI 16S ribosomal RNA gene, partial sequence.	Bacteria; Proteobacteria; Alphaproteobacteria; Rhodospirillales; Rhodospirillaceae; Rhodovibrio	Rhodovibrio
sq35;size=4946;	NR_043397.1	98.259	402	7	0	1	402	295	696	0	712	402	100	Rhodovibrio salinarum strain NCIMB 2243 16S ribosomal RNA, partial sequence.	Bacteria; Proteobacteria; Alphaproteobacteria; Rhodospirillales; Rhodospirillaceae; Rhodovibrio	Rhodovibrio
sq35;size=4946;	NR_109490.1	95.522	402	18	0	1	402	292	693	0	643	402	100	Limimonas halophila strain IA16 16S ribosomal RNA gene, partial sequence.	Bacteria; Proteobacteria; Alphaproteobacteria; Rhodospirillales; Rhodospirillaceae; Limimonas	Rhodovibrio
sq35;size=4946;	NR_125614.1	93.284	402	27	0	1	402	317	718	1.88e-169	593	402	100	Methyloligella solikamskensis strain SK12 16S ribosomal RNA gene, partial sequence.	Bacteria; Proteobacteria; Alphaproteobacteria; Rhizobiales; Methyloligella	Rhodovibrio
sq35;size=4946;	NR_134730.1	93.035	402	28	0	1	402	309	710	8.75e-168	588	402	100	Fodinicurvata halophila strain BA45AL 16S ribosomal RNA, partial sequence.	Bacteria; Proteobacteria; Alphaproteobacteria; Rhodospirillales; Rhodospirillaceae; Fodinicurvata	Rhodovibrio
sq35;size=4946;	NR_125613.1	93.035	402	28	0	1	402	317	718	8.75e-168	588	402	100	Methyloligella halotolerans strain C2 16S ribosomal RNA gene, partial sequence.	Bacteria; Proteobacteria; Alphaproteobacteria; Rhizobiales; Methyloligella	Rhodovibrio
sq35;size=4946;	NR_044596.1	92.556	403	28	2	1	402	283	684	1.89e-164	577	402	100	Fodinicurvata fenggangensis strain YIM D812 16S ribosomal RNA gene, partial sequence.	Bacteria; Proteobacteria; Alphaproteobacteria; Rhodospirillales; Rhodospirillaceae; Fodinicurvata	Rhodovibrio
sq35;size=4946;	NR_044595.1	92.556	403	28	2	1	402	281	682	1.89e-164	577	402	100	Fodinicurvata sediminis strain YIM D82 16S ribosomal RNA gene, partial sequence.	Bacteria; Proteobacteria; Alphaproteobacteria; Rhodospirillales; Rhodospirillaceae; Fodinicurvata	Rhodovibrio
sq35;size=4946;	NR_158025.1	91.791	402	33	0	1	402	299	700	1.91e-159	560	402	100	Marinicauda algicola strain RMAR8-3 16S ribosomal RNA, partial sequence.	Bacteria; Proteobacteria; Alphaproteobacteria; Rhodobacterales; Hyphomonadaceae; Marinicauda	Rhodovibrio
sq35;size=4946;	NR_125465.1	91.791	402	33	0	1	402	330	731	1.91e-159	560	402	100	Methyloceanibacter caenitepidi strain Gela4 16S ribosomal RNA gene, partial sequence.	Bacteria; Proteobacteria; Alphaproteobacteria; Rhizobiales; Methyloceanibacter	Rhodovibrio
sq359;size=993;	NR_104891.1	80.103	387	53	18	5	373	343	723	4.65e-71	267	430	86	[Flavobacterium] thermophilum strain G-21 16S ribosomal RNA gene, partial sequence.	Bacteria; Firmicutes; Bacilli; Bacillales	FBP_unclassified
sq359;size=993;	NR_118117.1	80.103	387	53	18	5	373	332	712	4.65e-71	267	430	86	Anoxybacillus thermarum strain DSM 17141 16S ribosomal RNA gene, partial sequence.	Bacteria; Firmicutes; Bacilli; Bacillales; Bacillaceae; Anoxybacillus	FBP_unclassified
sq359;size=993;	NR_115109.1	80.103	387	53	18	5	373	352	732	4.65e-71	267	430	86	Anoxybacillus kamchatkensis subsp. asaccharedens strain KG8 16S ribosomal RNA gene, partial sequence.	Bacteria; Firmicutes; Bacilli; Bacillales; Bacillaceae; Anoxybacillus	FBP_unclassified
sq359;size=993;	NR_115017.1	80.103	387	53	18	5	373	361	741	4.65e-71	267	430	86	Anoxybacillus thermarum strain AF/04 16S ribosomal RNA gene, partial sequence.	Bacteria; Firmicutes; Bacilli; Bacillales; Bacillaceae; Anoxybacillus	FBP_unclassified
sq359;size=993;	NR_026204.1	80.214	374	58	8	5	375	349	709	4.65e-71	267	430	86	[Clostridium] viride strain T2-7 16S ribosomal RNA gene, partial sequence.	Bacteria; Firmicutes; Clostridia; Clostridiales; Ruminococcaceae; Ruminiclostridium	FBP_unclassified
sq359;size=993;	NR_041915.1	79.845	387	54	18	5	373	363	743	2.17e-69	261	430	86	Anoxybacillus kamchatkensis strain JW/VK-KG4 16S ribosomal RNA, partial sequence.	Bacteria; Firmicutes; Bacilli; Bacillales; Bacillaceae; Anoxybacillus	FBP_unclassified
sq359;size=993;	NR_113950.1	84.328	268	34	8	112	375	458	721	1.01e-67	255	430	61	Alicyclobacillus pomorum strain NBRC 100861 16S ribosomal RNA gene, partial sequence.	Bacteria; Firmicutes; Bacilli; Bacillales; Alicyclobacillaceae; Alicyclobacillus	FBP_unclassified
sq359;size=993;	NR_104492.1	79.587	387	55	19	5	373	301	681	1.01e-67	255	430	86	Anoxybacillus salavatliensis strain A343 16S ribosomal RNA, partial sequence.	Bacteria; Firmicutes; Bacilli; Bacillales; Bacillaceae; Anoxybacillus	FBP_unclassified
sq359;size=993;	NR_024801.1	84.328	268	34	8	112	375	478	741	1.01e-67	255	430	61	Alicyclobacillus pomorum strain 3A 16S ribosomal RNA gene, partial sequence.	Bacteria; Firmicutes; Bacilli; Bacillales; Alicyclobacillaceae; Alicyclobacillus	FBP_unclassified
sq359;size=993;	NR_025473.1	79.692	389	52	20	5	373	343	724	1.01e-67	255	430	86	Bacillus decolorationis strain LMG 19507 16S ribosomal RNA gene, partial sequence.	Bacteria; Firmicutes; Bacilli; Bacillales; Bacillaceae; Bacillus	FBP_unclassified
sq36;size=4941;	NR_118263.1	98.507	402	6	0	1	402	319	720	0	710	402	100	Sphingomonas kyungheensis strain THG-B283 16S ribosomal RNA gene, partial sequence.	Bacteria; Proteobacteria; Alphaproteobacteria; Sphingomonadales; Sphingomonadaceae; Sphingomonas	Ellin6055
sq36;size=4941;	NR_044187.1	98.507	402	6	0	1	402	302	703	0	710	402	100	Sphingomonas insulae strain DS-28 16S ribosomal RNA gene, partial sequence.	Bacteria; Proteobacteria; Alphaproteobacteria; Sphingomonadales; Sphingomonadaceae; Sphingomonas	Ellin6055
sq36;size=4941;	NR_158139.1	98.259	402	7	0	1	402	320	721	0	704	402	100	Sphingomonas jeddahensis strain G39 16S ribosomal RNA, partial sequence.	Bacteria; Proteobacteria; Alphaproteobacteria; Sphingomonadales; Sphingomonadaceae; Sphingomonas	Ellin6055
sq36;size=4941;	NR_113867.1	98.259	402	7	0	1	402	299	700	0	704	402	100	Sphingomonas aquatilis strain NBRC 16722 16S ribosomal RNA gene, partial sequence.	Bacteria; Proteobacteria; Alphaproteobacteria; Sphingomonadales; Sphingomonadaceae; Sphingomonas	Ellin6055
sq36;size=4941;	NR_113806.1	98.259	402	7	0	1	402	299	700	0	704	402	100	Sphingomonas echinoides strain NBRC 15742 16S ribosomal RNA gene, partial sequence.	Bacteria; Proteobacteria; Alphaproteobacteria; Sphingomonadales; Sphingomonadaceae; Sphingomonas	Ellin6055
sq36;size=4941;	NR_117230.1	98.259	402	7	0	1	402	319	720	0	704	402	100	Sphingomonas alpina strain S8-3 16S ribosomal RNA gene, partial sequence.	Bacteria; Proteobacteria; Alphaproteobacteria; Sphingomonadales; Sphingomonadaceae; Sphingomonas	Ellin6055
sq36;size=4941;	NR_043612.1	98.259	402	7	0	1	402	300	701	0	704	402	100	Sphingomonas dokdonensis strain DS-4 16S ribosomal RNA gene, partial sequence.	Bacteria; Proteobacteria; Alphaproteobacteria; Sphingomonadales; Sphingomonadaceae; Sphingomonas	Ellin6055
sq36;size=4941;	NR_024997.1	98.259	402	7	0	1	402	299	700	0	704	402	100	Sphingomonas aquatilis strain JSS-7 16S ribosomal RNA gene, partial sequence.	Bacteria; Proteobacteria; Alphaproteobacteria; Sphingomonadales; Sphingomonadaceae; Sphingomonas	Ellin6055
sq36;size=4941;	NR_024685.1	98.259	402	7	0	1	402	299	700	0	704	402	100	Sphingomonas oligophenolica strain S213 16S ribosomal RNA gene, partial sequence.	Bacteria; Proteobacteria; Alphaproteobacteria; Sphingomonadales; Sphingomonadaceae; Sphingomonas	Ellin6055
sq36;size=4941;	NR_028626.1	98.259	402	7	0	1	402	299	700	0	704	402	100	Sphingomonas melonis strain DAPP-PG 224 16S ribosomal RNA gene, partial sequence.	Bacteria; Proteobacteria; Alphaproteobacteria; Sphingomonadales; Sphingomonadaceae; Sphingomonas	Ellin6055
sq376;size=963;	NR_102465.1	97.277	404	11	0	1	404	319	722	0	686	404	100	Dactylococcopsis salina strain PCC 8305 16S ribosomal RNA, partial sequence.	Bacteria; Cyanobacteria; Synechococcales; Synechococcaceae; Dactylococcopsis	Dactylococcopsis_PCC-8305
sq376;size=963;	NR_114679.1	97.277	404	11	0	1	404	289	692	0	686	404	100	Dactylococcopsis salina strain PCC 8305 16S ribosomal RNA, partial sequence.	Bacteria; Cyanobacteria; Synechococcales; Synechococcaceae; Dactylococcopsis	Dactylococcopsis_PCC-8305
sq376;size=963;	NR_026510.1	91.791	402	33	0	1	402	299	700	1.91e-159	560	404	100	Halospirulina tapeticola strain CCC Baja-95 Cl.2 16S ribosomal RNA gene, partial sequence.	Bacteria; Cyanobacteria; Spirulinales; Spirulinaceae; Halospirulina	Dactylococcopsis_PCC-8305
sq376;size=963;	NR_125521.1	91.605	405	28	5	1	402	298	699	8.87e-158	555	404	100	Coleofasciculus chthonoplastes strain SAG 2209 16S ribosomal RNA gene, partial sequence.	Bacteria; Cyanobacteria; Oscillatoriophycideae; Oscillatoriales; Coleofasciculaceae; Coleofasciculus	Dactylococcopsis_PCC-8305
sq376;size=963;	NR_114591.1	90.909	407	32	5	1	404	280	684	6.91e-154	542	404	100	Halomicronema excentricum strain TFEP1 16S ribosomal RNA gene, partial sequence.	Bacteria; Cyanobacteria; Synechococcales; Leptolyngbyaceae; Halomicronema	Dactylococcopsis_PCC-8305
sq376;size=963;	NR_102464.1	90.299	402	39	0	1	402	320	721	1.93e-149	527	404	100	Chroococcidiopsis thermalis strain PCC 7203 16S ribosomal RNA, partial sequence.	Bacteria; Cyanobacteria; Chroococcidiopsidales; Chroococcidiopsidaceae; Chroococcidiopsis	Dactylococcopsis_PCC-8305
sq376;size=963;	NR_102468.1	90.148	406	36	4	1	404	321	724	6.96e-149	525	404	100	Stanieria cyanosphaera strain PCC 7437 16S ribosomal RNA, partial sequence.	Bacteria; Cyanobacteria; Pleurocapsales; Dermocarpellaceae; Stanieria	Dactylococcopsis_PCC-8305
sq376;size=963;	NR_044104.1	90.148	406	36	4	1	404	267	670	6.96e-149	525	404	100	Rubidibacter lacunae strain KORDI 51-2 16S ribosomal RNA gene, partial sequence.	Bacteria; Cyanobacteria; Oscillatoriophycideae; Chroococcales; Aphanothecaceae; Rubidibacter	Dactylococcopsis_PCC-8305
sq376;size=963;	NR_114510.1	90.148	406	36	4	1	404	301	704	6.96e-149	525	404	100	Stanieria cyanosphaera strain PCC 7437 16S ribosomal RNA gene, partial sequence.	Bacteria; Cyanobacteria; Pleurocapsales; Dermocarpellaceae; Stanieria	Dactylococcopsis_PCC-8305
sq376;size=963;	NR_112109.1	90.148	406	35	5	1	404	301	703	2.5e-148	523	404	100	Stanieria cyanosphaera strain PCC 7437 16S ribosomal RNA gene, partial sequence.	Bacteria; Cyanobacteria; Pleurocapsales; Dermocarpellaceae; Stanieria	Dactylococcopsis_PCC-8305
sq381;size=947;	NR_109680.1	87.209	430	42	13	1	425	318	739	1.98e-134	477	425	100	Hymenobacter arizonensis strain OR362-8 16S ribosomal RNA gene, partial sequence.	Bacteria; Bacteroidetes; Cytophagia; Cytophagales; Hymenobacteraceae; Siccationidurans	Spirosomaceae_unclassified
sq381;size=947;	NR_156974.1	86.946	429	45	11	1	425	340	761	9.19e-133	472	425	100	Hymenobacter lapidarius strain CCM 8643 16S ribosomal RNA, partial sequence.	Bacteria; Bacteroidetes; Cytophagia; Cytophagales; Hymenobacteraceae; Hymenobacter	Spirosomaceae_unclassified
sq381;size=947;	NR_156889.1	86.651	427	49	8	1	425	342	762	4.28e-131	466	425	100	Hymenobacter aquaticus strain 16F3P 16S ribosomal RNA, partial sequence.	Bacteria; Bacteroidetes; Cytophagia; Cytophagales; Hymenobacteraceae; Hymenobacter	Spirosomaceae_unclassified
sq381;size=947;	NR_044945.1	86.651	427	49	8	1	425	340	760	4.28e-131	466	425	100	Hymenobacter chitinivorans strain Txc1 16S ribosomal RNA, partial sequence.	Bacteria; Bacteroidetes; Cytophagia; Cytophagales; Hymenobacteraceae; Hymenobacter	Spirosomaceae_unclassified
sq381;size=947;	NR_159090.1	86.15	426	54	5	1	425	329	750	9.26e-128	455	425	100	Hymenobacter terrigena strain S1-2-2-5 16S ribosomal RNA, partial sequence.	Bacteria; Bacteroidetes; Cytophagia; Cytophagales; Hymenobacteraceae; Hymenobacter	Spirosomaceae_unclassified
sq381;size=947;	NR_116118.1	86.183	427	51	8	1	425	286	706	9.26e-128	455	425	100	Rhodocytophaga aerolata strain 5416T-29 16S ribosomal RNA gene, partial sequence.	Bacteria; Bacteroidetes; Cytophagia; Cytophagales; Cytophagaceae; Rhodocytophaga	Spirosomaceae_unclassified
sq381;size=947;	NR_149184.1	85.948	427	53	7	1	425	330	751	4.31e-126	449	425	100	Hymenobacter terrae strain DG7A 16S ribosomal RNA, partial sequence.	Bacteria; Bacteroidetes; Cytophagia; Cytophagales; Hymenobacteraceae; Hymenobacter	Spirosomaceae_unclassified
sq381;size=947;	NR_146695.1	85.948	427	53	7	1	425	327	748	4.31e-126	449	425	100	Hymenobacter rubidus strain DG7B 16S ribosomal RNA, partial sequence.	Bacteria; Bacteroidetes; Cytophagia; Cytophagales; Hymenobacteraceae; Hymenobacter	Spirosomaceae_unclassified
sq381;size=947;	NR_145870.1	85.981	428	51	9	1	425	310	731	4.31e-126	449	425	100	Hymenobacter terrenus strain MIMtkLc17 16S ribosomal RNA, partial sequence.	Bacteria; Bacteroidetes; Cytophagia; Cytophagales; Hymenobacteraceae; Hymenobacter	Spirosomaceae_unclassified
sq381;size=947;	NR_117370.1	85.948	427	52	8	1	425	262	682	4.31e-126	449	425	100	Hymenobacter elongatus strain VUG-A112 16S ribosomal RNA gene, partial sequence.	Bacteria; Bacteroidetes; Cytophagia; Cytophagales; Hymenobacteraceae; Hymenobacter	Spirosomaceae_unclassified
sq391;size=925;	NR_025192.1	79.254	429	79	9	5	428	335	758	7.68e-79	292	428	99	Amphibacillus tropicus strain Z-7792 16S ribosomal RNA gene, partial sequence.	Bacteria; Firmicutes; Bacilli; Bacillales; Bacillaceae; Amphibacillus	FBP_unclassified
sq391;size=925;	NR_132707.1	79.254	429	79	9	5	428	382	805	2.76e-78	291	428	99	Alkalilactibacillus ikkensis strain GCM68 16S ribosomal RNA, partial sequence.	Bacteria; Firmicutes; Bacilli; Bacillales; Alkalilactibacillus	FBP_unclassified
sq391;size=925;	NR_044421.1	79.254	429	79	9	5	428	383	806	2.76e-78	291	428	99	Natronobacillus azotifigens strain 24KS-1 16S ribosomal RNA gene, partial sequence.	Bacteria; Firmicutes; Bacilli; Bacillales; Bacillaceae; Natronobacillus	FBP_unclassified
sq391;size=925;	NR_042084.1	79.398	432	73	14	5	428	345	768	2.76e-78	291	428	99	Bacillus murimartini strain LMG 21005 16S ribosomal RNA gene, partial sequence.	Bacteria; Firmicutes; Bacilli; Bacillales; Bacillaceae; Bacillus	FBP_unclassified
sq391;size=925;	NR_146005.1	79.302	430	76	12	5	428	352	774	9.93e-78	289	428	99	Bacillus malikii strain NCCP-662 16S ribosomal RNA, partial sequence.	Bacteria; Firmicutes; Bacilli; Bacillales; Bacillaceae; Bacillus	FBP_unclassified
sq391;size=925;	NR_134702.1	79.118	431	76	11	5	428	312	735	1.29e-76	285	428	99	Bacillus lonarensis strain 25nlg 16S ribosomal RNA, partial sequence.	Bacteria; Firmicutes; Bacilli; Bacillales; Bacillaceae; Bacillus	FBP_unclassified
sq391;size=925;	NR_108507.1	79.07	430	78	11	5	428	382	805	1.29e-76	285	428	99	Bacillus locisalis strain CG1 16S ribosomal RNA gene, partial sequence.	Bacteria; Firmicutes; Bacilli; Bacillales; Bacillaceae; Salisediminibacterium	FBP_unclassified
sq391;size=925;	NR_108984.1	79.167	432	74	14	5	428	302	725	1.29e-76	285	428	99	Amphibacillus cookii strain JW/BP-GSL-QD 16S ribosomal RNA gene, partial sequence.	Bacteria; Firmicutes; Bacilli; Bacillales; Bacillaceae; Amphibacillus	FBP_unclassified
sq391;size=925;	NR_116553.1	79.07	430	78	11	5	428	378	801	1.29e-76	285	428	99	Amphibacillus jilinensis strain Y1 16S ribosomal RNA gene, partial sequence.	Bacteria; Firmicutes; Bacilli; Bacillales; Bacillaceae; Amphibacillus	FBP_unclassified
sq391;size=925;	NR_042383.1	79.167	432	74	14	5	428	338	761	1.29e-76	285	428	99	Bacillus plakortidis strain P203 16S ribosomal RNA gene, partial sequence.	Bacteria; Firmicutes; Bacilli; Bacillales; Bacillaceae; Bacillus	FBP_unclassified
sq392;size=924;	NR_109680.1	86.512	430	44	12	1	424	318	739	1.99e-129	460	424	100	Hymenobacter arizonensis strain OR362-8 16S ribosomal RNA gene, partial sequence.	Bacteria; Bacteroidetes; Cytophagia; Cytophagales; Hymenobacteraceae; Siccationidurans	Spirosomaceae_unclassified
sq392;size=924;	NR_116853.1	86.417	427	49	9	1	424	305	725	7.16e-129	459	424	100	Pontibacter salisaro strain HMC5104 16S ribosomal RNA gene, partial sequence.	Bacteria; Bacteroidetes; Cytophagia; Cytophagales; Hymenobacteraceae; Pontibacter	Spirosomaceae_unclassified
sq392;size=924;	NR_156974.1	86.014	429	48	10	1	424	340	761	4.31e-126	449	424	100	Hymenobacter lapidarius strain CCM 8643 16S ribosomal RNA, partial sequence.	Bacteria; Bacteroidetes; Cytophagia; Cytophagales; Hymenobacteraceae; Hymenobacter	Spirosomaceae_unclassified
sq392;size=924;	NR_152664.1	85.981	428	49	10	1	424	275	695	1.55e-125	448	424	100	Pontibacter virosus strain W14 16S ribosomal RNA, partial sequence.	Bacteria; Bacteroidetes; Cytophagia; Cytophagales; Hymenobacteraceae; Pontibacter	Spirosomaceae_unclassified
sq392;size=924;	NR_109478.1	85.981	428	49	10	1	424	293	713	1.55e-125	448	424	100	Pontibacter lucknowensis strain DM9 16S ribosomal RNA gene, partial sequence.	Bacteria; Bacteroidetes; Cytophagia; Cytophagales; Hymenobacteraceae; Pontibacter	Spirosomaceae_unclassified
sq392;size=924;	NR_148307.1	85.847	431	45	14	1	424	324	745	2e-124	444	424	100	Hymenobacter humi strain DG31A 16S ribosomal RNA, partial sequence.	Bacteria; Bacteroidetes; Cytophagia; Cytophagales; Hymenobacteraceae; Hymenobacter	Spirosomaceae_unclassified
sq392;size=924;	NR_146695.1	85.714	427	53	8	1	424	327	748	2e-124	444	424	100	Hymenobacter rubidus strain DG7B 16S ribosomal RNA, partial sequence.	Bacteria; Bacteroidetes; Cytophagia; Cytophagales; Hymenobacteraceae; Hymenobacter	Spirosomaceae_unclassified
sq392;size=924;	NR_159090.1	85.48	427	54	8	1	424	329	750	9.32e-123	438	424	100	Hymenobacter terrigena strain S1-2-2-5 16S ribosomal RNA, partial sequence.	Bacteria; Bacteroidetes; Cytophagia; Cytophagales; Hymenobacteraceae; Hymenobacter	Spirosomaceae_unclassified
sq392;size=924;	NR_148858.1	85.48	427	53	8	1	424	328	748	3.35e-122	436	424	100	Pontibacter amylolyticus strain 9-2 16S ribosomal RNA, partial sequence.	Bacteria; Bacteroidetes; Cytophagia; Cytophagales; Hymenobacteraceae; Pontibacter	Spirosomaceae_unclassified
sq392;size=924;	NR_133823.1	85.581	430	47	12	1	424	283	703	3.35e-122	436	424	100	Pontibacter ruber strain JC213 16S ribosomal RNA, partial sequence.	Bacteria; Bacteroidetes; Cytophagia; Cytophagales; Hymenobacteraceae; Pontibacter	Spirosomaceae_unclassified
sq395;size=914;	NR_151969.1	96.209	422	16	0	1	422	341	762	0	691	422	100	Flavisolibacter tropicus strain LCS9 16S ribosomal RNA, partial sequence.	Bacteria; Bacteroidetes; Chitinophagia; Chitinophagales; Chitinophagaceae; Flavisolibacter	Flavisolibacter
sq395;size=914;	NR_108588.1	95.508	423	15	4	1	422	339	758	0	673	422	100	Flavisolibacter ginsenosidimutans strain Gsoil 636 16S ribosomal RNA, partial sequence.	Bacteria; Bacteroidetes; Chitinophagia; Chitinophagales; Chitinophagaceae; Flavisolibacter	Flavisolibacter
sq395;size=914;	NR_159897.1	94.799	423	19	3	1	422	332	752	0	656	422	100	Flavisolibacter metallilatus strain TX0661 16S ribosomal RNA, partial sequence.	Bacteria; Bacteroidetes; Chitinophagia; Chitinophagales; Chitinophagaceae; Flavisolibacter	Flavisolibacter
sq395;size=914;	NR_041500.1	94.575	424	19	4	1	422	343	764	0	654	422	100	Flavisolibacter ginsengisoli strain Gsoil 643 16S ribosomal RNA gene, partial sequence.	Bacteria; Bacteroidetes; Chitinophagia; Chitinophagales; Chitinophagaceae; Flavisolibacter	Flavisolibacter
sq395;size=914;	NR_041499.1	94.575	424	19	4	1	422	344	765	0	652	422	100	Flavisolibacter ginsengiterrae strain Gsoil 492 16S ribosomal RNA gene, partial sequence.	Bacteria; Bacteroidetes; Chitinophagia; Chitinophagales; Chitinophagaceae; Flavisolibacter	Flavisolibacter
sq395;size=914;	NR_156966.1	94.118	425	18	6	1	422	355	775	0	640	422	100	Flaviaesturariibacter luteus strain AW305 16S ribosomal RNA, partial sequence.	Bacteria; Bacteroidetes; Chitinophagia; Chitinophagales; Chitinophagaceae; Flaviaesturariibacter	Flavisolibacter
sq395;size=914;	NR_109496.1	93.632	424	22	5	1	422	302	722	5.15e-180	628	422	100	Flaviaesturariibacter amylovorans strain GCR0105 16S ribosomal RNA, partial sequence.	Bacteria; Bacteroidetes; Chitinophagia; Chitinophagales; Chitinophagaceae; Flaviaesturariibacter	Flavisolibacter
sq395;size=914;	NR_157725.1	93.412	425	21	6	1	422	340	760	2.4e-178	623	422	100	Flaviaesturariibacter terrae strain HY03 16S ribosomal RNA, partial sequence.	Bacteria; Bacteroidetes; Chitinophagia; Chitinophagales; Chitinophagaceae; Flaviaesturariibacter	Flavisolibacter
sq395;size=914;	NR_157626.1	92.941	425	24	6	1	422	314	735	1.44e-175	614	422	100	Flavitalea antarctica strain AQ6-291 16S ribosomal RNA, partial sequence.	Bacteria; Bacteroidetes; Chitinophagia; Chitinophagales; Chitinophagaceae; Flavitalea	Flavisolibacter
sq395;size=914;	NR_152667.1	92.417	422	32	0	1	422	334	755	3.12e-172	603	422	100	Sediminibacterium aquarii strain AA5 16S ribosomal RNA, partial sequence.	Bacteria; Bacteroidetes; Chitinophagia; Chitinophagales; Chitinophagaceae; Sediminibacterium	Flavisolibacter
sq4;size=21859;	NR_113867.1	99.254	402	3	0	1	402	299	700	0	726	402	100	Sphingomonas aquatilis strain NBRC 16722 16S ribosomal RNA gene, partial sequence.	Bacteria; Proteobacteria; Alphaproteobacteria; Sphingomonadales; Sphingomonadaceae; Sphingomonas	Ellin6055
sq4;size=21859;	NR_024997.1	99.254	402	3	0	1	402	299	700	0	726	402	100	Sphingomonas aquatilis strain JSS-7 16S ribosomal RNA gene, partial sequence.	Bacteria; Proteobacteria; Alphaproteobacteria; Sphingomonadales; Sphingomonadaceae; Sphingomonas	Ellin6055
sq4;size=21859;	NR_028626.1	99.254	402	3	0	1	402	299	700	0	726	402	100	Sphingomonas melonis strain DAPP-PG 224 16S ribosomal RNA gene, partial sequence.	Bacteria; Proteobacteria; Alphaproteobacteria; Sphingomonadales; Sphingomonadaceae; Sphingomonas	Ellin6055
sq4;size=21859;	NR_159304.1	99.005	402	4	0	1	402	317	718	0	721	402	100	Sphingomonas colocasiae strain CC-MHH0539 16S ribosomal RNA, partial sequence.	Bacteria; Proteobacteria; Alphaproteobacteria; Sphingomonadales; Sphingomonadaceae; Sphingomonas	Ellin6055
sq4;size=21859;	NR_145956.2	99.005	402	4	0	1	402	328	729	0	721	402	100	Sphingomonas hengshuiensis strain WHSC-8 16S ribosomal RNA, complete sequence.	Bacteria; Proteobacteria; Alphaproteobacteria; Sphingomonadales; Sphingomonadaceae; Sphingomonas	Ellin6055
sq4;size=21859;	NR_145962.2	99.005	402	4	0	1	402	328	729	0	721	402	100	Sphingomonas hengshuiensis strain WHSC-8 16S ribosomal RNA, complete sequence.	Bacteria; Proteobacteria; Alphaproteobacteria; Sphingomonadales; Sphingomonadaceae; Sphingomonas	Ellin6055
sq4;size=21859;	NR_118263.1	99.005	402	4	0	1	402	319	720	0	721	402	100	Sphingomonas kyungheensis strain THG-B283 16S ribosomal RNA gene, partial sequence.	Bacteria; Proteobacteria; Alphaproteobacteria; Sphingomonadales; Sphingomonadaceae; Sphingomonas	Ellin6055
sq4;size=21859;	NR_113762.1	99.005	402	4	0	1	402	299	700	0	721	402	100	Sphingomonas mali strain NBRC 15500 16S ribosomal RNA gene, partial sequence.	Bacteria; Proteobacteria; Alphaproteobacteria; Sphingomonadales; Sphingomonadaceae; Sphingomonas	Ellin6055
sq4;size=21859;	NR_113761.1	99.005	402	4	0	1	402	299	700	0	721	402	100	Sphingomonas asaccharolytica strain NBRC 15499 16S ribosomal RNA gene, partial sequence.	Bacteria; Proteobacteria; Alphaproteobacteria; Sphingomonadales; Sphingomonadaceae; Sphingomonas	Ellin6055
sq4;size=21859;	NR_113760.1	99.005	402	4	0	1	402	299	700	0	721	402	100	Sphingomonas pruni strain NBRC 15498 16S ribosomal RNA gene, partial sequence.	Bacteria; Proteobacteria; Alphaproteobacteria; Sphingomonadales; Sphingomonadaceae; Sphingomonas	Ellin6055
sq43;size=4585;	NR_029250.1	82.143	308	49	6	115	419	444	748	7.79e-69	259	419	73	Hathewaya proteolytica strain CG 16S ribosomal RNA, partial sequence.	Bacteria; Firmicutes; Clostridia; Clostridiales; Clostridiaceae; Hathewaya	FBP_unclassified
sq43;size=4585;	NR_113022.1	81.877	309	48	7	115	419	447	751	3.62e-67	254	419	73	Clostridium novyi strain JCM 1406 16S ribosomal RNA gene, partial sequence.	Bacteria; Firmicutes; Clostridia; Clostridiales; Clostridiaceae; Clostridium	FBP_unclassified
sq43;size=4585;	NR_043266.1	81.759	307	52	4	115	419	407	711	3.62e-67	254	419	73	Clostridium ganghwense strain HY-42-06 16S ribosomal RNA gene, partial sequence.	Bacteria; Firmicutes; Clostridia; Clostridiales; Clostridiaceae; Clostridium	FBP_unclassified
sq43;size=4585;	NR_040855.1	81.877	309	48	7	115	419	427	731	3.62e-67	254	419	73	Clostridium novyi strain JCM1406 16S ribosomal RNA gene, partial sequence.	Bacteria; Firmicutes; Clostridia; Clostridiales; Clostridiaceae; Clostridium	FBP_unclassified
sq43;size=4585;	NR_026148.1	81.759	307	52	4	115	419	410	714	3.62e-67	254	419	73	Clostridium homopropionicum strain DSM 5847 16S ribosomal RNA gene, partial sequence.	Bacteria; Firmicutes; Clostridia; Clostridiales; Clostridiaceae; Clostridium	FBP_unclassified
sq43;size=4585;	NR_144713.1	81.613	310	51	5	113	419	479	785	1.3e-66	252	419	73	Bacillus andreraoultii strain KW-12 16S ribosomal RNA, partial sequence.	Bacteria; Firmicutes; Bacilli; Bacillales; Bacillaceae; Bacillus	FBP_unclassified
sq43;size=4585;	NR_125510.1	78.856	402	59	23	35	419	310	702	1.69e-65	248	419	92	Syntrophomonas cellicola strain 19J-3 16S ribosomal RNA gene, partial sequence.	Bacteria; Firmicutes; Clostridia; Clostridiales; Syntrophomonadaceae; Syntrophomonas	FBP_unclassified
sq43;size=4585;	NR_113381.1	81.433	307	53	4	115	419	447	751	1.69e-65	248	419	73	Clostridium haemolyticum strain JCM 1402 16S ribosomal RNA gene, partial sequence.	Bacteria; Firmicutes; Clostridia; Clostridiales; Clostridiaceae; Clostridium	FBP_unclassified
sq43;size=4585;	NR_104780.1	81.433	307	53	4	115	419	442	746	1.69e-65	248	419	73	Clostridium malenominatum strain DSM 1127 16S ribosomal RNA gene, partial sequence.	Bacteria; Firmicutes; Clostridia; Clostridiales; Clostridiaceae; Clostridium	FBP_unclassified
sq43;size=4585;	NR_104743.1	81.433	307	53	4	115	419	442	746	1.69e-65	248	419	73	Ilyobacter delafieldii strain 10cr1 16S ribosomal RNA gene, partial sequence.	Bacteria; Fusobacteria; Fusobacteriales; Fusobacteriaceae; Ilyobacter	FBP_unclassified
sq435;size=838;	NR_109680.1	86.512	430	44	12	1	424	318	739	1.99e-129	460	424	100	Hymenobacter arizonensis strain OR362-8 16S ribosomal RNA gene, partial sequence.	Bacteria; Bacteroidetes; Cytophagia; Cytophagales; Hymenobacteraceae; Siccationidurans	Spirosomaceae_unclassified
sq435;size=838;	NR_116853.1	86.417	427	49	9	1	424	305	725	7.16e-129	459	424	100	Pontibacter salisaro strain HMC5104 16S ribosomal RNA gene, partial sequence.	Bacteria; Bacteroidetes; Cytophagia; Cytophagales; Hymenobacteraceae; Pontibacter	Spirosomaceae_unclassified
sq435;size=838;	NR_156974.1	86.014	429	48	10	1	424	340	761	4.31e-126	449	424	100	Hymenobacter lapidarius strain CCM 8643 16S ribosomal RNA, partial sequence.	Bacteria; Bacteroidetes; Cytophagia; Cytophagales; Hymenobacteraceae; Hymenobacter	Spirosomaceae_unclassified
sq435;size=838;	NR_152664.1	85.981	428	49	10	1	424	275	695	1.55e-125	448	424	100	Pontibacter virosus strain W14 16S ribosomal RNA, partial sequence.	Bacteria; Bacteroidetes; Cytophagia; Cytophagales; Hymenobacteraceae; Pontibacter	Spirosomaceae_unclassified
sq435;size=838;	NR_109478.1	85.981	428	49	10	1	424	293	713	1.55e-125	448	424	100	Pontibacter lucknowensis strain DM9 16S ribosomal RNA gene, partial sequence.	Bacteria; Bacteroidetes; Cytophagia; Cytophagales; Hymenobacteraceae; Pontibacter	Spirosomaceae_unclassified
sq435;size=838;	NR_148307.1	85.847	431	45	14	1	424	324	745	2e-124	444	424	100	Hymenobacter humi strain DG31A 16S ribosomal RNA, partial sequence.	Bacteria; Bacteroidetes; Cytophagia; Cytophagales; Hymenobacteraceae; Hymenobacter	Spirosomaceae_unclassified
sq435;size=838;	NR_146695.1	85.714	427	53	8	1	424	327	748	2e-124	444	424	100	Hymenobacter rubidus strain DG7B 16S ribosomal RNA, partial sequence.	Bacteria; Bacteroidetes; Cytophagia; Cytophagales; Hymenobacteraceae; Hymenobacter	Spirosomaceae_unclassified
sq435;size=838;	NR_159090.1	85.48	427	54	8	1	424	329	750	9.32e-123	438	424	100	Hymenobacter terrigena strain S1-2-2-5 16S ribosomal RNA, partial sequence.	Bacteria; Bacteroidetes; Cytophagia; Cytophagales; Hymenobacteraceae; Hymenobacter	Spirosomaceae_unclassified
sq435;size=838;	NR_148858.1	85.48	427	53	8	1	424	328	748	3.35e-122	436	424	100	Pontibacter amylolyticus strain 9-2 16S ribosomal RNA, partial sequence.	Bacteria; Bacteroidetes; Cytophagia; Cytophagales; Hymenobacteraceae; Pontibacter	Spirosomaceae_unclassified
sq435;size=838;	NR_133823.1	85.581	430	47	12	1	424	283	703	3.35e-122	436	424	100	Pontibacter ruber strain JC213 16S ribosomal RNA, partial sequence.	Bacteria; Bacteroidetes; Cytophagia; Cytophagales; Hymenobacteraceae; Pontibacter	Spirosomaceae_unclassified
sq44;size=4516;	NR_108588.1	95.724	421	17	1	1	421	339	758	0	676	421	100	Flavisolibacter ginsenosidimutans strain Gsoil 636 16S ribosomal RNA, partial sequence.	Bacteria; Bacteroidetes; Chitinophagia; Chitinophagales; Chitinophagaceae; Flavisolibacter	Flavisolibacter
sq44;size=4516;	NR_041500.1	95.261	422	19	1	1	421	343	764	0	669	421	100	Flavisolibacter ginsengisoli strain Gsoil 643 16S ribosomal RNA gene, partial sequence.	Bacteria; Bacteroidetes; Chitinophagia; Chitinophagales; Chitinophagaceae; Flavisolibacter	Flavisolibacter
sq44;size=4516;	NR_159897.1	95.249	421	20	0	1	421	332	752	0	667	421	100	Flavisolibacter metallilatus strain TX0661 16S ribosomal RNA, partial sequence.	Bacteria; Bacteroidetes; Chitinophagia; Chitinophagales; Chitinophagaceae; Flavisolibacter	Flavisolibacter
sq44;size=4516;	NR_041499.1	95.272	423	17	2	1	421	344	765	0	667	421	100	Flavisolibacter ginsengiterrae strain Gsoil 492 16S ribosomal RNA gene, partial sequence.	Bacteria; Bacteroidetes; Chitinophagia; Chitinophagales; Chitinophagaceae; Flavisolibacter	Flavisolibacter
sq44;size=4516;	NR_156966.1	94.799	423	18	3	1	421	355	775	0	656	421	100	Flaviaesturariibacter luteus strain AW305 16S ribosomal RNA, partial sequence.	Bacteria; Bacteroidetes; Chitinophagia; Chitinophagales; Chitinophagaceae; Flaviaesturariibacter	Flavisolibacter
sq44;size=4516;	NR_157626.1	94.076	422	24	1	1	421	314	735	0	640	421	100	Flavitalea antarctica strain AQ6-291 16S ribosomal RNA, partial sequence.	Bacteria; Bacteroidetes; Chitinophagia; Chitinophagales; Chitinophagaceae; Flavitalea	Flavisolibacter
sq44;size=4516;	NR_109496.1	93.853	423	22	3	1	421	302	722	0	634	421	100	Flaviaesturariibacter amylovorans strain GCR0105 16S ribosomal RNA, partial sequence.	Bacteria; Bacteroidetes; Chitinophagia; Chitinophagales; Chitinophagaceae; Flaviaesturariibacter	Flavisolibacter
sq44;size=4516;	NR_157725.1	93.587	421	27	0	1	421	340	760	5.15e-180	628	421	100	Flaviaesturariibacter terrae strain HY03 16S ribosomal RNA, partial sequence.	Bacteria; Bacteroidetes; Chitinophagia; Chitinophagales; Chitinophagaceae; Flaviaesturariibacter	Flavisolibacter
sq44;size=4516;	NR_134033.1	93.365	422	27	1	1	421	341	762	2.4e-178	623	421	100	Flavisolibacter rigui strain 02SUJ3 16S ribosomal RNA, partial sequence.	Bacteria; Bacteroidetes; Chitinophagia; Chitinophagales; Chitinophagaceae; Flavisolibacter	Flavisolibacter
sq44;size=4516;	NR_159891.1	93.128	422	28	1	1	421	352	773	1.12e-176	617	421	100	Terrimonas soli strain FL-8 16S ribosomal RNA, partial sequence.	Bacteria; Bacteroidetes; Chitinophagia; Chitinophagales; Chitinophagaceae; Terrimonas	Flavisolibacter
sq45;size=4453;	NR_152707.1	95.794	428	18	0	1	428	333	760	0	691	428	100	Wenzhouxiangella sediminis strain XDB06 16S ribosomal RNA, partial sequence.	Bacteria; Proteobacteria; Gammaproteobacteria; Chromatiales; Wenzhouxiangellaceae; Wenzhouxiangella	Wenzhouxiangella
sq45;size=4453;	NR_136878.1	95.794	428	18	0	1	428	299	726	0	691	428	100	Wenzhouxiangella marina strain Ma-11 16S ribosomal RNA, partial sequence.	Bacteria; Proteobacteria; Gammaproteobacteria; Chromatiales; Wenzhouxiangellaceae; Wenzhouxiangella	Wenzhouxiangella
sq45;size=4453;	NR_042862.1	91.415	431	30	7	1	428	317	743	1.13e-166	584	428	100	Thioalkalivibrio thiocyanodenitrificans strain ARhD 1 16S ribosomal RNA gene, partial sequence.	Bacteria; Proteobacteria; Gammaproteobacteria; Chromatiales; Ectothiorhodospiraceae; Thioalkalivibrio	Wenzhouxiangella
sq45;size=4453;	NR_028745.1	91.183	431	31	7	1	428	334	760	1.46e-165	580	428	100	Thioalkalivibrio denitrificans strain ALJD 16S ribosomal RNA gene, partial sequence.	Bacteria; Proteobacteria; Gammaproteobacteria; Chromatiales; Ectothiorhodospiraceae; Thioalkalivibrio	Wenzhouxiangella
sq45;size=4453;	NR_074692.1	91.183	431	31	7	1	428	345	771	5.26e-165	579	428	100	Thioalkalivibrio sulfidiphilus strain HL-EbGR7 16S ribosomal RNA, partial sequence.	Bacteria; Proteobacteria; Gammaproteobacteria; Chromatiales; Ectothiorhodospiraceae; Thioalkalivibrio	Wenzhouxiangella
sq45;size=4453;	NR_116426.1	91.183	431	31	7	1	428	301	727	5.26e-165	579	428	100	Thioalkalivibrio sulfidiphilus strain HL-EbGR7 16S ribosomal RNA, partial sequence.	Bacteria; Proteobacteria; Gammaproteobacteria; Chromatiales; Ectothiorhodospiraceae; Thioalkalivibrio	Wenzhouxiangella
sq45;size=4453;	NR_116469.1	90.951	431	32	7	1	428	326	752	2.45e-163	573	428	100	Marichromatium purpuratum strain 984 16S ribosomal RNA gene, partial sequence.	Bacteria; Proteobacteria; Gammaproteobacteria; Chromatiales; Chromatiaceae; Marichromatium	Wenzhouxiangella
sq45;size=4453;	NR_116468.1	90.951	431	32	7	1	428	330	756	2.45e-163	573	428	100	Marichromatium gracile strain DSM 203 16S ribosomal RNA gene, partial sequence.	Bacteria; Proteobacteria; Gammaproteobacteria; Chromatiales; Chromatiaceae; Marichromatium	Wenzhouxiangella
sq45;size=4453;	NR_037103.1	90.951	431	32	7	1	428	316	742	2.45e-163	573	428	100	Marichromatium purpuratum strain 984 16S ribosomal RNA gene, partial sequence.	Bacteria; Proteobacteria; Gammaproteobacteria; Chromatiales; Chromatiaceae; Marichromatium	Wenzhouxiangella
sq45;size=4453;	NR_044897.1	90.951	431	32	7	1	428	316	742	2.45e-163	573	428	100	Marichromatium gracile strain BN 5210 16S ribosomal RNA, partial sequence.	Bacteria; Proteobacteria; Gammaproteobacteria; Chromatiales; Chromatiaceae; Marichromatium	Wenzhouxiangella
sq451;size=812;	NR_115284.2	99.766	428	1	0	1	428	368	795	0	785	428	100	Geobacillus stearothermophilus strain BGSC 9A20 16S ribosomal RNA, complete sequence.	Bacteria; Firmicutes; Bacilli; Bacillales; Bacillaceae; Geobacillus	Geobacillus
sq451;size=812;	NR_116987.1	99.766	428	1	0	1	428	341	768	0	785	428	100	Geobacillus stearothermophilus strain R-35646 16S ribosomal RNA gene, partial sequence.	Bacteria; Firmicutes; Bacilli; Bacillales; Bacillaceae; Geobacillus	Geobacillus
sq451;size=812;	NR_112640.1	99.766	428	1	0	1	428	342	769	0	785	428	100	Geobacillus stearothermophilus strain NBRC 12550 16S ribosomal RNA gene, partial sequence.	Bacteria; Firmicutes; Bacilli; Bacillales; Bacillaceae; Geobacillus	Geobacillus
sq451;size=812;	NR_114762.1	99.766	428	1	0	1	428	337	764	0	785	428	100	Geobacillus stearothermophilus strain DSM 22 16S ribosomal RNA, partial sequence.	Bacteria; Firmicutes; Bacilli; Bacillales; Bacillaceae; Geobacillus	Geobacillus
sq451;size=812;	NR_040794.1	99.766	428	1	0	1	428	340	767	0	785	428	100	Geobacillus stearothermophilus strain IFO 12550 16S ribosomal RNA, partial sequence.	Bacteria; Firmicutes; Bacilli; Bacillales; Bacillaceae; Geobacillus	Geobacillus
sq451;size=812;	NR_114014.1	98.832	428	5	0	1	428	340	767	0	767	428	100	Geobacillus zalihae strain NBRC 101842 16S ribosomal RNA gene, partial sequence.	Bacteria; Firmicutes; Bacilli; Bacillales; Bacillaceae; Geobacillus	Geobacillus
sq451;size=812;	NR_115286.2	98.832	428	5	0	1	428	367	794	0	763	428	100	Geobacillus thermoleovorans strain BGSC 96A1 16S ribosomal RNA, complete sequence.	Bacteria; Firmicutes; Bacilli; Bacillales; Bacillaceae; Geobacillus; Geobacillus thermoleovorans group	Geobacillus
sq451;size=812;	NR_117522.1	98.832	428	5	0	1	428	320	747	0	763	428	100	Geobacillus gargensis strain Ga 16S ribosomal RNA gene, partial sequence.	Bacteria; Firmicutes; Bacilli; Bacillales; Bacillaceae; Geobacillus; Geobacillus thermoleovorans group	Geobacillus
sq451;size=812;	NR_025426.1	98.832	428	5	0	1	428	348	775	0	763	428	100	Geobacillus vulcani strain 3S-1 16S ribosomal RNA gene, partial sequence.	Bacteria; Firmicutes; Bacilli; Bacillales; Bacillaceae; Geobacillus; Geobacillus thermoleovorans group	Geobacillus
sq451;size=812;	NR_126323.1	98.598	428	6	0	1	428	350	777	0	761	428	100	[Bacillus] caldovelox strain DSM 411 16S ribosomal RNA, partial sequence.	Bacteria; Firmicutes; Bacilli; Bacillales; Bacillaceae; Geobacillus; Geobacillus thermoleovorans group	Geobacillus
sq46;size=4430;	NR_043142.1	79.803	406	73	9	5	406	344	744	3.57e-77	287	406	99	Flavonifractor plautii strain Prevot S1 16S ribosomal RNA gene, partial sequence.	Bacteria; Firmicutes; Clostridia; Clostridiales; Flavonifractor	FBP_unclassified
sq46;size=4430;	NR_029356.1	79.803	406	73	9	5	406	357	757	3.57e-77	287	406	99	Flavonifractor plautii strain 265 16S ribosomal RNA gene, partial sequence.	Bacteria; Firmicutes; Clostridia; Clostridiales; Flavonifractor	FBP_unclassified
sq46;size=4430;	NR_147370.1	79.607	407	72	11	5	406	370	770	1.66e-75	281	406	99	Pseudoflavonifractor phocaeensis strain Marseille-P3064 16S ribosomal RNA, partial sequence.	Bacteria; Firmicutes; Clostridia; Clostridiales; Pseudoflavonifractor	FBP_unclassified
sq46;size=4430;	NR_118554.1	79.259	405	77	7	5	406	350	750	7.73e-74	276	406	99	Intestinimonas butyriciproducens strain SRB-521-5-I 16S ribosomal RNA gene, partial sequence.	Bacteria; Firmicutes; Clostridia; Clostridiales; Intestinimonas	FBP_unclassified
sq46;size=4430;	NR_159227.1	80.267	375	64	8	35	406	402	769	2.78e-73	274	406	92	Monoglobus pectinilyticus strain 14 16S ribosomal RNA, partial sequence.	Bacteria; Firmicutes; Clostridia; Clostridiales; Monoglobus	FBP_unclassified
sq46;size=4430;	NR_146698.1	78.96	404	80	5	5	406	344	744	3.6e-72	270	406	99	Mageeibacillus indolicus strain 0009-5 16S ribosomal RNA, partial sequence.	Bacteria; Firmicutes; Clostridia; Clostridiales; Ruminococcaceae; Mageeibacillus	FBP_unclassified
sq46;size=4430;	NR_026102.1	79.839	372	73	2	35	406	364	733	3.6e-72	270	406	92	[Clostridium] papyrosolvens strain DSM 2782 16S ribosomal RNA gene, partial sequence.	Bacteria; Firmicutes; Clostridia; Clostridiales; Hungateiclostridiaceae; Ruminiclostridium	FBP_unclassified
sq46;size=4430;	NR_025670.1	79.012	405	78	7	5	406	350	750	3.6e-72	270	406	99	Pseudoflavonifractor capillosus strain ATCC 29799 16S ribosomal RNA gene, partial sequence.	Bacteria; Firmicutes; Clostridia; Clostridiales; Ruminococcaceae; Pseudoflavonifractor	FBP_unclassified
sq46;size=4430;	NR_145540.1	81.143	350	52	12	35	379	353	693	1.29e-71	268	406	85	Clostridium amazonense strain NE08V 16S ribosomal RNA, partial sequence.	Bacteria; Firmicutes; Clostridia; Clostridiales; Clostridiaceae; Clostridium	FBP_unclassified
sq46;size=4430;	NR_144705.1	81.143	350	52	12	35	379	375	715	1.29e-71	268	406	85	Clostridium ihumii AP5 16S ribosomal RNA, partial sequence.	Bacteria; Firmicutes; Clostridia; Clostridiales; Clostridiaceae; Clostridium	FBP_unclassified
sq47;size=4404;	NR_126288.1	98.1	421	8	0	1	421	328	748	0	734	421	100	Pontibacter diazotrophicus strain H4X 16S ribosomal RNA gene, partial sequence.	Bacteria; Bacteroidetes; Cytophagia; Cytophagales; Hymenobacteraceae; Pontibacter	Pontibacter
sq47;size=4404;	NR_132603.1	97.862	421	9	0	1	421	336	756	0	728	421	100	Pontibacter rhizosphera strain IMTB-1969 16S ribosomal RNA, partial sequence.	Bacteria; Bacteroidetes; Cytophagia; Cytophagales; Hymenobacteraceae; Pontibacter	Pontibacter
sq47;size=4404;	NR_132696.1	97.625	421	10	0	1	421	309	729	0	723	421	100	Pontibacter jeungdoensis strain HMD3125 16S ribosomal RNA, partial sequence.	Bacteria; Bacteroidetes; Cytophagia; Cytophagales; Hymenobacteraceae; Pontibacter	Pontibacter
sq47;size=4404;	NR_152664.1	97.387	421	11	0	1	421	275	695	0	717	421	100	Pontibacter virosus strain W14 16S ribosomal RNA, partial sequence.	Bacteria; Bacteroidetes; Cytophagia; Cytophagales; Hymenobacteraceae; Pontibacter	Pontibacter
sq47;size=4404;	NR_109634.1	97.387	421	11	0	1	421	275	695	0	717	421	100	Pontibacter ramchanderi strain LP43 16S ribosomal RNA gene, partial sequence.	Bacteria; Bacteroidetes; Cytophagia; Cytophagales; Hymenobacteraceae; Pontibacter	Pontibacter
sq47;size=4404;	NR_109478.1	97.387	421	11	0	1	421	293	713	0	717	421	100	Pontibacter lucknowensis strain DM9 16S ribosomal RNA gene, partial sequence.	Bacteria; Bacteroidetes; Cytophagia; Cytophagales; Hymenobacteraceae; Pontibacter	Pontibacter
sq47;size=4404;	NR_116853.1	97.387	421	11	0	1	421	305	725	0	717	421	100	Pontibacter salisaro strain HMC5104 16S ribosomal RNA gene, partial sequence.	Bacteria; Bacteroidetes; Cytophagia; Cytophagales; Hymenobacteraceae; Pontibacter	Pontibacter
sq47;size=4404;	NR_159274.1	97.15	421	12	0	1	421	349	769	0	712	421	100	Pontibacter brevis strain XAAS-2 16S ribosomal RNA, partial sequence.	Bacteria; Bacteroidetes; Cytophagia; Cytophagales; Hymenobacteraceae; Pontibacter	Pontibacter
sq47;size=4404;	NR_148858.1	97.15	421	12	0	1	421	328	748	0	712	421	100	Pontibacter amylolyticus strain 9-2 16S ribosomal RNA, partial sequence.	Bacteria; Bacteroidetes; Cytophagia; Cytophagales; Hymenobacteraceae; Pontibacter	Pontibacter
sq47;size=4404;	NR_044004.1	97.15	421	12	0	1	421	306	726	0	712	421	100	Pontibacter korlensis strain X14-1 16S ribosomal RNA gene, partial sequence.	Bacteria; Bacteroidetes; Cytophagia; Cytophagales; Hymenobacteraceae; Pontibacter	Pontibacter
sq479;size=774;	NR_125665.1	98.337	421	7	0	1	421	329	749	0	739	421	100	Pontibacter indicus strain LP100 16S ribosomal RNA gene, partial sequence.	Bacteria; Bacteroidetes; Cytophagia; Cytophagales; Hymenobacteraceae; Pontibacter	Pontibacter
sq479;size=774;	NR_109499.1	98.337	421	7	0	1	421	289	709	0	739	421	100	Pontibacter saemangeumensis strain GCM0142 16S ribosomal RNA gene, partial sequence.	Bacteria; Bacteroidetes; Cytophagia; Cytophagales; Hymenobacteraceae; Pontibacter	Pontibacter
sq479;size=774;	NR_134791.1	97.862	421	9	0	1	421	334	754	0	728	421	100	Pontibacter humi strain SWU8 16S ribosomal RNA, partial sequence.	Bacteria; Bacteroidetes; Cytophagia; Cytophagales; Hymenobacteraceae; Pontibacter	Pontibacter
sq479;size=774;	NR_135718.1	97.862	421	9	0	1	421	286	706	0	728	421	100	Pontibacter odishensis strain JC130 16S ribosomal RNA, partial sequence.	Bacteria; Bacteroidetes; Cytophagia; Cytophagales; Hymenobacteraceae; Pontibacter	Pontibacter
sq479;size=774;	NR_043930.1	97.625	421	10	0	1	421	314	734	0	723	421	100	Pontibacter akesuensis strain AKS 1 16S ribosomal RNA gene, partial sequence.	Bacteria; Bacteroidetes; Cytophagia; Cytophagales; Hymenobacteraceae; Pontibacter	Pontibacter
sq479;size=774;	NR_043326.1	97.387	421	11	0	1	421	319	739	0	719	421	100	Pontibacter actiniarum strain KMM 6156 16S ribosomal RNA gene, partial sequence.	Bacteria; Bacteroidetes; Cytophagia; Cytophagales; Hymenobacteraceae; Pontibacter	Pontibacter
sq479;size=774;	NR_044004.1	97.387	421	11	0	1	421	306	726	0	717	421	100	Pontibacter korlensis strain X14-1 16S ribosomal RNA gene, partial sequence.	Bacteria; Bacteroidetes; Cytophagia; Cytophagales; Hymenobacteraceae; Pontibacter	Pontibacter
sq479;size=774;	NR_152045.1	97.15	421	12	0	1	421	328	748	0	712	421	100	Pontibacter litorisediminis strain YKTF-7 16S ribosomal RNA, partial sequence.	Bacteria; Bacteroidetes; Cytophagia; Cytophagales; Hymenobacteraceae; Pontibacter	Pontibacter
sq479;size=774;	NR_136486.1	97.15	421	12	0	1	421	288	708	0	712	421	100	Pontibacter chinhatensis strain LP51 16S ribosomal RNA, partial sequence.	Bacteria; Bacteroidetes; Cytophagia; Cytophagales; Hymenobacteraceae; Pontibacter	Pontibacter
sq479;size=774;	NR_135706.1	97.15	421	12	0	1	421	311	731	0	712	421	100	Pontibacter toksunensis strain ZLD-7 16S ribosomal RNA, partial sequence.	Bacteria; Bacteroidetes; Cytophagia; Cytophagales; Hymenobacteraceae; Pontibacter	Pontibacter
sq49;size=4149;	NR_125521.1	89.435	407	36	7	1	403	298	701	2.52e-143	507	403	100	Coleofasciculus chthonoplastes strain SAG 2209 16S ribosomal RNA gene, partial sequence.	Bacteria; Cyanobacteria; Oscillatoriophycideae; Oscillatoriales; Coleofasciculaceae; Coleofasciculus	Nostocales_unclassified
sq49;size=4149;	NR_117881.1	88.889	405	42	3	1	403	321	724	5.45e-140	496	403	100	Loriellopsis cavernicola strain LF-B5 16S ribosomal RNA gene, partial sequence.	Bacteria; Cyanobacteria; Nostocales; Symphyonemataceae; Loriellopsis	Nostocales_unclassified
sq49;size=4149;	NR_026510.1	88.943	407	38	7	1	403	299	702	5.45e-140	496	403	100	Halospirulina tapeticola strain CCC Baja-95 Cl.2 16S ribosomal RNA gene, partial sequence.	Bacteria; Cyanobacteria; Spirulinales; Spirulinaceae; Halospirulina	Nostocales_unclassified
sq49;size=4149;	NR_112178.1	88.452	407	40	7	1	403	216	619	1.18e-136	484	403	100	Fischerella thermalis strain PCC 7521 16S ribosomal RNA gene, partial sequence.	Bacteria; Cyanobacteria; Nostocales; Hapalosiphonaceae; Fischerella	Nostocales_unclassified
sq49;size=4149;	NR_112177.1	88.452	407	39	8	1	403	216	618	1.18e-136	484	403	100	Fischerella muscicola strain PCC 7414 16S ribosomal RNA gene, partial sequence.	Bacteria; Cyanobacteria; Nostocales; Hapalosiphonaceae; Fischerella	Nostocales_unclassified
sq49;size=4149;	NR_125686.1	88.337	403	43	4	4	403	3	404	1.53e-135	481	403	99	Cylindrospermum licheniforme strain CCALA 995 16S ribosomal RNA gene, partial sequence.	Bacteria; Cyanobacteria; Nostocales; Nostocaceae; Cylindrospermum	Nostocales_unclassified
sq49;size=4149;	NR_125683.1	88.337	403	43	4	4	403	3	404	1.53e-135	481	403	99	Cylindrospermum pellucidum strain CCALA 989 16S ribosomal RNA gene, partial sequence.	Bacteria; Cyanobacteria; Nostocales; Nostocaceae; Cylindrospermum	Nostocales_unclassified
sq49;size=4149;	NR_040858.1	88.206	407	41	7	1	403	258	661	5.49e-135	479	403	100	Planktothricoides raciborskii strain NIES-207 16S ribosomal RNA gene, partial sequence.	Bacteria; Cyanobacteria; Oscillatoriophycideae; Oscillatoriales; Microcoleaceae; Planktothricoides	Nostocales_unclassified
sq49;size=4149;	NR_112107.1	88.206	407	39	9	1	403	300	701	1.98e-134	477	403	100	Fischerella muscicola strain PCC 7414 16S ribosomal RNA gene, partial sequence.	Bacteria; Cyanobacteria; Nostocales; Hapalosiphonaceae; Fischerella	Nostocales_unclassified
sq49;size=4149;	NR_125700.1	88.177	406	39	9	4	403	3	405	7.11e-134	475	403	99	Kastovskya adunca strain ATA6-11-RM4 16S ribosomal RNA gene, partial sequence.	Bacteria; Cyanobacteria; Oscillatoriophycideae; Oscillatoriales; Coleofasciculaceae; Kastovskya	Nostocales_unclassified
sq5;size=21041;	NR_125521.1	92.629	407	26	4	1	406	298	701	4.07e-166	582	406	100	Coleofasciculus chthonoplastes strain SAG 2209 16S ribosomal RNA gene, partial sequence.	Bacteria; Cyanobacteria; Oscillatoriophycideae; Oscillatoriales; Coleofasciculaceae; Coleofasciculus	Nostocales_unclassified
sq5;size=21041;	NR_112179.1	92.421	409	24	7	1	406	216	620	1.89e-164	577	406	100	Lyngbya aestuarii PCC 7419 16S ribosomal RNA gene, partial sequence.	Bacteria; Cyanobacteria; Oscillatoriophycideae; Oscillatoriales; Oscillatoriaceae; Lyngbya	Nostocales_unclassified
sq5;size=21041;	NR_114680.1	92.421	409	24	7	1	406	302	706	1.89e-164	577	406	100	Lyngbya aestuarii strain PCC 7419 16S ribosomal RNA, partial sequence.	Bacteria; Cyanobacteria; Oscillatoriophycideae; Oscillatoriales; Oscillatoriaceae; Lyngbya	Nostocales_unclassified
sq5;size=21041;	NR_125686.1	91.852	405	32	1	2	406	1	404	1.47e-160	564	406	100	Cylindrospermum licheniforme strain CCALA 995 16S ribosomal RNA gene, partial sequence.	Bacteria; Cyanobacteria; Nostocales; Nostocaceae; Cylindrospermum	Nostocales_unclassified
sq5;size=21041;	NR_125683.1	91.852	405	32	1	2	406	1	404	1.47e-160	564	406	100	Cylindrospermum pellucidum strain CCALA 989 16S ribosomal RNA gene, partial sequence.	Bacteria; Cyanobacteria; Nostocales; Nostocaceae; Cylindrospermum	Nostocales_unclassified
sq5;size=21041;	NR_116034.1	91.626	406	33	1	1	406	300	704	1.91e-159	560	406	100	Brasilonema terrestre strain CENA116 16S ribosomal RNA gene, partial sequence.	Bacteria; Cyanobacteria; Nostocales; Scytonemataceae; Brasilonema	Nostocales_unclassified
sq5;size=21041;	NR_114306.1	91.463	410	26	8	1	406	223	627	8.87e-158	555	406	100	Aerosakkonema funiforme strain Lao26 16S ribosomal RNA gene, partial sequence.	Bacteria; Cyanobacteria; Oscillatoriophycideae; Oscillatoriales; Oscillatoriaceae; Aerosakkonema	Nostocales_unclassified
sq5;size=21041;	NR_117881.1	91.4	407	31	4	1	406	321	724	8.87e-158	555	406	100	Loriellopsis cavernicola strain LF-B5 16S ribosomal RNA gene, partial sequence.	Bacteria; Cyanobacteria; Nostocales; Symphyonemataceae; Loriellopsis	Nostocales_unclassified
sq5;size=21041;	NR_125688.1	91.111	405	35	1	2	406	1	404	3.19e-157	553	406	100	Cylindrospermum badium strain CCALA 1000 16S ribosomal RNA gene, partial sequence.	Bacteria; Cyanobacteria; Nostocales; Nostocaceae; Cylindrospermum	Nostocales_unclassified
sq5;size=21041;	NR_125684.1	91.358	405	34	1	2	406	1	404	3.19e-157	553	406	100	Cylindrospermum moravicum strain CCALA 993 16S ribosomal RNA gene, partial sequence.	Bacteria; Cyanobacteria; Nostocales; Nostocaceae; Cylindrospermum	Nostocales_unclassified
sq50;size=4143;	NR_074708.2	90.974	421	34	4	1	419	342	760	1.47e-160	564	419	100	Gemmatimonas aurantiaca strain T-27 16S ribosomal RNA, partial sequence.	Bacteria; Gemmatimonadetes; Gemmatimonadales; Gemmatimonadaceae; Gemmatimonas	Gemmatimonas
sq50;size=4143;	NR_027529.1	90.974	421	34	4	1	419	316	734	1.47e-160	564	419	100	Gemmatimonas aurantiaca strain T-27 16S ribosomal RNA gene, partial sequence.	Bacteria; Gemmatimonadetes; Gemmatimonadales; Gemmatimonadaceae; Gemmatimonas	Gemmatimonas
sq50;size=4143;	NR_136770.1	89.81	422	37	4	1	419	339	757	3.21e-152	536	419	100	Gemmatimonas phototrophica strain AP64 16S ribosomal RNA, partial sequence.	Bacteria; Gemmatimonadetes; Gemmatimonadales; Gemmatimonadaceae; Gemmatimonas	Gemmatimonas
sq50;size=4143;	NR_132675.1	89.125	423	38	8	1	419	337	755	3.24e-147	520	419	100	Gemmatirosa kalamazoonesis strain KBS708 16S ribosomal RNA, partial sequence.	Bacteria; Gemmatimonadetes; Gemmatimonadales; Gemmatimonadaceae; Gemmatirosa	Gemmatimonas
sq50;size=4143;	NR_112810.2	83.099	426	57	13	3	418	364	784	2.67e-103	374	419	99	Thermaerobacter composti strain Ni80 16S ribosomal RNA gene, partial sequence.	Bacteria; Firmicutes; Clostridia; Clostridiales; Clostridiales Family XVII. Incertae Sedis; Thermaerobacter	Gemmatimonas
sq50;size=4143;	NR_117354.1	82.71	428	60	12	3	419	337	761	1.24e-101	368	419	100	Caldinitratiruptor microaerophilus strain CA62N 16S ribosomal RNA gene, partial sequence.	Bacteria; Firmicutes; Clostridia; Clostridiales; Symbiobacteriaceae; Caldinitratiruptor	Gemmatimonas
sq50;size=4143;	NR_074944.1	82.67	427	58	13	3	418	366	787	1.6e-100	364	419	99	Thermaerobacter marianensis strain DSM 12885 16S ribosomal RNA, partial sequence.	Bacteria; Firmicutes; Clostridia; Clostridiales; Clostridiales Family XVII. Incertae Sedis; Thermaerobacter	Gemmatimonas
sq50;size=4143;	NR_149251.1	82.407	432	60	12	1	419	285	713	5.77e-100	363	419	100	Longimicrobium terrae strain CB-286315 16S ribosomal RNA, partial sequence.	Bacteria; Gemmatimonadetes; Longimicrobia; Longimicrobiales; Longimicrobiaceae; Longimicrobium	Gemmatimonas
sq50;size=4143;	NR_024672.1	82.436	427	59	13	3	418	354	775	2.08e-99	361	419	99	Thermaerobacter marianensis DSM 12885 strain 7p75a 16S ribosomal RNA gene, partial sequence.	Bacteria; Firmicutes; Clostridia; Clostridiales; Clostridiales Family XVII. Incertae Sedis; Thermaerobacter	Gemmatimonas
sq50;size=4143;	NR_125704.1	82.477	428	58	14	4	419	322	744	7.47e-99	359	419	99	Rubrobacter naiadicus strain RG-3 16S ribosomal RNA gene, partial sequence.	Bacteria; Actinobacteria; Rubrobacteria; Rubrobacterales; Rubrobacteraceae; Rubrobacter	Gemmatimonas
sq51;size=4142;	NR_146023.1	94.279	402	23	0	1	402	353	754	4.01e-176	616	402	100	Stenotrophobacter terrae strain Ac_28_D10 16S ribosomal RNA, partial sequence.	Bacteria; Acidobacteria; Blastocatellia; Blastocatellales; Blastocatellaceae; Stenotrophobacter	Blastocatellaceae_unclassified
sq51;size=4142;	NR_146022.1	93.781	402	25	0	1	402	353	754	8.69e-173	604	402	100	Stenotrophobacter roseus strain Ac_15_C4 16S ribosomal RNA, partial sequence.	Bacteria; Acidobacteria; Blastocatellia; Blastocatellales; Blastocatellaceae; Stenotrophobacter	Blastocatellaceae_unclassified
sq51;size=4142;	NR_133698.1	93.781	402	25	0	1	402	353	754	8.69e-173	604	402	100	Aridibacter kavangonensis strain Ac_23_E3 16S ribosomal RNA, partial sequence.	Bacteria; Acidobacteria; Blastocatellia; Blastocatellales; Blastocatellaceae; Aridibacter	Blastocatellaceae_unclassified
sq51;size=4142;	NR_146021.1	93.284	402	27	0	1	402	353	754	1.88e-169	593	402	100	Stenotrophobacter namibiensis strain Ac_17_F2 16S ribosomal RNA, partial sequence.	Bacteria; Acidobacteria; Blastocatellia; Blastocatellales; Blastocatellaceae; Stenotrophobacter	Blastocatellaceae_unclassified
sq51;size=4142;	NR_159154.1	93.035	402	28	0	1	402	351	752	8.75e-168	588	402	100	Aridibacter nitratireducens strain A_24_SHP_-5_238 16S ribosomal RNA, partial sequence.	Bacteria; Acidobacteria; Blastocatellia; Blastocatellales; Blastocatellaceae; Aridibacter	Blastocatellaceae_unclassified
sq51;size=4142;	NR_133697.1	93.035	402	28	0	1	402	350	751	8.75e-168	588	402	100	Aridibacter famidurans strain A22_HD_4H 16S ribosomal RNA, partial sequence.	Bacteria; Acidobacteria; Blastocatellia; Blastocatellales; Blastocatellaceae; Aridibacter	Blastocatellaceae_unclassified
sq51;size=4142;	NR_146026.1	92.289	402	31	0	1	402	353	754	8.81e-163	571	402	100	Tellurimicrobium multivorans strain Ac_18_E7 16S ribosomal RNA, partial sequence.	Bacteria; Acidobacteria; Blastocatellia; Blastocatellales; Blastocatellaceae; Tellurimicrobium	Blastocatellaceae_unclassified
sq51;size=4142;	NR_118350.1	92.289	402	31	0	1	402	333	734	8.81e-163	571	402	100	Blastocatella fastidiosa strain A2-16 16S ribosomal RNA gene, partial sequence.	Bacteria; Acidobacteria; Blastocatellia; Blastocatellales; Blastocatellaceae; Blastocatella	Blastocatellaceae_unclassified
sq51;size=4142;	NR_151986.1	88.443	424	27	4	1	402	364	787	7.05e-139	492	402	100	Arenimicrobium luteum strain Ac_12_G8 16S ribosomal RNA, partial sequence.	Bacteria; Acidobacteria; Blastocatellia; Blastocatellales; Pyrinomonadaceae; Arenimicrobium	Blastocatellaceae_unclassified
sq51;size=4142;	NR_151988.1	88.056	427	25	12	1	402	368	793	4.25e-136	483	402	100	Brevitalea deliciosa strain Ac_16_C4 16S ribosomal RNA, partial sequence.	Bacteria; Acidobacteria; Blastocatellia; Blastocatellales; Pyrinomonadaceae; Brevitalea	Blastocatellaceae_unclassified
sq536;size=695;	NR_108588.1	97.393	422	9	2	1	422	339	758	0	717	422	100	Flavisolibacter ginsenosidimutans strain Gsoil 636 16S ribosomal RNA, partial sequence.	Bacteria; Bacteroidetes; Chitinophagia; Chitinophagales; Chitinophagaceae; Flavisolibacter	Flavisolibacter
sq536;size=695;	NR_041499.1	97.156	422	12	0	1	422	344	765	0	713	422	100	Flavisolibacter ginsengiterrae strain Gsoil 492 16S ribosomal RNA gene, partial sequence.	Bacteria; Bacteroidetes; Chitinophagia; Chitinophagales; Chitinophagaceae; Flavisolibacter	Flavisolibacter
sq536;size=695;	NR_041500.1	96.919	422	13	0	1	422	343	764	0	710	422	100	Flavisolibacter ginsengisoli strain Gsoil 643 16S ribosomal RNA gene, partial sequence.	Bacteria; Bacteroidetes; Chitinophagia; Chitinophagales; Chitinophagaceae; Flavisolibacter	Flavisolibacter
sq536;size=695;	NR_159897.1	96.682	422	13	1	1	422	332	752	0	701	422	100	Flavisolibacter metallilatus strain TX0661 16S ribosomal RNA, partial sequence.	Bacteria; Bacteroidetes; Chitinophagia; Chitinophagales; Chitinophagaceae; Flavisolibacter	Flavisolibacter
sq536;size=695;	NR_134033.1	95.024	422	21	0	1	422	341	762	0	664	422	100	Flavisolibacter rigui strain 02SUJ3 16S ribosomal RNA, partial sequence.	Bacteria; Bacteroidetes; Chitinophagia; Chitinophagales; Chitinophagaceae; Flavisolibacter	Flavisolibacter
sq536;size=695;	NR_156966.1	94.824	425	15	5	1	422	355	775	0	656	422	100	Flaviaesturariibacter luteus strain AW305 16S ribosomal RNA, partial sequence.	Bacteria; Bacteroidetes; Chitinophagia; Chitinophagales; Chitinophagaceae; Flaviaesturariibacter	Flavisolibacter
sq536;size=695;	NR_109496.1	94.313	422	23	1	1	422	302	722	0	645	422	100	Flaviaesturariibacter amylovorans strain GCR0105 16S ribosomal RNA, partial sequence.	Bacteria; Bacteroidetes; Chitinophagia; Chitinophagales; Chitinophagaceae; Flaviaesturariibacter	Flavisolibacter
sq536;size=695;	NR_157626.1	93.617	423	25	2	1	422	314	735	1.43e-180	630	422	100	Flavitalea antarctica strain AQ6-291 16S ribosomal RNA, partial sequence.	Bacteria; Bacteroidetes; Chitinophagia; Chitinophagales; Chitinophagaceae; Flavitalea	Flavisolibacter
sq536;size=695;	NR_157725.1	93.396	424	23	3	1	422	340	760	2.4e-178	623	422	100	Flaviaesturariibacter terrae strain HY03 16S ribosomal RNA, partial sequence.	Bacteria; Bacteroidetes; Chitinophagia; Chitinophagales; Chitinophagaceae; Flaviaesturariibacter	Flavisolibacter
sq536;size=695;	NR_151969.1	93.16	424	25	4	1	422	341	762	3.1e-177	619	422	100	Flavisolibacter tropicus strain LCS9 16S ribosomal RNA, partial sequence.	Bacteria; Bacteroidetes; Chitinophagia; Chitinophagales; Chitinophagaceae; Flavisolibacter	Flavisolibacter
sq558;size=676;	NR_115284.2	99.299	428	3	0	1	428	368	795	0	774	428	100	Geobacillus stearothermophilus strain BGSC 9A20 16S ribosomal RNA, complete sequence.	Bacteria; Firmicutes; Bacilli; Bacillales; Bacillaceae; Geobacillus	Geobacillus
sq558;size=676;	NR_116987.1	99.299	428	3	0	1	428	341	768	0	774	428	100	Geobacillus stearothermophilus strain R-35646 16S ribosomal RNA gene, partial sequence.	Bacteria; Firmicutes; Bacilli; Bacillales; Bacillaceae; Geobacillus	Geobacillus
sq558;size=676;	NR_112640.1	99.299	428	3	0	1	428	342	769	0	774	428	100	Geobacillus stearothermophilus strain NBRC 12550 16S ribosomal RNA gene, partial sequence.	Bacteria; Firmicutes; Bacilli; Bacillales; Bacillaceae; Geobacillus	Geobacillus
sq558;size=676;	NR_114762.1	99.299	428	3	0	1	428	337	764	0	774	428	100	Geobacillus stearothermophilus strain DSM 22 16S ribosomal RNA, partial sequence.	Bacteria; Firmicutes; Bacilli; Bacillales; Bacillaceae; Geobacillus	Geobacillus
sq558;size=676;	NR_040794.1	99.299	428	3	0	1	428	340	767	0	774	428	100	Geobacillus stearothermophilus strain IFO 12550 16S ribosomal RNA, partial sequence.	Bacteria; Firmicutes; Bacilli; Bacillales; Bacillaceae; Geobacillus	Geobacillus
sq558;size=676;	NR_114014.1	98.364	428	7	0	1	428	340	767	0	756	428	100	Geobacillus zalihae strain NBRC 101842 16S ribosomal RNA gene, partial sequence.	Bacteria; Firmicutes; Bacilli; Bacillales; Bacillaceae; Geobacillus	Geobacillus
sq558;size=676;	NR_115286.2	98.364	428	7	0	1	428	367	794	0	752	428	100	Geobacillus thermoleovorans strain BGSC 96A1 16S ribosomal RNA, complete sequence.	Bacteria; Firmicutes; Bacilli; Bacillales; Bacillaceae; Geobacillus; Geobacillus thermoleovorans group	Geobacillus
sq558;size=676;	NR_117522.1	98.364	428	7	0	1	428	320	747	0	752	428	100	Geobacillus gargensis strain Ga 16S ribosomal RNA gene, partial sequence.	Bacteria; Firmicutes; Bacilli; Bacillales; Bacillaceae; Geobacillus; Geobacillus thermoleovorans group	Geobacillus
sq558;size=676;	NR_025426.1	98.364	428	7	0	1	428	348	775	0	752	428	100	Geobacillus vulcani strain 3S-1 16S ribosomal RNA gene, partial sequence.	Bacteria; Firmicutes; Bacilli; Bacillales; Bacillaceae; Geobacillus; Geobacillus thermoleovorans group	Geobacillus
sq558;size=676;	NR_126323.1	98.131	428	8	0	1	428	350	777	0	750	428	100	[Bacillus] caldovelox strain DSM 411 16S ribosomal RNA, partial sequence.	Bacteria; Firmicutes; Bacilli; Bacillales; Bacillaceae; Geobacillus; Geobacillus thermoleovorans group	Geobacillus
sq6;size=19411;	NR_125521.1	94.581	406	19	2	1	405	298	701	6.67e-179	625	405	100	Coleofasciculus chthonoplastes strain SAG 2209 16S ribosomal RNA gene, partial sequence.	Bacteria; Cyanobacteria; Oscillatoriophycideae; Oscillatoriales; Coleofasciculaceae; Coleofasciculus	Coleofasciculaceae_unclassified
sq6;size=19411;	NR_125700.1	92.365	406	28	3	2	405	1	405	6.81e-164	575	405	100	Kastovskya adunca strain ATA6-11-RM4 16S ribosomal RNA gene, partial sequence.	Bacteria; Cyanobacteria; Oscillatoriophycideae; Oscillatoriales; Coleofasciculaceae; Kastovskya	Coleofasciculaceae_unclassified
sq6;size=19411;	NR_151862.1	92.118	406	30	2	1	405	320	724	8.81e-163	571	405	100	Potamolinea magna strain 47PC 16S ribosomal RNA, partial sequence.	Bacteria; Cyanobacteria; Oscillatoriophycideae; Oscillatoriales; unclassified Oscillatoriales; Potamolinea	Coleofasciculaceae_unclassified
sq6;size=19411;	NR_026510.1	91.852	405	32	1	1	405	299	702	1.47e-160	564	405	100	Halospirulina tapeticola strain CCC Baja-95 Cl.2 16S ribosomal RNA gene, partial sequence.	Bacteria; Cyanobacteria; Spirulinales; Spirulinaceae; Halospirulina	Coleofasciculaceae_unclassified
sq6;size=19411;	NR_151861.1	91.626	406	32	2	1	405	320	724	1.91e-159	560	405	100	Potamolinea aerugineo-caerulea strain 1PC 16S ribosomal RNA, partial sequence.	Bacteria; Cyanobacteria; Oscillatoriophycideae; Oscillatoriales; unclassified Oscillatoriales; Potamolinea	Coleofasciculaceae_unclassified
sq6;size=19411;	NR_114306.1	91.667	408	28	6	1	405	223	627	1.91e-159	560	405	100	Aerosakkonema funiforme strain Lao26 16S ribosomal RNA gene, partial sequence.	Bacteria; Cyanobacteria; Oscillatoriophycideae; Oscillatoriales; Oscillatoriaceae; Aerosakkonema	Coleofasciculaceae_unclassified
sq6;size=19411;	NR_117881.1	91.358	405	34	1	1	405	321	724	3.19e-157	553	405	100	Loriellopsis cavernicola strain LF-B5 16S ribosomal RNA gene, partial sequence.	Bacteria; Cyanobacteria; Nostocales; Symphyonemataceae; Loriellopsis	Coleofasciculaceae_unclassified
sq6;size=19411;	NR_151904.1	91.111	405	36	0	1	405	320	724	4.13e-156	549	405	100	Aliterella antarctica strain CENA408 16S ribosomal RNA, partial sequence.	Bacteria; Cyanobacteria; Chroococcidiopsidales; Chroococcidiopsidaceae; Aliterella	Coleofasciculaceae_unclassified
sq6;size=19411;	NR_112218.1	91.067	403	36	0	1	403	300	702	5.34e-155	545	405	100	Crinalium epipsammum strain SAG 22.89 16S ribosomal RNA gene, partial sequence.	Bacteria; Cyanobacteria; Oscillatoriophycideae; Oscillatoriales; Gomontiellaceae; Crinalium	Coleofasciculaceae_unclassified
sq6;size=19411;	NR_112179.1	90.909	407	33	4	1	405	216	620	1.92e-154	544	405	100	Lyngbya aestuarii PCC 7419 16S ribosomal RNA gene, partial sequence.	Bacteria; Cyanobacteria; Oscillatoriophycideae; Oscillatoriales; Oscillatoriaceae; Lyngbya	Coleofasciculaceae_unclassified
sq64;size=3677;	NR_158052.1	95.775	426	18	0	1	426	300	725	0	688	426	100	Rubrobacter spartanus strain HPK2-2 16S ribosomal RNA, partial sequence.	Bacteria; Actinobacteria; Rubrobacteria; Rubrobacterales; Rubrobacteraceae; Rubrobacter	Rubrobacter
sq64;size=3677;	NR_029191.2	94.366	426	24	0	1	426	358	783	0	654	426	100	Rubrobacter radiotolerans strain P 1 16S ribosomal RNA gene, partial sequence.	Bacteria; Actinobacteria; Rubrobacteria; Rubrobacterales; Rubrobacteraceae; Rubrobacter	Rubrobacter
sq64;size=3677;	NR_119230.1	94.131	426	25	0	1	426	331	756	0	649	426	100	Rubrobacter radiotolerans strain DSM 5868 16S ribosomal RNA gene, partial sequence.	Bacteria; Actinobacteria; Rubrobacteria; Rubrobacterales; Rubrobacteraceae; Rubrobacter	Rubrobacter
sq64;size=3677;	NR_119187.1	94.09	423	25	0	4	426	339	761	0	643	426	99	Rubrobacter xylanophilus strain PRD-1 16S ribosomal RNA, partial sequence.	Bacteria; Actinobacteria; Rubrobacteria; Rubrobacterales; Rubrobacteraceae; Rubrobacter	Rubrobacter
sq64;size=3677;	NR_074552.1	93.853	423	26	0	4	426	339	761	0	638	426	99	Rubrobacter xylanophilus strain DSM 9941 16S ribosomal RNA, partial sequence.	Bacteria; Actinobacteria; Rubrobacteria; Rubrobacterales; Rubrobacteraceae; Rubrobacter	Rubrobacter
sq64;size=3677;	NR_125703.1	93.617	423	27	0	4	426	323	745	0	632	426	99	Rubrobacter calidifluminis strain RG-1 16S ribosomal RNA gene, partial sequence.	Bacteria; Actinobacteria; Rubrobacteria; Rubrobacterales; Rubrobacteraceae; Rubrobacter	Rubrobacter
sq64;size=3677;	NR_125704.1	93.381	423	28	0	4	426	322	744	1.85e-179	627	426	99	Rubrobacter naiadicus strain RG-3 16S ribosomal RNA gene, partial sequence.	Bacteria; Actinobacteria; Rubrobacteria; Rubrobacterales; Rubrobacteraceae; Rubrobacter	Rubrobacter
sq64;size=3677;	NR_025220.1	92.254	426	33	0	1	426	287	712	8.69e-173	604	426	100	Rubrobacter taiwanensis strain LS-293 16S ribosomal RNA gene, partial sequence.	Bacteria; Actinobacteria; Rubrobacteria; Rubrobacterales; Rubrobacteraceae; Rubrobacter	Rubrobacter
sq64;size=3677;	NR_117640.1	91.315	426	37	0	1	426	340	765	4.07e-166	582	426	100	Rubrobacter bracarensis strain VFA70612_S1 16S ribosomal RNA gene, partial sequence.	Bacteria; Actinobacteria; Rubrobacteria; Rubrobacterales; Rubrobacteraceae; Rubrobacter	Rubrobacter
sq64;size=3677;	NR_117202.1	91.315	426	37	0	1	426	355	780	4.07e-166	582	426	100	Rubrobacter bracarensis strain VF70612_S1 16S ribosomal RNA gene, partial sequence.	Bacteria; Actinobacteria; Rubrobacteria; Rubrobacterales; Rubrobacteraceae; Rubrobacter	Rubrobacter
sq65;size=3674;	NR_109116.1	99.063	427	4	0	1	427	319	745	0	771	427	100	Bacillus halosaccharovorans strain E33 16S ribosomal RNA gene, partial sequence.	Bacteria; Firmicutes; Bacilli; Bacillales; Bacillaceae; Bacillus	Bacillus
sq65;size=3674;	NR_043334.1	98.595	427	6	0	1	427	333	759	0	756	427	100	Bacillus niabensis strain 4T19 16S ribosomal RNA gene, partial sequence.	Bacteria; Firmicutes; Bacilli; Bacillales; Bacillaceae; Bacillus	Bacillus
sq65;size=3674;	NR_042286.1	98.595	427	6	0	1	427	337	763	0	756	427	100	Bacillus herbersteinensis strain D-1,5 16S ribosomal RNA, partial sequence.	Bacteria; Firmicutes; Bacilli; Bacillales; Bacillaceae; Bacillus	Bacillus
sq65;size=3674;	NR_043015.1	98.361	427	7	0	1	427	337	763	0	750	427	100	Bacillus litoralis strain SW-211 16S ribosomal RNA gene, partial sequence.	Bacteria; Firmicutes; Bacilli; Bacillales; Bacillaceae; Bacillus	Bacillus
sq65;size=3674;	NR_145872.1	98.361	427	6	1	1	427	302	727	0	749	427	100	Bacillus endolithicus strain JC267 16S ribosomal RNA, partial sequence.	Bacteria; Firmicutes; Bacilli; Bacillales; Bacillaceae; Bacillus	Bacillus
sq65;size=3674;	NR_158045.1	98.126	427	8	0	1	427	378	804	0	745	427	100	Bacillus iocasae strain S36 16S ribosomal RNA, partial sequence.	Bacteria; Firmicutes; Bacilli; Bacillales; Bacillaceae; Bacillus	Bacillus
sq65;size=3674;	NR_113989.1	98.126	427	8	0	1	427	337	763	0	745	427	100	Bacillus fastidiosus strain NBRC 101226 16S ribosomal RNA gene, partial sequence.	Bacteria; Firmicutes; Bacilli; Bacillales; Bacillaceae; Bacillus	Bacillus
sq65;size=3674;	NR_149779.1	97.892	427	9	0	1	427	308	734	0	739	427	100	Bacillus loiseleuriae strain FJAT-27997 16S ribosomal RNA, partial sequence.	Bacteria; Firmicutes; Bacilli; Bacillales; Bacillaceae; Bacillus	Bacillus
sq65;size=3674;	NR_109671.1	97.892	427	9	0	1	427	308	734	0	739	427	100	Bacillus abyssalis strain SCSIO 15042 16S ribosomal RNA gene, partial sequence.	Bacteria; Firmicutes; Bacilli; Bacillales; Bacillaceae; Bacillus	Bacillus
sq65;size=3674;	NR_044170.1	97.892	427	9	0	1	427	343	769	0	739	427	100	Bacillus butanolivorans strain K9 16S ribosomal RNA gene, partial sequence.	Bacteria; Firmicutes; Bacilli; Bacillales; Bacillaceae; Bacillus	Bacillus
sq67;size=3644;	NR_114306.1	88.452	407	42	5	1	404	223	627	3.28e-137	486	404	100	Aerosakkonema funiforme strain Lao26 16S ribosomal RNA gene, partial sequence.	Bacteria; Cyanobacteria; Oscillatoriophycideae; Oscillatoriales; Oscillatoriaceae; Aerosakkonema	Nostocales_unclassified
sq67;size=3644;	NR_117881.1	88.366	404	47	0	1	404	321	724	3.28e-137	486	404	100	Loriellopsis cavernicola strain LF-B5 16S ribosomal RNA gene, partial sequence.	Bacteria; Cyanobacteria; Nostocales; Symphyonemataceae; Loriellopsis	Nostocales_unclassified
sq67;size=3644;	NR_026510.1	88.366	404	47	0	1	404	299	702	3.28e-137	486	404	100	Halospirulina tapeticola strain CCC Baja-95 Cl.2 16S ribosomal RNA gene, partial sequence.	Bacteria; Cyanobacteria; Spirulinales; Spirulinaceae; Halospirulina	Nostocales_unclassified
sq67;size=3644;	NR_125711.1	88.177	406	44	4	1	404	297	700	4.25e-136	483	404	100	Arthrospira platensis strain PCC 7345 16S ribosomal RNA gene, partial sequence.	Bacteria; Cyanobacteria; Oscillatoriophycideae; Oscillatoriales; Microcoleaceae; Arthrospira	Nostocales_unclassified
sq67;size=3644;	NR_125521.1	87.901	405	47	2	1	404	298	701	7.11e-134	475	404	100	Coleofasciculus chthonoplastes strain SAG 2209 16S ribosomal RNA gene, partial sequence.	Bacteria; Cyanobacteria; Oscillatoriophycideae; Oscillatoriales; Coleofasciculaceae; Coleofasciculus	Nostocales_unclassified
sq67;size=3644;	NR_040858.1	87.901	405	47	2	1	404	258	661	7.11e-134	475	404	100	Planktothricoides raciborskii strain NIES-207 16S ribosomal RNA gene, partial sequence.	Bacteria; Cyanobacteria; Oscillatoriophycideae; Oscillatoriales; Microcoleaceae; Planktothricoides	Nostocales_unclassified
sq67;size=3644;	NR_112179.1	87.654	405	49	1	1	404	216	620	3.31e-132	470	404	100	Lyngbya aestuarii PCC 7419 16S ribosomal RNA gene, partial sequence.	Bacteria; Cyanobacteria; Oscillatoriophycideae; Oscillatoriales; Oscillatoriaceae; Lyngbya	Nostocales_unclassified
sq67;size=3644;	NR_114680.1	87.654	405	49	1	1	404	302	706	3.31e-132	470	404	100	Lyngbya aestuarii strain PCC 7419 16S ribosomal RNA, partial sequence.	Bacteria; Cyanobacteria; Oscillatoriophycideae; Oscillatoriales; Oscillatoriaceae; Lyngbya	Nostocales_unclassified
sq67;size=3644;	NR_102459.1	87.624	404	47	3	1	402	318	720	4.28e-131	466	404	100	Chamaesiphon minutus strain PCC 6605 16S ribosomal RNA, partial sequence.	Bacteria; Cyanobacteria; Synechococcales; Chamaesiphonaceae; Chamaesiphon	Nostocales_unclassified
sq67;size=3644;	NR_114591.1	87.593	403	49	1	1	402	280	682	4.28e-131	466	404	100	Halomicronema excentricum strain TFEP1 16S ribosomal RNA gene, partial sequence.	Bacteria; Cyanobacteria; Synechococcales; Leptolyngbyaceae; Halomicronema	Nostocales_unclassified
sq7;size=14218;	NR_116034.1	92.346	405	29	2	1	403	300	704	6.81e-164	575	403	100	Brasilonema terrestre strain CENA116 16S ribosomal RNA gene, partial sequence.	Bacteria; Cyanobacteria; Nostocales; Scytonemataceae; Brasilonema	Nostocaceae_unclassified
sq7;size=14218;	NR_125583.1	91.832	404	32	1	1	403	317	720	5.3e-160	562	403	100	Brasilonema angustatum strain HA4187-MV1 16S ribosomal RNA gene, partial sequence.	Bacteria; Cyanobacteria; Nostocales; Scytonemataceae; Brasilonema	Nostocaceae_unclassified
sq7;size=14218;	NR_125582.1	91.832	404	32	1	1	403	317	720	5.3e-160	562	403	100	Brasilonema angustatum strain HA4187-MV1 16S ribosomal RNA gene, partial sequence.	Bacteria; Cyanobacteria; Nostocales; Scytonemataceae; Brasilonema	Nostocaceae_unclassified
sq7;size=14218;	NR_115956.1	91.337	404	34	1	1	403	299	702	1.15e-156	551	403	100	Brasilonema octagenarum strain UFV-E1 16S ribosomal RNA gene, partial sequence.	Bacteria; Cyanobacteria; Nostocales; Scytonemataceae; Brasilonema	Nostocaceae_unclassified
sq7;size=14218;	NR_115807.1	91.337	404	34	1	1	403	335	738	1.15e-156	551	403	100	Brasilonema bromeliae strain SPC951 16S ribosomal RNA gene, partial sequence.	Bacteria; Cyanobacteria; Nostocales; Scytonemataceae; Brasilonema	Nostocaceae_unclassified
sq7;size=14218;	NR_117880.1	90.864	405	35	2	1	403	318	722	6.91e-154	542	403	100	Iphinoe spelaeobios strain LO2-B1 16S ribosomal RNA gene, partial sequence.	Bacteria; Cyanobacteria; Nostocales; Stigonemataceae; Iphinoe	Nostocaceae_unclassified
sq7;size=14218;	NR_118308.1	90.842	404	36	1	1	403	170	573	2.48e-153	540	403	100	Brasilonema tolantongensis strain Tolantongo 16S ribosomal RNA gene, partial sequence.	Bacteria; Cyanobacteria; Nostocales; Scytonemataceae; Brasilonema	Nostocaceae_unclassified
sq7;size=14218;	NR_026510.1	90.909	407	30	7	1	403	299	702	2.48e-153	540	403	100	Halospirulina tapeticola strain CCC Baja-95 Cl.2 16S ribosomal RNA gene, partial sequence.	Bacteria; Cyanobacteria; Spirulinales; Spirulinaceae; Halospirulina	Nostocaceae_unclassified
sq7;size=14218;	NR_112180.1	90.37	405	37	1	1	403	216	620	1.5e-150	531	403	100	Scytonema hofmanni strain PCC 7110 16S ribosomal RNA gene, partial sequence.	Bacteria; Cyanobacteria; Nostocales; Scytonemataceae; Scytonema	Nostocaceae_unclassified
sq7;size=14218;	NR_115707.1	90.418	407	33	4	1	403	300	704	1.5e-150	531	403	100	Nodularia spumigena strain PCC 73104 16S ribosomal RNA gene, partial sequence.	Bacteria; Cyanobacteria; Nostocales; Aphanizomenonaceae; Nodularia	Nostocaceae_unclassified
sq71;size=3455;	NR_114223.1	99.532	427	2	0	1	427	325	751	0	778	427	100	Pseudomonas migulae strain NBRC 103157 16S ribosomal RNA gene, partial sequence.	Bacteria; Proteobacteria; Gammaproteobacteria; Pseudomonadales; Pseudomonadaceae; Pseudomonas	Pseudomonas
sq71;size=3455;	NR_116899.1	99.532	427	2	0	1	427	312	738	0	778	427	100	Pseudomonas baetica strain a390 16S ribosomal RNA gene, partial sequence.	Bacteria; Proteobacteria; Gammaproteobacteria; Pseudomonadales; Pseudomonadaceae; Pseudomonas	Pseudomonas
sq71;size=3455;	NR_025227.1	99.532	427	2	0	1	427	321	747	0	778	427	100	Pseudomonas umsongensis strain Ps 3-10 16S ribosomal RNA gene, partial sequence.	Bacteria; Proteobacteria; Gammaproteobacteria; Pseudomonadales; Pseudomonadaceae; Pseudomonas	Pseudomonas
sq71;size=3455;	NR_024927.1	99.532	427	2	0	1	427	338	764	0	778	427	100	Pseudomonas migulae strain CIP 105470 16S ribosomal RNA gene, partial sequence.	Bacteria; Proteobacteria; Gammaproteobacteria; Pseudomonadales; Pseudomonadaceae; Pseudomonas	Pseudomonas
sq71;size=3455;	NR_126220.1	99.297	427	3	0	1	427	331	757	0	773	427	100	Pseudomonas helmanticensis strain OHA11 16S ribosomal RNA gene, partial sequence.	Bacteria; Proteobacteria; Gammaproteobacteria; Pseudomonadales; Pseudomonadaceae; Pseudomonas	Pseudomonas
sq71;size=3455;	NR_025103.1	99.299	428	1	2	1	427	317	743	0	773	427	100	Pseudomonas brenneri strain CFML 97-391 16S ribosomal RNA gene, partial sequence.	Bacteria; Proteobacteria; Gammaproteobacteria; Pseudomonadales; Pseudomonadaceae; Pseudomonas	Pseudomonas
sq71;size=3455;	NR_025588.1	99.299	428	1	2	1	427	333	759	0	773	427	100	Pseudomonas proteolytica strain CMS 64 16S ribosomal RNA gene, partial sequence.	Bacteria; Proteobacteria; Gammaproteobacteria; Pseudomonadales; Pseudomonadaceae; Pseudomonas	Pseudomonas
sq71;size=3455;	NR_102854.1	98.829	427	5	0	1	427	345	771	0	761	427	100	Pseudomonas entomophila strain L48 16S ribosomal RNA, partial sequence.	Bacteria; Proteobacteria; Gammaproteobacteria; Pseudomonadales; Pseudomonadaceae; Pseudomonas	Pseudomonas
sq71;size=3455;	NR_135703.1	98.829	427	5	0	1	427	357	783	0	761	427	100	Pseudomonas guariconensis strain PCAVU11 16S ribosomal RNA, partial sequence.	Bacteria; Proteobacteria; Gammaproteobacteria; Pseudomonadales; Pseudomonadaceae; Pseudomonas	Pseudomonas
sq71;size=3455;	NR_024924.1	98.829	427	5	0	1	427	336	762	0	761	427	100	Pseudomonas mosselii strain CFML 90-83 16S ribosomal RNA gene, partial sequence.	Bacteria; Proteobacteria; Gammaproteobacteria; Pseudomonadales; Pseudomonadaceae; Pseudomonas	Pseudomonas
sq72;size=3345;	NR_158052.1	96.714	426	14	0	1	426	300	725	0	710	426	100	Rubrobacter spartanus strain HPK2-2 16S ribosomal RNA, partial sequence.	Bacteria; Actinobacteria; Rubrobacteria; Rubrobacterales; Rubrobacteraceae; Rubrobacter	Rubrobacter
sq72;size=3345;	NR_125704.1	94.799	423	22	0	4	426	322	744	0	660	426	99	Rubrobacter naiadicus strain RG-3 16S ribosomal RNA gene, partial sequence.	Bacteria; Actinobacteria; Rubrobacteria; Rubrobacterales; Rubrobacteraceae; Rubrobacter	Rubrobacter
sq72;size=3345;	NR_074552.1	94.799	423	22	0	4	426	339	761	0	660	426	99	Rubrobacter xylanophilus strain DSM 9941 16S ribosomal RNA, partial sequence.	Bacteria; Actinobacteria; Rubrobacteria; Rubrobacterales; Rubrobacteraceae; Rubrobacter	Rubrobacter
sq72;size=3345;	NR_125703.1	94.563	423	23	0	4	426	323	745	0	654	426	99	Rubrobacter calidifluminis strain RG-1 16S ribosomal RNA gene, partial sequence.	Bacteria; Actinobacteria; Rubrobacteria; Rubrobacterales; Rubrobacteraceae; Rubrobacter	Rubrobacter
sq72;size=3345;	NR_119187.1	94.563	423	23	0	4	426	339	761	0	654	426	99	Rubrobacter xylanophilus strain PRD-1 16S ribosomal RNA, partial sequence.	Bacteria; Actinobacteria; Rubrobacteria; Rubrobacterales; Rubrobacteraceae; Rubrobacter	Rubrobacter
sq72;size=3345;	NR_029191.2	93.427	426	28	0	1	426	358	783	0	632	426	100	Rubrobacter radiotolerans strain P 1 16S ribosomal RNA gene, partial sequence.	Bacteria; Actinobacteria; Rubrobacteria; Rubrobacterales; Rubrobacteraceae; Rubrobacter	Rubrobacter
sq72;size=3345;	NR_025220.1	93.192	426	29	0	1	426	287	712	1.85e-179	627	426	100	Rubrobacter taiwanensis strain LS-293 16S ribosomal RNA gene, partial sequence.	Bacteria; Actinobacteria; Rubrobacteria; Rubrobacterales; Rubrobacteraceae; Rubrobacter	Rubrobacter
sq72;size=3345;	NR_119230.1	93.192	426	29	0	1	426	331	756	1.85e-179	627	426	100	Rubrobacter radiotolerans strain DSM 5868 16S ribosomal RNA gene, partial sequence.	Bacteria; Actinobacteria; Rubrobacteria; Rubrobacterales; Rubrobacteraceae; Rubrobacter	Rubrobacter
sq72;size=3345;	NR_117640.1	92.254	426	33	0	1	426	340	765	8.69e-173	604	426	100	Rubrobacter bracarensis strain VFA70612_S1 16S ribosomal RNA gene, partial sequence.	Bacteria; Actinobacteria; Rubrobacteria; Rubrobacterales; Rubrobacteraceae; Rubrobacter	Rubrobacter
sq72;size=3345;	NR_117202.1	92.254	426	33	0	1	426	355	780	8.69e-173	604	426	100	Rubrobacter bracarensis strain VF70612_S1 16S ribosomal RNA gene, partial sequence.	Bacteria; Actinobacteria; Rubrobacteria; Rubrobacterales; Rubrobacteraceae; Rubrobacter	Rubrobacter
sq734;size=526;	NR_074118.1	84.687	431	57	8	1	425	355	782	9.39e-118	422	425	100	Desulfomonile tiedjei strain DSM 6799 16S ribosomal RNA, partial sequence.	Bacteria; Proteobacteria; Deltaproteobacteria; Syntrophobacterales; Syntrophaceae; Desulfomonile	Bradymonadaceae_unclassified
sq734;size=526;	NR_042432.1	84.687	431	57	8	1	425	300	727	9.39e-118	422	425	100	Desulfomonile tiedjei strain DSM 6799 16S ribosomal RNA gene, partial sequence.	Bacteria; Proteobacteria; Deltaproteobacteria; Syntrophobacterales; Syntrophaceae; Desulfomonile	Bradymonadaceae_unclassified
sq734;size=526;	NR_029176.1	83.991	431	60	9	1	425	331	758	9.45e-113	405	425	100	Desulfobulbus rhabdoformis strain M16 16S ribosomal RNA gene, partial sequence.	Bacteria; Proteobacteria; Deltaproteobacteria; Desulfobacterales; Desulfobulbaceae; Desulfobulbus	Bradymonadaceae_unclassified
sq734;size=526;	NR_025079.1	83.645	428	67	2	1	425	363	790	4.4e-111	399	425	100	Desulfomonile limimaris strain DCB-M 16S ribosomal RNA gene, partial sequence.	Bacteria; Proteobacteria; Deltaproteobacteria; Syntrophobacterales; Syntrophaceae; Desulfomonile	Bradymonadaceae_unclassified
sq734;size=526;	NR_102776.1	82.751	429	69	5	1	425	363	790	2.06e-104	377	425	100	Syntrophus aciditrophicus strain SB 16S ribosomal RNA, partial sequence.	Bacteria; Proteobacteria; Deltaproteobacteria; Syntrophobacterales; Syntrophaceae; Syntrophus	Bradymonadaceae_unclassified
sq734;size=526;	NR_117565.1	82.751	429	69	5	1	425	345	772	2.06e-104	377	425	100	Syntrophus aciditrophicus strain ATCC 700169 16S ribosomal RNA gene, partial sequence.	Bacteria; Proteobacteria; Deltaproteobacteria; Syntrophobacterales; Syntrophaceae; Syntrophus	Bradymonadaceae_unclassified
sq734;size=526;	NR_149782.1	82.517	429	70	5	1	425	361	788	9.59e-103	372	425	100	Dissulfurirhabdus thermomarina strain SH388 16S ribosomal RNA, partial sequence.	Bacteria; Proteobacteria; Deltaproteobacteria; Dissulfurirhabdus	Bradymonadaceae_unclassified
sq734;size=526;	NR_029295.1	82.517	429	70	5	1	425	351	778	9.59e-103	372	425	100	Syntrophus gentianae strain HQgoe1 16S ribosomal RNA gene, partial sequence.	Bacteria; Proteobacteria; Deltaproteobacteria; Syntrophobacterales; Syntrophaceae; Syntrophus	Bradymonadaceae_unclassified
sq734;size=526;	NR_074930.1	82.284	429	71	5	1	425	359	786	4.46e-101	366	425	100	Desulfobulbus propionicus strain DSM 2032 16S ribosomal RNA, partial sequence.	Bacteria; Proteobacteria; Deltaproteobacteria; Desulfobacterales; Desulfobulbaceae; Desulfobulbus	Bradymonadaceae_unclassified
sq734;size=526;	NR_042971.1	82.284	429	71	5	1	425	344	771	4.46e-101	366	425	100	Desulfobulbus propionicus strain DSM 2032 16S ribosomal RNA gene, partial sequence.	Bacteria; Proteobacteria; Deltaproteobacteria; Desulfobacterales; Desulfobulbaceae; Desulfobulbus	Bradymonadaceae_unclassified
sq76;size=3217;	NR_074793.2	78.313	415	72	11	5	416	376	775	1.3e-66	252	416	99	Oscillibacter valericigenes strain Sjm18-20 16S ribosomal RNA, complete sequence.	Bacteria; Firmicutes; Clostridia; Clostridiales; Oscillospiraceae; Oscillibacter	FBP_unclassified
sq76;size=3217;	NR_041340.1	78.313	415	72	11	5	416	349	748	1.3e-66	252	416	99	Oscillibacter valericigenes strain Sjm18-20 16S ribosomal RNA gene, partial sequence.	Bacteria; Firmicutes; Clostridia; Clostridiales; Oscillospiraceae; Oscillibacter	FBP_unclassified
sq76;size=3217;	NR_113009.1	78.261	414	72	8	5	415	327	725	4.69e-66	250	416	99	Armatimonas rosea strain YO-36 16S ribosomal RNA gene, partial sequence.	Bacteria; Armatimonadetes; Armatimonadia; Armatimonadales; Armatimonadaceae; Armatimonas	FBP_unclassified
sq76;size=3217;	NR_126286.1	81.029	311	47	12	112	416	472	776	3.65e-62	237	416	73	Geomicrobium sediminis strain YIM M13075 16S ribosomal RNA gene, partial sequence.	Bacteria; Firmicutes; Bacilli; Bacillales; Geomicrobium	FBP_unclassified
sq76;size=3217;	NR_108948.1	77.315	432	69	22	5	416	320	742	2.2e-59	228	416	99	Bacillus hunanensis strain JSM 081003 16S ribosomal RNA gene, partial sequence.	Bacteria; Firmicutes; Bacilli; Bacillales; Bacillaceae; Bacillus	FBP_unclassified
sq76;size=3217;	NR_036940.1	80.573	314	45	13	111	416	487	792	2.2e-59	228	416	74	Bacillus lehensis strain MLB2 16S ribosomal RNA gene, partial sequence.	Bacteria; Firmicutes; Bacilli; Bacillales; Bacillaceae; Bacillus	FBP_unclassified
sq76;size=3217;	NR_041241.1	80.573	314	45	13	111	416	485	790	2.2e-59	228	416	74	Bacillus oshimensis strain K11 16S ribosomal RNA gene, partial sequence.	Bacteria; Firmicutes; Bacilli; Bacillales; Bacillaceae; Bacillus	FBP_unclassified
sq76;size=3217;	NR_025741.1	80.573	314	45	13	111	416	461	766	2.2e-59	228	416	74	Bacillus patagoniensis strain PAT 05 16S ribosomal RNA gene, partial sequence.	Bacteria; Firmicutes; Bacilli; Bacillales; Bacillaceae; Bacillus	FBP_unclassified
sq76;size=3217;	NR_112803.1	81.081	296	45	11	112	402	540	829	7.9e-59	226	416	70	Natribacillus halophilus strain HN30 16S ribosomal RNA gene, partial sequence.	Bacteria; Firmicutes; Bacilli; Bacillales; Bacillaceae; Natribacillus	FBP_unclassified
sq76;size=3217;	NR_125510.1	80.259	309	52	9	112	416	399	702	2.84e-58	224	416	73	Syntrophomonas cellicola strain 19J-3 16S ribosomal RNA gene, partial sequence.	Bacteria; Firmicutes; Clostridia; Clostridiales; Syntrophomonadaceae; Syntrophomonas	FBP_unclassified
sq77;size=3191;	NR_153676.1	97.297	407	11	0	1	407	342	748	0	691	407	100	Frankia elaeagni strain BMG5.12 16S ribosomal RNA, partial sequence.	Bacteria; Actinobacteria; Frankiales; Frankiaceae; Frankia	Frankiales_unclassified
sq77;size=3191;	NR_149807.1	97.052	407	12	0	1	407	324	730	0	686	407	100	Frankia discariae strain BCU110501 16S ribosomal RNA, partial sequence.	Bacteria; Actinobacteria; Frankiales; Frankiaceae; Frankia	Frankiales_unclassified
sq77;size=3191;	NR_137398.1	97.052	407	12	0	1	407	295	701	0	686	407	100	Modestobacter caceresii strain KNN 45-2b 16S ribosomal RNA, partial sequence.	Bacteria; Actinobacteria; Geodermatophilales; Geodermatophilaceae; Modestobacter	Frankiales_unclassified
sq77;size=3191;	NR_149181.1	96.806	407	13	0	1	407	334	740	0	680	407	100	Frankia inefficax strain EuI1c 16S ribosomal RNA, partial sequence.	Bacteria; Actinobacteria; Frankiales; Frankiaceae; Frankia	Frankiales_unclassified
sq77;size=3191;	NR_145554.1	96.806	407	13	0	1	407	348	754	0	680	407	100	Modestobacter muralis strain MDVD1 16S ribosomal RNA, partial sequence.	Bacteria; Actinobacteria; Geodermatophilales; Geodermatophilaceae; Modestobacter	Frankiales_unclassified
sq77;size=3191;	NR_145553.1	96.806	407	13	0	1	407	350	756	0	680	407	100	Modestobacter lapidis strain MON3.1 16S ribosomal RNA, partial sequence.	Bacteria; Actinobacteria; Geodermatophilales; Geodermatophilaceae; Modestobacter	Frankiales_unclassified
sq77;size=3191;	NR_133959.1	96.806	407	13	0	1	407	329	735	0	680	407	100	Allokutzneria oryzae strain R8-39 16S ribosomal RNA, partial sequence.	Bacteria; Actinobacteria; Pseudonocardiales; Pseudonocardiaceae; Allokutzneria	Frankiales_unclassified
sq77;size=3191;	NR_116228.1	96.806	407	13	0	1	407	348	754	0	680	407	100	Modestobacter marinus strain 42H12-1 16S ribosomal RNA gene, partial sequence.	Bacteria; Actinobacteria; Geodermatophilales; Geodermatophilaceae; Modestobacter	Frankiales_unclassified
sq77;size=3191;	NR_043633.1	96.806	407	13	0	1	407	304	710	0	680	407	100	Blastococcus jejuensis strain KST3-10 16S ribosomal RNA gene, partial sequence.	Bacteria; Actinobacteria; Geodermatophilales; Geodermatophilaceae; Blastococcus	Frankiales_unclassified
sq77;size=3191;	NR_042368.1	96.806	407	13	0	1	407	347	753	0	680	407	100	Modestobacter versicolor strain CP153-2 16S ribosomal RNA, partial sequence.	Bacteria; Actinobacteria; Geodermatophilales; Geodermatophilaceae; Modestobacter	Frankiales_unclassified
sq78;size=3188;	NR_113957.1	100	427	0	0	1	427	338	764	0	789	427	100	Staphylococcus epidermidis strain NBRC 100911 16S ribosomal RNA gene, partial sequence.	Bacteria; Firmicutes; Bacilli; Bacillales; Staphylococcaceae; Staphylococcus	Staphylococcus
sq78;size=3188;	NR_119252.1	100	427	0	0	1	427	334	760	0	789	427	100	Staphylococcus caprae strain DSM 20608 16S ribosomal RNA gene, partial sequence.	Bacteria; Firmicutes; Bacilli; Bacillales; Staphylococcaceae; Staphylococcus	Staphylococcus
sq78;size=3188;	NR_027519.1	100	427	0	0	1	427	358	784	0	789	427	100	Staphylococcus capitis subsp. urealyticus strain MAW 8436 16S ribosomal RNA gene, partial sequence.	Bacteria; Firmicutes; Bacilli; Bacillales; Staphylococcaceae; Staphylococcus	Staphylococcus
sq78;size=3188;	NR_036904.1	100	427	0	0	1	427	340	766	0	789	427	100	Staphylococcus epidermidis strain Fussel 16S ribosomal RNA gene, partial sequence.	Bacteria; Firmicutes; Bacilli; Bacillales; Staphylococcaceae; Staphylococcus	Staphylococcus
sq78;size=3188;	NR_117006.1	99.766	427	1	0	1	427	285	711	0	784	427	100	Staphylococcus capitis strain ATCC 27840 16S ribosomal RNA gene, partial sequence.	Bacteria; Firmicutes; Bacilli; Bacillales; Staphylococcaceae; Staphylococcus	Staphylococcus
sq78;size=3188;	NR_113348.1	99.766	427	1	0	1	427	338	764	0	784	427	100	Staphylococcus capitis strain JCM 2420 16S ribosomal RNA gene, partial sequence.	Bacteria; Firmicutes; Bacilli; Bacillales; Staphylococcaceae; Staphylococcus	Staphylococcus
sq78;size=3188;	NR_113405.1	99.766	427	1	0	1	427	358	784	0	784	427	100	Staphylococcus saccharolyticus strain JCM 1768 16S ribosomal RNA gene, partial sequence.	Bacteria; Firmicutes; Bacilli; Bacillales; Staphylococcaceae; Staphylococcus	Staphylococcus
sq78;size=3188;	NR_024665.1	99.766	427	1	0	1	427	358	784	0	784	427	100	Staphylococcus caprae strain ATCC 35538 16S ribosomal RNA gene, partial sequence.	Bacteria; Firmicutes; Bacilli; Bacillales; Staphylococcaceae; Staphylococcus	Staphylococcus
sq78;size=3188;	NR_029158.1	99.766	427	1	0	1	427	347	773	0	784	427	100	Staphylococcus saccharolyticus strain S 1 16S ribosomal RNA gene, partial sequence.	Bacteria; Firmicutes; Bacilli; Bacillales; Staphylococcaceae; Staphylococcus	Staphylococcus
sq78;size=3188;	NR_036775.1	99.766	427	1	0	1	427	338	764	0	784	427	100	Staphylococcus capitis strain LK 499 16S ribosomal RNA gene, partial sequence.	Bacteria; Firmicutes; Bacilli; Bacillales; Staphylococcaceae; Staphylococcus	Staphylococcus
sq785;size=494;	NR_029176.1	84.884	430	60	5	1	427	331	758	5.61e-120	429	427	100	Desulfobulbus rhabdoformis strain M16 16S ribosomal RNA gene, partial sequence.	Bacteria; Proteobacteria; Deltaproteobacteria; Desulfobacterales; Desulfobulbaceae; Desulfobulbus	Bradymonadaceae_unclassified
sq785;size=494;	NR_149782.1	84.687	431	59	6	1	427	361	788	2.61e-118	424	427	100	Dissulfurirhabdus thermomarina strain SH388 16S ribosomal RNA, partial sequence.	Bacteria; Proteobacteria; Deltaproteobacteria; Dissulfurirhabdus	Bradymonadaceae_unclassified
sq785;size=494;	NR_029305.1	84.455	431	60	7	1	427	339	766	1.21e-116	418	427	100	Desulfobulbus elongatus strain FP 16S ribosomal RNA gene, partial sequence.	Bacteria; Proteobacteria; Deltaproteobacteria; Desulfobacterales; Desulfobulbaceae; Desulfobulbus	Bradymonadaceae_unclassified
sq785;size=494;	NR_074930.1	84.259	432	59	8	1	427	359	786	5.65e-115	412	427	100	Desulfobulbus propionicus strain DSM 2032 16S ribosomal RNA, partial sequence.	Bacteria; Proteobacteria; Deltaproteobacteria; Desulfobacterales; Desulfobulbaceae; Desulfobulbus	Bradymonadaceae_unclassified
sq785;size=494;	NR_042971.1	84.259	432	59	8	1	427	344	771	5.65e-115	412	427	100	Desulfobulbus propionicus strain DSM 2032 16S ribosomal RNA gene, partial sequence.	Bacteria; Proteobacteria; Deltaproteobacteria; Desulfobacterales; Desulfobulbaceae; Desulfobulbus	Bradymonadaceae_unclassified
sq785;size=494;	NR_074118.1	83.953	430	64	5	1	427	355	782	2.63e-113	407	427	100	Desulfomonile tiedjei strain DSM 6799 16S ribosomal RNA, partial sequence.	Bacteria; Proteobacteria; Deltaproteobacteria; Syntrophobacterales; Syntrophaceae; Desulfomonile	Bradymonadaceae_unclassified
sq785;size=494;	NR_042432.1	83.953	430	64	5	1	427	300	727	2.63e-113	407	427	100	Desulfomonile tiedjei strain DSM 6799 16S ribosomal RNA gene, partial sequence.	Bacteria; Proteobacteria; Deltaproteobacteria; Syntrophobacterales; Syntrophaceae; Desulfomonile	Bradymonadaceae_unclassified
sq785;size=494;	NR_115678.1	84.028	432	60	7	1	427	348	775	2.63e-113	407	427	100	Desulfosalsimonas propionicica strain PropA 16S ribosomal RNA gene, partial sequence.	Bacteria; Proteobacteria; Deltaproteobacteria; Desulfobacterales; Desulfobacteraceae; Desulfosalsimonas	Bradymonadaceae_unclassified
sq785;size=494;	NR_074955.1	83.295	431	65	6	1	427	363	790	2.65e-108	390	427	100	Desulfobacca acetoxidans strain DSM 11109 16S ribosomal RNA, partial sequence.	Bacteria; Proteobacteria; Deltaproteobacteria; Syntrophobacterales; Syntrophaceae; Desulfobacca	Bradymonadaceae_unclassified
sq785;size=494;	NR_025746.1	82.984	429	70	2	1	427	361	788	3.42e-107	387	427	100	Desulfofaba fastidiosa strain P2 16S ribosomal RNA gene, partial sequence.	Bacteria; Proteobacteria; Deltaproteobacteria; Desulfobacterales; Desulfobacteraceae; Desulfofaba	Bradymonadaceae_unclassified
sq8;size=13292;	NR_102469.1	100	416	0	0	1	416	318	733	0	769	416	100	Oscillatoria nigro-viridis strain PCC 7112 16S ribosomal RNA, partial sequence.	Bacteria; Cyanobacteria; Oscillatoriophycideae; Oscillatoriales; Oscillatoriaceae; Oscillatoria	Tychonema_CCAP_1459-11B
sq8;size=13292;	NR_112168.1	100	416	0	0	1	416	298	713	0	769	416	100	Oscillatoria nigro-viridis strain PCC 7112 16S ribosomal RNA gene, partial sequence.	Bacteria; Cyanobacteria; Oscillatoriophycideae; Oscillatoriales; Oscillatoriaceae; Oscillatoria	Tychonema_CCAP_1459-11B
sq8;size=13292;	NR_112123.1	95.913	416	6	3	1	416	249	653	0	664	416	100	Tychonema bourrellyi strain CCAP 1459/11B 16S ribosomal RNA gene, partial sequence.	Bacteria; Cyanobacteria; Oscillatoriophycideae; Oscillatoriales; Microcoleaceae; Tychonema	Tychonema_CCAP_1459-11B
sq8;size=13292;	NR_118104.1	90.887	417	25	4	1	416	318	722	1.48e-155	547	416	100	Planktothrix spiroides strain fs1 16S ribosomal RNA, partial sequence.	Bacteria; Cyanobacteria; Oscillatoriophycideae; Oscillatoriales; Microcoleaceae; Planktothrix	Tychonema_CCAP_1459-11B
sq8;size=13292;	NR_112128.1	90.887	417	25	4	1	416	243	647	1.48e-155	547	416	100	Planktothrix pseudagardhii strain T1-8-4 16S ribosomal RNA gene, partial sequence.	Bacteria; Cyanobacteria; Oscillatoriophycideae; Oscillatoriales; Microcoleaceae; Planktothrix	Tychonema_CCAP_1459-11B
sq8;size=13292;	NR_125647.1	90.821	414	26	4	1	414	237	638	1.92e-154	544	416	100	Phormidium etoshii strain KR2008/49 16S ribosomal RNA gene, partial sequence.	Bacteria; Cyanobacteria; Oscillatoriophycideae; Oscillatoriales; Oscillatoriaceae; Phormidium	Tychonema_CCAP_1459-11B
sq8;size=13292;	NR_102463.1	90.821	414	26	3	1	414	320	721	1.92e-154	544	416	100	Oscillatoria acuminata strain PCC 6304 16S ribosomal RNA, partial sequence.	Bacteria; Cyanobacteria; Oscillatoriophycideae; Oscillatoriales; Oscillatoriaceae; Oscillatoria	Tychonema_CCAP_1459-11B
sq8;size=13292;	NR_125700.1	90.647	417	25	6	2	416	1	405	6.91e-154	542	416	100	Kastovskya adunca strain ATA6-11-RM4 16S ribosomal RNA gene, partial sequence.	Bacteria; Cyanobacteria; Oscillatoriophycideae; Oscillatoriales; Coleofasciculaceae; Kastovskya	Tychonema_CCAP_1459-11B
sq8;size=13292;	NR_114306.1	90.647	417	26	5	1	416	223	627	6.91e-154	542	416	100	Aerosakkonema funiforme strain Lao26 16S ribosomal RNA gene, partial sequence.	Bacteria; Cyanobacteria; Oscillatoriophycideae; Oscillatoriales; Oscillatoriaceae; Aerosakkonema	Tychonema_CCAP_1459-11B
sq8;size=13292;	NR_125711.1	90.385	416	28	4	1	416	297	700	2.48e-153	540	416	100	Arthrospira platensis strain PCC 7345 16S ribosomal RNA gene, partial sequence.	Bacteria; Cyanobacteria; Oscillatoriophycideae; Oscillatoriales; Microcoleaceae; Arthrospira	Tychonema_CCAP_1459-11B
sq80;size=3127;	NR_146023.1	94.03	402	24	0	1	402	353	754	1.87e-174	610	402	100	Stenotrophobacter terrae strain Ac_28_D10 16S ribosomal RNA, partial sequence.	Bacteria; Acidobacteria; Blastocatellia; Blastocatellales; Blastocatellaceae; Stenotrophobacter	Blastocatellaceae_unclassified
sq80;size=3127;	NR_146022.1	93.532	402	26	0	1	402	353	754	4.04e-171	599	402	100	Stenotrophobacter roseus strain Ac_15_C4 16S ribosomal RNA, partial sequence.	Bacteria; Acidobacteria; Blastocatellia; Blastocatellales; Blastocatellaceae; Stenotrophobacter	Blastocatellaceae_unclassified
sq80;size=3127;	NR_133698.1	93.532	402	26	0	1	402	353	754	4.04e-171	599	402	100	Aridibacter kavangonensis strain Ac_23_E3 16S ribosomal RNA, partial sequence.	Bacteria; Acidobacteria; Blastocatellia; Blastocatellales; Blastocatellaceae; Aridibacter	Blastocatellaceae_unclassified
sq80;size=3127;	NR_146021.1	93.035	402	28	0	1	402	353	754	8.75e-168	588	402	100	Stenotrophobacter namibiensis strain Ac_17_F2 16S ribosomal RNA, partial sequence.	Bacteria; Acidobacteria; Blastocatellia; Blastocatellales; Blastocatellaceae; Stenotrophobacter	Blastocatellaceae_unclassified
sq80;size=3127;	NR_159154.1	92.786	402	29	0	1	402	351	752	4.07e-166	582	402	100	Aridibacter nitratireducens strain A_24_SHP_-5_238 16S ribosomal RNA, partial sequence.	Bacteria; Acidobacteria; Blastocatellia; Blastocatellales; Blastocatellaceae; Aridibacter	Blastocatellaceae_unclassified
sq80;size=3127;	NR_133697.1	92.786	402	29	0	1	402	350	751	4.07e-166	582	402	100	Aridibacter famidurans strain A22_HD_4H 16S ribosomal RNA, partial sequence.	Bacteria; Acidobacteria; Blastocatellia; Blastocatellales; Blastocatellaceae; Aridibacter	Blastocatellaceae_unclassified
sq80;size=3127;	NR_146026.1	92.04	402	32	0	1	402	353	754	4.1e-161	566	402	100	Tellurimicrobium multivorans strain Ac_18_E7 16S ribosomal RNA, partial sequence.	Bacteria; Acidobacteria; Blastocatellia; Blastocatellales; Blastocatellaceae; Tellurimicrobium	Blastocatellaceae_unclassified
sq80;size=3127;	NR_118350.1	92.04	402	32	0	1	402	333	734	4.1e-161	566	402	100	Blastocatella fastidiosa strain A2-16 16S ribosomal RNA gene, partial sequence.	Bacteria; Acidobacteria; Blastocatellia; Blastocatellales; Blastocatellaceae; Blastocatella	Blastocatellaceae_unclassified
sq80;size=3127;	NR_151986.1	88.208	424	28	4	1	402	364	787	3.28e-137	486	402	100	Arenimicrobium luteum strain Ac_12_G8 16S ribosomal RNA, partial sequence.	Bacteria; Acidobacteria; Blastocatellia; Blastocatellales; Pyrinomonadaceae; Arenimicrobium	Blastocatellaceae_unclassified
sq80;size=3127;	NR_151988.1	87.822	427	26	12	1	402	368	793	1.98e-134	477	402	100	Brevitalea deliciosa strain Ac_16_C4 16S ribosomal RNA, partial sequence.	Bacteria; Acidobacteria; Blastocatellia; Blastocatellales; Pyrinomonadaceae; Brevitalea	Blastocatellaceae_unclassified
sq803;size=483;	NR_075009.1	84.198	424	63	4	1	421	367	789	7.31e-114	409	426	99	Geobacter sulfurreducens strain PCA 16S ribosomal RNA, complete sequence.	Bacteria; Proteobacteria; Deltaproteobacteria; Desulfuromonadales; Geobacteraceae; Geobacter	Bradymonadaceae_unclassified
sq803;size=483;	NR_118216.1	84.36	422	58	5	1	421	355	769	7.31e-114	409	426	99	Deferrisoma camini strain S3R1 16S ribosomal RNA gene, partial sequence.	Bacteria; Proteobacteria; Deltaproteobacteria; Deferrisoma	Bradymonadaceae_unclassified
sq803;size=483;	NR_029179.1	84.198	424	63	4	1	421	287	709	7.31e-114	409	426	99	Geobacter sulfurreducens strain PCA 16S ribosomal RNA gene, partial sequence.	Bacteria; Proteobacteria; Deltaproteobacteria; Desulfuromonadales; Geobacteraceae; Geobacter	Bradymonadaceae_unclassified
sq803;size=483;	NR_126282.1	83.962	424	64	4	1	421	312	734	3.4e-112	403	426	99	Geobacter anodireducens strain SD-1 16S ribosomal RNA gene, partial sequence.	Bacteria; Proteobacteria; Deltaproteobacteria; Desulfuromonadales; Geobacteraceae; Geobacter	Bradymonadaceae_unclassified
sq803;size=483;	NR_132673.1	83.962	424	64	4	1	421	340	762	3.4e-112	403	426	99	Geobacter sulfurreducens subsp. ethanolicus strain OSK2A 16S ribosomal RNA, partial sequence.	Bacteria; Proteobacteria; Deltaproteobacteria; Desulfuromonadales; Geobacteraceae; Geobacter	Bradymonadaceae_unclassified
sq803;size=483;	NR_145936.1	83.726	424	65	3	1	421	354	776	1.58e-110	398	426	99	Desulfonatronobacter acetoxydans strain APT3 16S ribosomal RNA, partial sequence.	Bacteria; Proteobacteria; Deltaproteobacteria; Desulfobacterales; Desulfobacteraceae; Desulfonatronobacter	Bradymonadaceae_unclassified
sq803;size=483;	NR_134039.1	83.726	424	65	4	1	421	360	782	1.58e-110	398	426	99	Geobacter soli strain GSS01 16S ribosomal RNA, partial sequence.	Bacteria; Proteobacteria; Deltaproteobacteria; Desulfuromonadales; Geobacteraceae; Geobacter	Bradymonadaceae_unclassified
sq803;size=483;	NR_133737.1	83.765	425	63	5	1	421	313	735	1.58e-110	398	426	99	Desulfatiferula berrensis strain BE2801 16S ribosomal RNA, partial sequence.	Bacteria; Proteobacteria; Deltaproteobacteria; Desulfobacterales; Desulfobacteraceae; Desulfatiferula	Bradymonadaceae_unclassified
sq803;size=483;	NR_117486.1	83.765	425	63	6	1	421	354	776	1.58e-110	398	426	99	Desulfonatronobacter acidivorans strain APT2 16S ribosomal RNA gene, partial sequence.	Bacteria; Proteobacteria; Deltaproteobacteria; Desulfobacterales; Desulfobacteraceae; Desulfonatronobacter	Bradymonadaceae_unclassified
sq803;size=483;	NR_115329.1	83.803	426	59	10	1	421	330	750	5.69e-110	396	426	99	Algorimarina butyrica strain AK-B 16S ribosomal RNA gene, partial sequence.	Bacteria; Proteobacteria; Deltaproteobacteria; Desulfobacterales; Desulfobacteraceae; Algorimarina	Bradymonadaceae_unclassified
sq83;size=2984;	NR_113774.1	100	426	0	0	1	426	336	761	0	787	426	100	Dolosigranulum pigrum strain NBRC 15550 16S ribosomal RNA gene, partial sequence.	Bacteria; Firmicutes; Bacilli; Lactobacillales; Carnobacteriaceae; Dolosigranulum	Dolosigranulum
sq83;size=2984;	NR_026098.1	99.765	426	0	1	1	426	350	774	0	780	426	100	Dolosigranulum pigrum strain R91/1468 16S ribosomal RNA gene, partial sequence.	Bacteria; Firmicutes; Bacilli; Lactobacillales; Carnobacteriaceae; Dolosigranulum	Dolosigranulum
sq83;size=2984;	NR_112661.1	92.757	428	28	2	1	426	350	776	4.01e-176	616	426	100	Marinilactibacillus piezotolerans strain JCM 12337 16S ribosomal RNA gene, partial sequence.	Bacteria; Firmicutes; Bacilli; Lactobacillales; Carnobacteriaceae; Marinilactibacillus	Dolosigranulum
sq83;size=2984;	NR_041393.1	92.757	428	28	2	1	426	326	752	4.01e-176	616	426	100	Marinilactibacillus piezotolerans strain JCM 12337 16S ribosomal RNA gene, partial sequence.	Bacteria; Firmicutes; Bacilli; Lactobacillales; Carnobacteriaceae; Marinilactibacillus	Dolosigranulum
sq83;size=2984;	NR_115243.1	92.523	428	29	2	1	426	158	584	5.19e-175	612	426	100	Marinilactibacillus piezotolerans strain LT20 16S ribosomal RNA gene, partial sequence.	Bacteria; Firmicutes; Bacilli; Lactobacillales; Carnobacteriaceae; Marinilactibacillus	Dolosigranulum
sq83;size=2984;	NR_113872.1	92.523	428	29	2	1	426	339	765	1.87e-174	610	426	100	Marinilactibacillus psychrotolerans strain NBRC 100002 16S ribosomal RNA gene, partial sequence.	Bacteria; Firmicutes; Bacilli; Lactobacillales; Carnobacteriaceae; Marinilactibacillus	Dolosigranulum
sq83;size=2984;	NR_024794.1	92.523	428	29	2	1	426	327	753	1.87e-174	610	426	100	Marinilactibacillus psychrotolerans strain M13-2 16S ribosomal RNA gene, partial sequence.	Bacteria; Firmicutes; Bacilli; Lactobacillales; Carnobacteriaceae; Marinilactibacillus	Dolosigranulum
sq83;size=2984;	NR_114242.1	92.308	429	28	3	1	426	339	765	8.69e-173	604	426	100	Alkalibacterium putridalgicola strain NBRC 103243 16S ribosomal RNA gene, partial sequence.	Bacteria; Firmicutes; Bacilli; Lactobacillales; Carnobacteriaceae; Alkalibacterium	Dolosigranulum
sq83;size=2984;	NR_113154.1	92.308	429	28	3	1	426	340	766	8.69e-173	604	426	100	Alkalibacterium subtropicum strain O24-2 16S ribosomal RNA gene, partial sequence.	Bacteria; Firmicutes; Bacilli; Lactobacillales; Carnobacteriaceae; Alkalibacterium	Dolosigranulum
sq83;size=2984;	NR_041575.1	92.308	429	28	3	1	426	327	753	8.69e-173	604	426	100	Alkalibacterium putridalgicola strain T129-2-1 16S ribosomal RNA gene, partial sequence.	Bacteria; Firmicutes; Bacilli; Lactobacillales; Carnobacteriaceae; Alkalibacterium	Dolosigranulum
sq85;size=2941;	NR_074793.2	78.986	414	70	12	5	415	376	775	4.65e-71	267	415	99	Oscillibacter valericigenes strain Sjm18-20 16S ribosomal RNA, complete sequence.	Bacteria; Firmicutes; Clostridia; Clostridiales; Oscillospiraceae; Oscillibacter	FBP_unclassified
sq85;size=2941;	NR_041340.1	78.986	414	70	12	5	415	349	748	4.65e-71	267	415	99	Oscillibacter valericigenes strain Sjm18-20 16S ribosomal RNA gene, partial sequence.	Bacteria; Firmicutes; Clostridia; Clostridiales; Oscillospiraceae; Oscillibacter	FBP_unclassified
sq85;size=2941;	NR_113009.1	78.744	414	69	10	5	414	327	725	7.79e-69	259	415	99	Armatimonas rosea strain YO-36 16S ribosomal RNA gene, partial sequence.	Bacteria; Armatimonadetes; Armatimonadia; Armatimonadales; Armatimonadaceae; Armatimonas	FBP_unclassified
sq85;size=2941;	NR_116424.1	78.657	417	61	25	5	401	355	763	1.3e-66	252	415	96	Oceanobacillus neutriphilus strain A1g 16S ribosomal RNA gene, partial sequence.	Bacteria; Firmicutes; Bacilli; Bacillales; Bacillaceae; Oceanobacillus	FBP_unclassified
sq85;size=2941;	NR_074129.1	78.089	429	71	14	5	415	362	785	4.69e-66	250	415	99	Desulfosporosinus meridiei strain DSM 13257 16S ribosomal RNA, partial sequence.	Bacteria; Firmicutes; Clostridia; Clostridiales; Peptococcaceae; Desulfosporosinus	FBP_unclassified
sq85;size=2941;	NR_109421.1	78.089	429	71	14	5	415	407	830	4.69e-66	250	415	99	Desulfosporosinus burensis strain BSREI1 16S ribosomal RNA gene, partial sequence.	Bacteria; Firmicutes; Clostridia; Clostridiales; Peptococcaceae; Desulfosporosinus	FBP_unclassified
sq85;size=2941;	NR_117104.1	78.089	429	71	20	5	415	380	803	4.69e-66	250	415	99	Salimicrobium salexigens strain 29CMI 16S ribosomal RNA gene, partial sequence.	Bacteria; Firmicutes; Bacilli; Bacillales; Bacillaceae; Salimicrobium	FBP_unclassified
sq85;size=2941;	NR_044421.1	78.14	430	69	20	5	415	383	806	4.69e-66	250	415	99	Natronobacillus azotifigens strain 24KS-1 16S ribosomal RNA gene, partial sequence.	Bacteria; Firmicutes; Bacilli; Bacillales; Bacillaceae; Natronobacillus	FBP_unclassified
sq85;size=2941;	NR_043659.1	78.14	430	69	21	5	415	359	782	4.69e-66	250	415	99	Salimicrobium luteum strain BY-5 16S ribosomal RNA gene, partial sequence.	Bacteria; Firmicutes; Bacilli; Bacillales; Bacillaceae; Salimicrobium	FBP_unclassified
sq85;size=2941;	NR_028623.1	82.594	293	39	12	129	415	435	721	1.69e-65	248	415	69	Lactobacillus equi strain YIT 0455 16S ribosomal RNA gene, partial sequence.	Bacteria; Firmicutes; Bacilli; Lactobacillales; Lactobacillaceae; Lactobacillus	FBP_unclassified
sq89;size=2838;	NR_113864.1	100	402	0	0	1	402	299	700	0	743	402	100	Paracoccus aminovorans strain NBRC 16711 16S ribosomal RNA gene, partial sequence.	Bacteria; Proteobacteria; Alphaproteobacteria; Rhodobacterales; Rhodobacteraceae; Paracoccus	Paracoccus
sq89;size=2838;	NR_114276.1	100	402	0	0	1	402	299	700	0	743	402	100	Paracoccus chinensis strain NBRC 104937 16S ribosomal RNA gene, partial sequence.	Bacteria; Proteobacteria; Alphaproteobacteria; Rhodobacterales; Rhodobacteraceae; Paracoccus	Paracoccus
sq89;size=2838;	NR_108571.1	100	402	0	0	1	402	300	701	0	743	402	100	Paracoccus caeni strain MJ17 16S ribosomal RNA gene, partial sequence.	Bacteria; Proteobacteria; Alphaproteobacteria; Rhodobacterales; Rhodobacteraceae; Paracoccus	Paracoccus
sq89;size=2838;	NR_108224.1	100	402	0	0	1	402	319	720	0	743	402	100	Paracoccus huijuniae strain FLN-7 16S ribosomal RNA gene, partial sequence.	Bacteria; Proteobacteria; Alphaproteobacteria; Rhodobacterales; Rhodobacteraceae; Paracoccus	Paracoccus
sq89;size=2838;	NR_116401.1	100	402	0	0	1	402	287	688	0	743	402	100	Paracoccus chinensis strain KS-11 16S ribosomal RNA gene, partial sequence.	Bacteria; Proteobacteria; Alphaproteobacteria; Rhodobacterales; Rhodobacteraceae; Paracoccus	Paracoccus
sq89;size=2838;	NR_025857.1	100	402	0	0	1	402	299	700	0	743	402	100	Paracoccus aminovorans strain DM-82 16S ribosomal RNA gene, partial sequence.	Bacteria; Proteobacteria; Alphaproteobacteria; Rhodobacterales; Rhodobacteraceae; Paracoccus	Paracoccus
sq89;size=2838;	NR_153730.1	99.751	402	1	0	1	402	298	699	0	737	402	100	Paracoccus contaminans strain WPAn02 16S ribosomal RNA, partial sequence.	Bacteria; Proteobacteria; Alphaproteobacteria; Rhodobacterales; Rhodobacteraceae; Paracoccus	Paracoccus
sq89;size=2838;	NR_135883.1	99.751	402	1	0	1	402	299	700	0	737	402	100	Paracoccus sanguinis 16S ribosomal RNA, partial sequence.	Bacteria; Proteobacteria; Alphaproteobacteria; Rhodobacterales; Rhodobacteraceae; Paracoccus	Paracoccus
sq89;size=2838;	NR_133809.1	99.751	402	1	0	1	402	319	720	0	737	402	100	Paracoccus communis strain S3 16S ribosomal RNA, partial sequence.	Bacteria; Proteobacteria; Alphaproteobacteria; Rhodobacterales; Rhodobacteraceae; Paracoccus	Paracoccus
sq89;size=2838;	NR_043810.1	99.751	402	1	0	1	402	320	721	0	737	402	100	Paracoccus halophilus strain HN-182 16S ribosomal RNA gene, partial sequence.	Bacteria; Proteobacteria; Alphaproteobacteria; Rhodobacterales; Rhodobacteraceae; Paracoccus	Paracoccus
sq9;size=12129;	NR_125521.1	94.815	405	20	1	1	405	298	701	1.43e-180	630	405	100	Coleofasciculus chthonoplastes strain SAG 2209 16S ribosomal RNA gene, partial sequence.	Bacteria; Cyanobacteria; Oscillatoriophycideae; Oscillatoriales; Coleofasciculaceae; Coleofasciculus	Coleofasciculaceae_unclassified
sq9;size=12129;	NR_125700.1	92.365	406	28	3	2	405	1	405	6.81e-164	575	405	100	Kastovskya adunca strain ATA6-11-RM4 16S ribosomal RNA gene, partial sequence.	Bacteria; Cyanobacteria; Oscillatoriophycideae; Oscillatoriales; Coleofasciculaceae; Kastovskya	Coleofasciculaceae_unclassified
sq9;size=12129;	NR_151862.1	92.118	406	30	2	1	405	320	724	8.81e-163	571	405	100	Potamolinea magna strain 47PC 16S ribosomal RNA, partial sequence.	Bacteria; Cyanobacteria; Oscillatoriophycideae; Oscillatoriales; unclassified Oscillatoriales; Potamolinea	Coleofasciculaceae_unclassified
sq9;size=12129;	NR_026510.1	92.118	406	29	3	1	405	299	702	3.17e-162	569	405	100	Halospirulina tapeticola strain CCC Baja-95 Cl.2 16S ribosomal RNA gene, partial sequence.	Bacteria; Cyanobacteria; Spirulinales; Spirulinaceae; Halospirulina	Coleofasciculaceae_unclassified
sq9;size=12129;	NR_151861.1	91.872	406	31	2	1	405	320	724	4.1e-161	566	405	100	Potamolinea aerugineo-caerulea strain 1PC 16S ribosomal RNA, partial sequence.	Bacteria; Cyanobacteria; Oscillatoriophycideae; Oscillatoriales; unclassified Oscillatoriales; Potamolinea	Coleofasciculaceae_unclassified
sq9;size=12129;	NR_114306.1	91.667	408	28	6	1	405	223	627	1.91e-159	560	405	100	Aerosakkonema funiforme strain Lao26 16S ribosomal RNA gene, partial sequence.	Bacteria; Cyanobacteria; Oscillatoriophycideae; Oscillatoriales; Oscillatoriaceae; Aerosakkonema	Coleofasciculaceae_unclassified
sq9;size=12129;	NR_117881.1	91.605	405	33	1	1	405	321	724	6.86e-159	558	405	100	Loriellopsis cavernicola strain LF-B5 16S ribosomal RNA gene, partial sequence.	Bacteria; Cyanobacteria; Nostocales; Symphyonemataceae; Loriellopsis	Coleofasciculaceae_unclassified
sq9;size=12129;	NR_112179.1	91.4	407	31	4	1	405	216	620	8.87e-158	555	405	100	Lyngbya aestuarii PCC 7419 16S ribosomal RNA gene, partial sequence.	Bacteria; Cyanobacteria; Oscillatoriophycideae; Oscillatoriales; Oscillatoriaceae; Lyngbya	Coleofasciculaceae_unclassified
sq9;size=12129;	NR_114680.1	91.4	407	31	4	1	405	302	706	8.87e-158	555	405	100	Lyngbya aestuarii strain PCC 7419 16S ribosomal RNA, partial sequence.	Bacteria; Cyanobacteria; Oscillatoriophycideae; Oscillatoriales; Oscillatoriaceae; Lyngbya	Coleofasciculaceae_unclassified
sq9;size=12129;	NR_112218.1	91.067	403	36	0	1	403	300	702	5.34e-155	545	405	100	Crinalium epipsammum strain SAG 22.89 16S ribosomal RNA gene, partial sequence.	Bacteria; Cyanobacteria; Oscillatoriophycideae; Oscillatoriales; Gomontiellaceae; Crinalium	Coleofasciculaceae_unclassified
sq92;size=2646;	NR_158052.1	93.897	426	26	0	1	426	300	725	0	643	426	100	Rubrobacter spartanus strain HPK2-2 16S ribosomal RNA, partial sequence.	Bacteria; Actinobacteria; Rubrobacteria; Rubrobacterales; Rubrobacteraceae; Rubrobacter	Rubrobacter
sq92;size=2646;	NR_119187.1	93.144	423	29	0	4	426	339	761	8.62e-178	621	426	99	Rubrobacter xylanophilus strain PRD-1 16S ribosomal RNA, partial sequence.	Bacteria; Actinobacteria; Rubrobacteria; Rubrobacterales; Rubrobacteraceae; Rubrobacter	Rubrobacter
sq92;size=2646;	NR_125703.1	92.908	423	30	0	4	426	323	745	4.01e-176	616	426	99	Rubrobacter calidifluminis strain RG-1 16S ribosomal RNA gene, partial sequence.	Bacteria; Actinobacteria; Rubrobacteria; Rubrobacterales; Rubrobacteraceae; Rubrobacter	Rubrobacter
sq92;size=2646;	NR_074552.1	92.908	423	30	0	4	426	339	761	4.01e-176	616	426	99	Rubrobacter xylanophilus strain DSM 9941 16S ribosomal RNA, partial sequence.	Bacteria; Actinobacteria; Rubrobacteria; Rubrobacterales; Rubrobacteraceae; Rubrobacter	Rubrobacter
sq92;size=2646;	NR_125704.1	92.671	423	31	0	4	426	322	744	1.87e-174	610	426	99	Rubrobacter naiadicus strain RG-3 16S ribosomal RNA gene, partial sequence.	Bacteria; Actinobacteria; Rubrobacteria; Rubrobacterales; Rubrobacteraceae; Rubrobacter	Rubrobacter
sq92;size=2646;	NR_117640.1	92.488	426	32	0	1	426	340	765	1.87e-174	610	426	100	Rubrobacter bracarensis strain VFA70612_S1 16S ribosomal RNA gene, partial sequence.	Bacteria; Actinobacteria; Rubrobacteria; Rubrobacterales; Rubrobacteraceae; Rubrobacter	Rubrobacter
sq92;size=2646;	NR_117202.1	92.488	426	32	0	1	426	355	780	1.87e-174	610	426	100	Rubrobacter bracarensis strain VF70612_S1 16S ribosomal RNA gene, partial sequence.	Bacteria; Actinobacteria; Rubrobacteria; Rubrobacterales; Rubrobacteraceae; Rubrobacter	Rubrobacter
sq92;size=2646;	NR_029191.2	92.019	426	34	0	1	426	358	783	4.04e-171	599	426	100	Rubrobacter radiotolerans strain P 1 16S ribosomal RNA gene, partial sequence.	Bacteria; Actinobacteria; Rubrobacteria; Rubrobacterales; Rubrobacteraceae; Rubrobacter	Rubrobacter
sq92;size=2646;	NR_025220.1	91.784	426	35	0	1	426	287	712	1.88e-169	593	426	100	Rubrobacter taiwanensis strain LS-293 16S ribosomal RNA gene, partial sequence.	Bacteria; Actinobacteria; Rubrobacteria; Rubrobacterales; Rubrobacteraceae; Rubrobacter	Rubrobacter
sq92;size=2646;	NR_119230.1	91.784	426	35	0	1	426	331	756	1.88e-169	593	426	100	Rubrobacter radiotolerans strain DSM 5868 16S ribosomal RNA gene, partial sequence.	Bacteria; Actinobacteria; Rubrobacteria; Rubrobacterales; Rubrobacteraceae; Rubrobacter	Rubrobacter
sq99;size=2429;	NR_149175.1	99.767	429	0	1	1	428	345	773	0	785	428	100	Bacillus mesophilus strain SA4 16S ribosomal RNA, partial sequence.	Bacteria; Firmicutes; Bacilli; Bacillales; Bacillaceae; Bacillus	Bacillus
sq99;size=2429;	NR_043012.1	98.832	428	5	0	1	428	345	772	0	763	428	100	Bacillus taeanensis strain BH030017 16S ribosomal RNA gene, partial sequence.	Bacteria; Firmicutes; Bacilli; Bacillales; Bacillaceae; Bacillus	Bacillus
sq99;size=2429;	NR_125615.1	98.598	428	6	0	1	428	342	769	0	758	428	100	Bacillus thaonhiensis strain NHI-38 16S ribosomal RNA gene, partial sequence.	Bacteria; Firmicutes; Bacilli; Bacillales; Bacillaceae; Bacillus	Bacillus
sq99;size=2429;	NR_108638.1	98.598	428	6	0	1	428	331	758	0	758	428	100	Bacillus luteolus strain YIM 93174 16S ribosomal RNA gene, partial sequence.	Bacteria; Firmicutes; Bacilli; Bacillales; Bacillaceae; Bacillus	Bacillus
sq99;size=2429;	NR_109443.1	98.364	428	7	0	1	428	346	773	0	752	428	100	Bacillus songklensis strain CAU 1033 16S ribosomal RNA gene, partial sequence.	Bacteria; Firmicutes; Bacilli; Bacillales; Bacillaceae; Bacillus	Bacillus
sq99;size=2429;	NR_044204.1	98.364	428	7	0	1	428	347	774	0	752	428	100	Bacillus alkalinitrilicus strain ANL-iso4 16S ribosomal RNA gene, partial sequence.	Bacteria; Firmicutes; Bacilli; Bacillales; Bacillaceae; Bacillus	Bacillus
sq99;size=2429;	NR_152690.1	98.131	428	8	0	1	428	305	732	0	747	428	100	Polygonibacillus indicireducens strain In2-9 16S ribosomal RNA, partial sequence.	Bacteria; Firmicutes; Bacilli; Bacillales; Bacillaceae; Polygonibacillus	Bacillus
sq99;size=2429;	NR_133973.1	98.135	429	7	1	1	428	337	765	0	747	428	100	Bacillus fengqiuensis strain NPK15 16S ribosomal RNA, partial sequence.	Bacteria; Firmicutes; Bacilli; Bacillales; Bacillaceae; Bacillus	Bacillus
sq99;size=2429;	NR_147383.1	97.897	428	9	0	1	428	338	765	0	741	428	100	Bacillus sinesaloumensis strain Marseille-P3516 16S ribosomal RNA, partial sequence.	Bacteria; Firmicutes; Bacilli; Bacillales; Bacillaceae; Bacillus	Bacillus
sq99;size=2429;	NR_025264.1	97.897	428	9	0	1	428	339	766	0	741	428	100	Bacillus hwajinpoensis strain SW-72 16S ribosomal RNA gene, partial sequence.	Bacteria; Firmicutes; Bacilli; Bacillales; Bacillaceae; Bacillus	Bacillus
