# Supplementary material for: Habitat-dependent composition of bacterial and fungal communities in biological soil crusts from Oman
Source: Sci Rep. 2019 Apr 23;9:6468. doi: 10.1038/s41598-019-42911-6 (PMC6478931; doi:10.1038/s41598-019-42911-6)
Supplement: Supplementary file 3 — Supplementary Dataset2 [file 41598_2019_42911_MOESM3_ESM.xls]

## Sheet: Blast_fungi_best_SI_table3
Supplementary Dataset2: Blast results for the most abundant OTUs of each of the fungal genera displayed in main figure 6. Sequences were blasted against the full nucleotide database of NCBI, using megablast (date accessed: 03.03.2019). Full names and taxonomic paths of the 10 best hits (if applicable) were retrieved using the R package rentrez [100]. The genus classification obtained with the RDP…
qseqid	sseqid	pident	length	mismatch	gapopen	qstart	qend	sstart	send	evalue	bitscore	qlen	qcov	title	path	genus.RDP
sq1;size=163688;	AJ971452.1	81.349	252	38	8	1	250	70	314	2.36e-46	196	250	100	Coniosporium sp. MA4560 18S rRNA gene (partial), 5.8S rRNA gene, ITS1 and ITS2, isolate MA4560	Eukaryota; Fungi; Dikarya; Ascomycota; Pezizomycotina; Dothideomycetes; Dothideomycetes incertae sedis; Coniosporium	Lecanoromycetes_unclassified
sq1;size=163688;	AJ971446.1	80.4	250	43	6	1	250	122	365	5.11e-43	185	250	100	Coniosporium sp. MA4663 18S rRNA gene (partial), 5.8S rRNA gene, ITS1 and ITS2, isolate MA4663	Eukaryota; Fungi; Dikarya; Ascomycota; Pezizomycotina; Dothideomycetes; Dothideomycetes incertae sedis; Coniosporium	Lecanoromycetes_unclassified
sq1;size=163688;	AJ971455.1	80.08	251	43	7	1	250	127	371	2.38e-41	180	250	100	Coniosporium sp. MA4780 18S rRNA gene (partial), 5.8S rRNA gene, ITS1 and ITS2, isolate MA4780	Eukaryota; Fungi; Dikarya; Ascomycota; Pezizomycotina; Dothideomycetes; Dothideomycetes incertae sedis; Coniosporium	Lecanoromycetes_unclassified
sq1;size=163688;	EU883431.1	80.392	255	28	15	1	250	1686	1923	1.11e-39	174	250	100	Tetracladium 18S ribosomal RNA gene, partial sequence; internal transcribed spacer 1, 5.8S ribosomal RNA gene, and internal transcribed spacer 2, complete sequence; and 28S ribosomal RNA gene, partial sequence.	Eukaryota; Fungi; Dikarya; Ascomycota; Ascomycota incertae sedis; Tetracladium	Lecanoromycetes_unclassified
sq1;size=163688;	AJ971451.1	80.591	237	36	9	16	250	2	230	1.11e-39	174	250	94	Coniosporium sp. MA4567 18S rRNA gene (partial), 5.8S rRNA gene, ITS1 and ITS2, isolate MA4567	Eukaryota; Fungi; Dikarya; Ascomycota; Pezizomycotina; Dothideomycetes; Dothideomycetes incertae sedis; Coniosporium	Lecanoromycetes_unclassified
sq1;size=163688;	MH921847.1	80.159	252	32	16	1	250	12	247	3.97e-39	172	250	100	Calycellina sp. voucher PDD:82951 small subunit ribosomal RNA gene, partial sequence; internal transcribed spacer 1 and 5.8S ribosomal RNA gene, complete sequence; and internal transcribed spacer 2, partial sequence.	Eukaryota; Fungi; Dikarya; Ascomycota; Pezizomycotina; Leotiomycetes; Helotiales; Hyaloscyphaceae; Calycellina	Lecanoromycetes_unclassified
sq1;size=163688;	KY322572.1	80.237	253	30	14	1	250	12	247	3.97e-39	172	250	100	Fungi small subunit ribosomal RNA gene, partial sequence; internal transcribed spacer 1 and 5.8S ribosomal RNA gene, complete sequence; and internal transcribed spacer 2, partial sequence.	Eukaryota; Fungi; Dikarya; Ascomycota; Ascomycota incertae sedis; Tetracladium	Lecanoromycetes_unclassified
sq1;size=163688;	KY322519.1	80.237	253	30	14	1	250	11	246	3.97e-39	172	250	100	Fungi small subunit ribosomal RNA gene, partial sequence; internal transcribed spacer 1 and 5.8S ribosomal RNA gene, complete sequence; and internal transcribed spacer 2, partial sequence.	Eukaryota; Fungi; Dikarya; Ascomycota; Ascomycota incertae sedis; Tetracladium	Lecanoromycetes_unclassified
sq1;size=163688;	KP714694.1	80.237	253	30	14	1	250	16	251	3.97e-39	172	250	100	Fungi 18S ribosomal RNA gene, partial sequence; internal transcribed spacer 1 and 5.8S ribosomal RNA gene, complete sequence; and internal transcribed spacer 2, partial sequence.	Eukaryota; Fungi; Dikarya; Basidiomycota; Pucciniomycotina; Microbotryomycetes; Leucosporidiales; Leucosporidium	Lecanoromycetes_unclassified
sq1;size=163688;	KP714691.1	80.237	253	31	14	1	250	18	254	3.97e-39	172	250	100	Fungi 18S ribosomal RNA gene, partial sequence; internal transcribed spacer 1 and 5.8S ribosomal RNA gene, complete sequence; and internal transcribed spacer 2, partial sequence.	Eukaryota; Fungi; Dikarya; Basidiomycota; Pucciniomycotina; Microbotryomycetes; Leucosporidiales; Leucosporidium	Lecanoromycetes_unclassified
sq10;size=36331;	KF227802.1	76.094	297	41	23	1	289	17	291	8.73e-26	128	289	100	Oedocephalum sp. AEH3_2 18S ribosomal RNA gene, partial sequence; internal transcribed spacer 1 and 5.8S ribosomal RNA gene, complete sequence; and internal transcribed spacer 2, partial sequence.	Eukaryota; Fungi; Dikarya; Ascomycota; Pezizomycotina; Pezizomycetes; Pezizales; Pezizaceae; Oedocephalum	Ascomycota_unclassified
sq10;size=36331;	KY108233.1	100	57	0	0	1	57	81	137	4.09e-19	106	289	20	Dikarya large subunit ribosomal RNA gene, partial sequence.	Eukaryota; Fungi; Dikarya; Ascomycota; Saccharomycotina; Saccharomycetes; Saccharomycetales; Metschnikowiaceae; Aciculoconidium	Ascomycota_unclassified
sq10;size=36331;	KY103977.1	100	57	0	0	1	57	104	160	4.09e-19	106	289	20	Dikarya small subunit ribosomal RNA gene, partial sequence; internal transcribed spacer 1 and 5.8S ribosomal RNA gene, complete sequence; and internal transcribed spacer 2, partial sequence.	Eukaryota; Fungi; Dikarya; Ascomycota; Saccharomycotina; Saccharomycetes; Saccharomycetales; Saccharomycetales incertae sedis; Ambrosiozyma	Ascomycota_unclassified
sq10;size=36331;	KY103972.1	100	57	0	0	1	57	61	117	4.09e-19	106	289	20	Dikarya small subunit ribosomal RNA gene, partial sequence; internal transcribed spacer 1 and 5.8S ribosomal RNA gene, complete sequence; and internal transcribed spacer 2, partial sequence.	Eukaryota; Fungi; Dikarya; Ascomycota; Saccharomycotina; Saccharomycetes; Saccharomycetales; Saccharomycetales incertae sedis; Ambrosiozyma	Ascomycota_unclassified
sq10;size=36331;	KY103971.1	100	57	0	0	1	57	61	117	4.09e-19	106	289	20	Dikarya small subunit ribosomal RNA gene, partial sequence; internal transcribed spacer 1 and 5.8S ribosomal RNA gene, complete sequence; and internal transcribed spacer 2, partial sequence.	Eukaryota; Fungi; Dikarya; Ascomycota; Saccharomycotina; Saccharomycetes; Saccharomycetales; Saccharomycetales incertae sedis; Ambrosiozyma	Ascomycota_unclassified
sq10;size=36331;	KY103969.1	100	57	0	0	1	57	81	137	4.09e-19	106	289	20	Dikarya small subunit ribosomal RNA gene, partial sequence; internal transcribed spacer 1 and 5.8S ribosomal RNA gene, complete sequence; and internal transcribed spacer 2, partial sequence.	Eukaryota; Fungi; Dikarya; Ascomycota; Saccharomycotina; Saccharomycetes; Saccharomycetales; Saccharomycetales incertae sedis; Ambrosiozyma	Ascomycota_unclassified
sq10;size=36331;	MK454923.1	98.305	59	1	0	1	59	17	75	1.47e-18	104	289	20	Antrodia serialis isolate 18HG71 small subunit ribosomal RNA gene, partial sequence; internal transcribed spacer 1, 5.8S ribosomal RNA gene, and internal transcribed spacer 2, complete sequence; and large subunit ribosomal RNA gene, partial sequence.	Eukaryota; Fungi; Dikarya; Basidiomycota; Agaricomycotina; Agaricomycetes; Polyporales; Antrodia	Ascomycota_unclassified
sq10;size=36331;	KC585315.1	98.305	59	1	0	1	59	13	71	1.47e-18	104	289	20	Agaricomycetes incertae sedis 18S ribosomal RNA gene, partial sequence; internal transcribed spacer 1, 5.8S ribosomal RNA gene, and internal transcribed spacer 2, complete sequence; and 28S ribosomal RNA gene, partial sequence.	Eukaryota; Fungi; Dikarya; Basidiomycota; Agaricomycotina; Agaricomycetes; Polyporales; Dacryobolaceae; Amylocystis	Ascomycota_unclassified
sq10;size=36331;	KC585312.1	98.305	59	1	0	1	59	13	71	1.47e-18	104	289	20	Agaricomycetes incertae sedis 18S ribosomal RNA gene, partial sequence; internal transcribed spacer 1, 5.8S ribosomal RNA gene, and internal transcribed spacer 2, complete sequence; and 28S ribosomal RNA gene, partial sequence.	Eukaryota; Fungi; Dikarya; Basidiomycota; Agaricomycotina; Agaricomycetes; Polyporales; Dacryobolaceae; Amylocystis	Ascomycota_unclassified
sq10;size=36331;	KC585309.1	98.305	59	1	0	1	59	13	71	1.47e-18	104	289	20	Agaricomycetes incertae sedis 18S ribosomal RNA gene, partial sequence; internal transcribed spacer 1, 5.8S ribosomal RNA gene, and internal transcribed spacer 2, complete sequence; and 28S ribosomal RNA gene, partial sequence.	Eukaryota; Fungi; Dikarya; Basidiomycota; Agaricomycotina; Agaricomycetes; Polyporales; Dacryobolaceae; Amylocystis	Ascomycota_unclassified
sq11;size=35042;	KP714612.1	91.815	281	13	8	1	277	23	297	1.69e-102	383	277	100	Fungi 18S ribosomal RNA gene, partial sequence; internal transcribed spacer 1 and 5.8S ribosomal RNA gene, complete sequence; and internal transcribed spacer 2, partial sequence.	Eukaryota; Fungi; Dikarya; Basidiomycota; Pucciniomycotina; Microbotryomycetes; Leucosporidiales; Leucosporidium	Knufia
sq11;size=35042;	EU035420.1	91.786	280	13	9	1	277	92	364	6.07e-102	381	277	100	Pezizomycotina 18S ribosomal RNA gene, partial sequence; internal transcribed spacer 1, 5.8S ribosomal RNA gene, and internal transcribed spacer 2, complete sequence; and 28S ribosomal RNA gene, partial sequence.	Eukaryota; Fungi; Dikarya; Ascomycota; Pezizomycotina; Pezizomycotina incertae sedis; Anungitopsis	Knufia
sq11;size=35042;	MF806076.1	91.135	282	14	9	1	277	103	378	3.65e-99	372	277	100	Knufia sp. SD-2017a strain AT41 small subunit ribosomal RNA gene, partial sequence; internal transcribed spacer 1 and 5.8S ribosomal RNA gene, complete sequence; and internal transcribed spacer 2, partial sequence.	Eukaryota; Fungi; Dikarya; Ascomycota; Pezizomycotina; Eurotiomycetes; Chaetothyriomycetidae; Chaetothyriales; Trichomeriaceae; Knufia	Knufia
sq11;size=35042;	KP714675.1	91.135	282	14	9	1	277	17	292	3.65e-99	372	277	100	Fungi 18S ribosomal RNA gene, partial sequence; internal transcribed spacer 1 and 5.8S ribosomal RNA gene, complete sequence; and internal transcribed spacer 2, partial sequence.	Eukaryota; Fungi; Dikarya; Basidiomycota; Pucciniomycotina; Microbotryomycetes; Leucosporidiales; Leucosporidium	Knufia
sq11;size=35042;	NR_145018.1	89.931	288	15	12	1	277	22	306	2.84e-95	359	277	100	Knufia karalitana CBS 139720 ITS region; from TYPE material.	Eukaryota; Fungi; Dikarya; Ascomycota; Pezizomycotina; Eurotiomycetes; Chaetothyriomycetidae; Chaetothyriales; Trichomeriaceae; Knufia	Knufia
sq12;size=30143;	GU234093.1	80.37	270	39	11	7	267	1	265	3.05e-45	193	267	98	Omphalina rustica strain KH72 internal transcribed spacer 1, partial sequence; 5.8S ribosomal RNA gene, complete sequence; and internal transcribed spacer 2, partial sequence.	Eukaryota; Fungi; Dikarya; Basidiomycota; Agaricomycotina; Agaricomycetes; Agaricomycetidae; Agaricales; Tricholomataceae; Omphalina	Basidiomycota_unclassified
sq12;size=30143;	MH910533.1	80	280	33	16	1	267	24	293	5.11e-43	185	267	100	Arrhenia sp. voucher NAMA 2015-201 Mushroom Observer # 247169 small subunit ribosomal RNA gene, partial sequence; internal transcribed spacer 1, 5.8S ribosomal RNA gene, and internal transcribed spacer 2, complete sequence; and large subunit ribosomal RNA gene, partial sequence.	Eukaryota; Fungi; Dikarya; Basidiomycota; Agaricomycotina; Agaricomycetes; Agaricomycetidae; Agaricales; Tricholomataceae; Arrhenia	Basidiomycota_unclassified
sq12;size=30143;	U66442.1	79.783	277	34	17	1	267	6	270	5.11e-43	185	267	100	Omphalina epichysium small subunit ribosomal RNA gene, partial sequence, internal transcribed spacers ITS1 and ITS2, complete sequence, 5.8S ribosomal RNA gene, complete sequence, large subunit ribosomal RNA gene, partial sequence.	Eukaryota; Fungi; Dikarya; Basidiomycota; Agaricomycotina; Agaricomycetes; Agaricomycetidae; Agaricales; Tricholomataceae; Arrhenia	Basidiomycota_unclassified
sq12;size=30143;	U66455.1	84.103	195	24	5	1	191	4	195	6.6e-42	182	267	72	Omphalina velutipes small subunit ribosomal RNA gene, partial sequence, internal transcribed spacers ITS1 and ITS2, complete sequence, 5.8S ribosomal RNA gene, complete sequence, large subunit ribosomal RNA gene, partial sequence.	Eukaryota; Fungi; Dikarya; Basidiomycota; Agaricomycotina; Agaricomycetes; Agaricomycetidae; Agaricales; Tricholomataceae; Arrhenia	Basidiomycota_unclassified
sq12;size=30143;	U66453.1	78.7	277	38	13	1	267	7	272	6.65e-37	165	267	100	Omphalina sphagnicola small subunit ribosomal RNA gene, partial sequence, internal transcribed spacers ITS1 and ITS2, complete sequence, 5.8S ribosomal RNA gene, complete sequence, large subunit ribosomal RNA gene, partial sequence.	Eukaryota; Fungi; Dikarya; Basidiomycota; Agaricomycotina; Agaricomycetes; Agaricomycetidae; Agaricales; Tricholomataceae; Arrhenia	Basidiomycota_unclassified
sq12;size=30143;	MH979433.1	86.667	135	11	5	1	129	11	144	3.12e-30	143	267	48	Lepiota castanea voucher S.D. Russell HRL0532 small subunit ribosomal RNA gene, partial sequence; internal transcribed spacer 1, 5.8S ribosomal RNA gene, and internal transcribed spacer 2, complete sequence; and large subunit ribosomal RNA gene, partial sequence.	Eukaryota; Fungi; Dikarya; Basidiomycota; Agaricomycotina; Agaricomycetes; Agaricomycetidae; Agaricales; Agaricaceae; Lepiota	Basidiomycota_unclassified
sq12;size=30143;	MF952886.1	87.597	129	7	8	1	122	13	139	1.12e-29	141	267	46	Fomitopsis officinalis strain 5004 small subunit ribosomal RNA gene, partial sequence; internal transcribed spacer 1 and 5.8S ribosomal RNA gene, complete sequence; and internal transcribed spacer 2, partial sequence.	Eukaryota; Fungi; Dikarya; Basidiomycota; Agaricomycotina; Agaricomycetes; Polyporales; Fomitopsis	Basidiomycota_unclassified
sq12;size=30143;	KC585355.1	87.597	129	7	8	1	122	13	139	1.12e-29	141	267	46	Agaricomycetes incertae sedis 18S ribosomal RNA gene, partial sequence; internal transcribed spacer 1, 5.8S ribosomal RNA gene, and internal transcribed spacer 2, complete sequence; and 28S ribosomal RNA gene, partial sequence.	Eukaryota; Fungi; Dikarya; Basidiomycota; Agaricomycotina; Agaricomycetes; Polyporales; Dacryobolaceae; Amylocystis	Basidiomycota_unclassified
sq12;size=30143;	MG720813.1	87.5	128	7	9	1	122	24	148	4.03e-29	139	267	46	Postia placenta strain LE-BIN 3534 small subunit ribosomal RNA gene, partial sequence; internal transcribed spacer 1, 5.8S ribosomal RNA gene, and internal transcribed spacer 2, complete sequence; and large subunit ribosomal RNA gene, partial sequence.	Eukaryota; Fungi; Dikarya; Basidiomycota; Agaricomycotina; Agaricomycetes; Polyporales; Dacryobolaceae; Postia	Basidiomycota_unclassified
sq12;size=30143;	KC585390.1	87.5	128	7	9	1	122	13	137	4.03e-29	139	267	46	Agaricomycetes incertae sedis 18S ribosomal RNA gene, partial sequence; internal transcribed spacer 1, 5.8S ribosomal RNA gene, and internal transcribed spacer 2, complete sequence; and 28S ribosomal RNA gene, partial sequence.	Eukaryota; Fungi; Dikarya; Basidiomycota; Agaricomycotina; Agaricomycetes; Polyporales; Dacryobolaceae; Amylocystis	Basidiomycota_unclassified
sq126;size=3236;	MK271288.1	98.039	51	1	0	1	51	104	154	4.12e-14	89.8	442	12	Heterorhabditis indica isolate DH15 small subunit ribosomal RNA gene, partial sequence; internal transcribed spacer 1, 5.8S ribosomal RNA gene, and internal transcribed spacer 2, complete sequence; and large subunit ribosomal RNA gene, partial sequence.	Eukaryota; Metazoa; Ecdysozoa; Nematoda; Chromadorea; Rhabditida; Rhabditina; Rhabditomorpha; Strongyloidea; Heterorhabditidae; Heterorhabditis	Basidiomycota_unclassified
sq126;size=3236;	KY090632.1	98.039	51	1	0	1	51	116	166	4.12e-14	89.8	442	12	Acrobeloides sp. ES-2017 isolate SMF1 small subunit ribosomal RNA gene, partial sequence; internal transcribed spacer 1, 5.8S ribosomal RNA gene, and internal transcribed spacer 2, complete sequence; and large subunit ribosomal RNA gene, partial sequence.	Eukaryota; Metazoa; Ecdysozoa; Nematoda; Chromadorea; Rhabditida; Cephaloboidea; Cephalobidae; Acrobeloides	Basidiomycota_unclassified
sq126;size=3236;	KY828308.1	98.039	51	1	0	1	51	61	111	4.12e-14	89.8	442	12	Acrobeloides cf. nanus WB-2017 voucher T254 clone 229 18S ribosomal RNA gene, partial sequence; internal transcribed spacer 1, 5.8S ribosomal RNA gene, and internal transcribed spacer 2, complete sequence; and 28S ribosomal RNA gene, partial sequence.	Eukaryota; Metazoa; Ecdysozoa; Nematoda; Chromadorea; Tylenchida; Cephalobomorpha; Cephaloboidea; Cephalobidae; Acrobeloides	Basidiomycota_unclassified
sq126;size=3236;	JX026706.1	98.039	51	1	0	1	51	761	811	4.12e-14	89.8	442	12	Acrobeloides maximus 18S ribosomal RNA gene and internal transcribed spacer 1, partial sequence.	Eukaryota; Metazoa; Ecdysozoa; Nematoda; Chromadorea; Rhabditida; Cephaloboidea; Cephalobidae; Acrobeloides	Basidiomycota_unclassified
sq126;size=3236;	JX026705.1	98.039	51	1	0	1	51	760	810	4.12e-14	89.8	442	12	Acrobeloides maximus 18S ribosomal RNA gene and internal transcribed spacer 1, partial sequence.	Eukaryota; Metazoa; Ecdysozoa; Nematoda; Chromadorea; Rhabditida; Cephaloboidea; Cephalobidae; Acrobeloides	Basidiomycota_unclassified
sq126;size=3236;	DQ275366.1	98.039	51	1	0	1	51	648	698	4.12e-14	89.8	442	12	Eucephalobus sp. 307Euc 18S ribosomal RNA gene and internal transcribed spacer 1, partial sequence.	Eukaryota; Metazoa; Ecdysozoa; Nematoda; Chromadorea; Rhabditida; Cephaloboidea; Cephalobidae; Eucephalobus	Basidiomycota_unclassified
sq126;size=3236;	DQ275360.1	98.039	51	1	0	1	51	648	698	4.12e-14	89.8	442	12	Acrobeles sp. 257AcrI1 18S ribosomal RNA gene and internal transcribed spacer 1, partial sequence.	Eukaryota; Metazoa; Ecdysozoa; Nematoda; Chromadorea; Rhabditida; Cephaloboidea; Cephalobidae; Acrobeles	Basidiomycota_unclassified
sq126;size=3236;	DQ275355.1	98.039	51	1	0	1	51	648	698	4.12e-14	89.8	442	12	Acrobeloides sp. 288AcrII 18S ribosomal RNA gene and internal transcribed spacer 1, partial sequence.	Eukaryota; Metazoa; Ecdysozoa; Nematoda; Chromadorea; Rhabditida; Cephaloboidea; Cephalobidae; Acrobeloides	Basidiomycota_unclassified
sq126;size=3236;	DQ275354.1	98.039	51	1	0	1	51	648	698	4.12e-14	89.8	442	12	Chiloplacus sp. 253Chi 18S ribosomal RNA gene and internal transcribed spacer 1, partial sequence.	Eukaryota; Metazoa; Ecdysozoa; Nematoda; Chromadorea; Rhabditida; Cephaloboidea; Cephalobidae; Chiloplacus	Basidiomycota_unclassified
sq126;size=3236;	AY626779.1	98.039	51	1	0	1	51	128	178	4.12e-14	89.8	442	12	Scottnema lindsayae 18S ribosomal RNA gene, partial sequence; internal transcribed spacer 1, complete sequence; and 5.8S ribosomal RNA gene, partial sequence.	Eukaryota; Metazoa; Ecdysozoa; Nematoda; Chromadorea; Rhabditida; Cephaloboidea; Cephalobidae; Scottnema	Basidiomycota_unclassified
sq13;size=29307;	JN207345.1	100	263	0	0	1	263	12	274	1.25e-133	486	263	100	Sordaria sp. P44E2 18S ribosomal RNA gene, partial sequence; internal transcribed spacer 1, 5.8S ribosomal RNA gene, and internal transcribed spacer 2, complete sequence; and 28S ribosomal RNA gene, partial sequence.	Eukaryota; Fungi; Dikarya; Ascomycota; Pezizomycotina; Sordariomycetes; Sordariomycetidae; Sordariales; Sordariaceae; Sordaria	Neurospora
sq13;size=29307;	JN207344.1	100	263	0	0	1	263	13	275	1.25e-133	486	263	100	Sordaria sp. P44E1 18S ribosomal RNA gene, partial sequence; internal transcribed spacer 1, 5.8S ribosomal RNA gene, and internal transcribed spacer 2, complete sequence; and 28S ribosomal RNA gene, partial sequence.	Eukaryota; Fungi; Dikarya; Ascomycota; Pezizomycotina; Sordariomycetes; Sordariomycetidae; Sordariales; Sordariaceae; Sordaria	Neurospora
sq13;size=29307;	JN207268.1	100	263	0	0	1	263	24	286	1.25e-133	486	263	100	Sordaria sp. P10E01 18S ribosomal RNA gene, partial sequence; internal transcribed spacer 1, 5.8S ribosomal RNA gene, and internal transcribed spacer 2, complete sequence; and 28S ribosomal RNA gene, partial sequence.	Eukaryota; Fungi; Dikarya; Ascomycota; Pezizomycotina; Sordariomycetes; Sordariomycetidae; Sordariales; Sordariaceae; Sordaria	Neurospora
sq13;size=29307;	AY681195.1	100	263	0	0	1	263	1	263	1.25e-133	486	263	100	Leotiomyceta 18S ribosomal RNA gene, partial sequence; internal transcribed spacer 1, 5.8S ribosomal RNA gene, and internal transcribed spacer 2, complete sequence; and 28S ribosomal RNA gene, partial sequence.	Eukaryota; Fungi; Dikarya; Ascomycota; Pezizomycotina; Sordariomycetes; Sordariomycetidae; Sordariales; Sordariaceae; Sordaria	Neurospora
sq13;size=29307;	NR_159858.1	99.62	263	1	0	1	263	55	317	5.81e-132	481	263	100	Gelasinospora brevispora CBS 547.94 ITS region; from TYPE material.	Eukaryota; Fungi; Dikarya; Ascomycota; Pezizomycotina; Sordariomycetes; Sordariomycetidae; Sordariales; Sordariaceae; Gelasinospora	Neurospora
sq13;size=29307;	MH862508.1	99.62	263	1	0	1	263	110	372	5.81e-132	481	263	100	Eukaryota small subunit ribosomal RNA gene, partial sequence; internal transcribed spacer 1, 5.8S ribosomal RNA gene, and internal transcribed spacer 2, complete sequence; and large subunit ribosomal RNA gene, partial sequence.	Eukaryota; Fungi; Dikarya; Ascomycota; Pezizomycotina; Dothideomycetes; Pleosporomycetidae; Pleosporales; Pleosporales incertae sedis; Monodictys	Neurospora
sq13;size=29307;	MH862486.1	99.62	263	1	0	1	263	110	372	5.81e-132	481	263	100	Eukaryota small subunit ribosomal RNA gene, partial sequence; internal transcribed spacer 1, 5.8S ribosomal RNA gene, and internal transcribed spacer 2, complete sequence; and large subunit ribosomal RNA gene, partial sequence.	Eukaryota; Fungi; Dikarya; Ascomycota; Pezizomycotina; Dothideomycetes; Pleosporomycetidae; Pleosporales; Pleosporales incertae sedis; Monodictys	Neurospora
sq13;size=29307;	MH862485.1	99.62	263	1	0	1	263	110	372	5.81e-132	481	263	100	Eukaryota small subunit ribosomal RNA gene, partial sequence; internal transcribed spacer 1, 5.8S ribosomal RNA gene, and internal transcribed spacer 2, complete sequence; and large subunit ribosomal RNA gene, partial sequence.	Eukaryota; Fungi; Dikarya; Ascomycota; Pezizomycotina; Dothideomycetes; Pleosporomycetidae; Pleosporales; Pleosporales incertae sedis; Monodictys	Neurospora
sq13;size=29307;	MH861505.1	99.62	263	1	0	1	263	92	354	5.81e-132	481	263	100	Eukaryota small subunit ribosomal RNA gene, partial sequence; internal transcribed spacer 1, 5.8S ribosomal RNA gene, and internal transcribed spacer 2, complete sequence; and large subunit ribosomal RNA gene, partial sequence.	Eukaryota; Fungi; Dikarya; Ascomycota; Pezizomycotina; Dothideomycetes; Pleosporomycetidae; Pleosporales; Pleosporales incertae sedis; Monodictys	Neurospora
sq13;size=29307;	MH860577.1	99.62	263	1	0	1	263	94	356	5.81e-132	481	263	100	Eukaryota small subunit ribosomal RNA gene, partial sequence; internal transcribed spacer 1, 5.8S ribosomal RNA gene, and internal transcribed spacer 2, complete sequence; and large subunit ribosomal RNA gene, partial sequence.	Eukaryota; Fungi; Dikarya; Ascomycota; Pezizomycotina; Dothideomycetes; Pleosporomycetidae; Pleosporales; Pleosporales incertae sedis; Monodictys	Neurospora
sq139;size=2907;	EU552153.1	98.305	59	1	0	1	59	79	137	1.47e-18	104	285	21	Ascomycota 18S ribosomal RNA gene, partial sequence; internal transcribed spacer 1, 5.8S ribosomal RNA gene, and internal transcribed spacer 2, complete sequence; and 28S ribosomal RNA gene, partial sequence.	Eukaryota; Fungi; Dikarya; Ascomycota; Pezizomycotina; Sordariomycetes; Xylariomycetidae; Xylariales; Xylariaceae; Anthostomella	Basidiomycota_unclassified
sq139;size=2907;	MG356710.1	92	75	2	4	1	73	9	81	5.29e-18	102	285	26	Podoscypha gillesii voucher GXU 2176 small subunit ribosomal RNA gene, partial sequence; internal transcribed spacer 1, 5.8S ribosomal RNA gene, and internal transcribed spacer 2, complete sequence; and large subunit ribosomal RNA gene, partial sequence.	Eukaryota; Fungi; Dikarya; Basidiomycota; Agaricomycotina; Agaricomycetes; Polyporales; Podoscyphaceae; Podoscypha	Basidiomycota_unclassified
sq139;size=2907;	LT990661.1	100	54	0	0	1	54	129	182	1.9e-17	100	285	19	Wojnowiciella dactylidis genomic DNA sequence contains 18S rRNA gene, ITS1, 5.8S rRNA gene, ITS2, 28S rRNA gene.	Eukaryota; Fungi; Dikarya; Ascomycota; Pezizomycotina; Dothideomycetes; Pleosporomycetidae; Pleosporales; Pleosporineae; Phaeosphaeriaceae; Wojnowiciella	Basidiomycota_unclassified
sq139;size=2907;	LT990660.1	100	54	0	0	1	54	87	140	1.9e-17	100	285	19	Wojnowiciella dactylidis genomic DNA sequence contains 18S rRNA gene, ITS1, 5.8S rRNA gene, ITS2, 28S rRNA gene.	Eukaryota; Fungi; Dikarya; Ascomycota; Pezizomycotina; Dothideomycetes; Pleosporomycetidae; Pleosporales; Pleosporineae; Phaeosphaeriaceae; Wojnowiciella	Basidiomycota_unclassified
sq139;size=2907;	LT990659.1	100	54	0	0	1	54	134	187	1.9e-17	100	285	19	Wojnowiciella dactylidis genomic DNA sequence contains 18S rRNA gene, ITS1, 5.8S rRNA gene, ITS2, 28S rRNA gene.	Eukaryota; Fungi; Dikarya; Ascomycota; Pezizomycotina; Dothideomycetes; Pleosporomycetidae; Pleosporales; Pleosporineae; Phaeosphaeriaceae; Wojnowiciella	Basidiomycota_unclassified
sq139;size=2907;	LT990658.1	100	54	0	0	1	54	134	187	1.9e-17	100	285	19	Wojnowiciella dactylidis genomic DNA sequence contains 18S rRNA gene, ITS1, 5.8S rRNA gene, ITS2, 28S rRNA gene.	Eukaryota; Fungi; Dikarya; Ascomycota; Pezizomycotina; Dothideomycetes; Pleosporomycetidae; Pleosporales; Pleosporineae; Phaeosphaeriaceae; Wojnowiciella	Basidiomycota_unclassified
sq139;size=2907;	MH024856.1	98.246	57	1	0	1	57	13	69	1.9e-17	100	285	20	Dikarya small subunit ribosomal RNA gene, partial sequence; internal transcribed spacer 1, 5.8S ribosomal RNA gene, and internal transcribed spacer 2, complete sequence; and large subunit ribosomal RNA gene, partial sequence.	Eukaryota; Fungi; Dikarya; Basidiomycota; Agaricomycotina; Agaricomycetes; Agaricomycetidae; Agaricales; Inocybaceae; Inocybe	Basidiomycota_unclassified
sq139;size=2907;	KX438339.1	98.246	57	1	0	1	57	13	69	1.9e-17	100	285	20	Dikarya small subunit ribosomal RNA gene, partial sequence; internal transcribed spacer 1 and 5.8S ribosomal RNA gene, complete sequence; and internal transcribed spacer 2, partial sequence.	Eukaryota; Fungi; Dikarya; Basidiomycota; Agaricomycotina; Agaricomycetes; Agaricomycetidae; Agaricales; Inocybaceae; Inocybe	Basidiomycota_unclassified
sq139;size=2907;	KT777720.1	98.246	57	1	0	1	57	14	70	1.9e-17	100	285	20	Leotiomyceta 18S ribosomal RNA gene, partial sequence; internal transcribed spacer 1 and 5.8S ribosomal RNA gene, complete sequence; and internal transcribed spacer 2, partial sequence.	Eukaryota; Fungi; Dikarya; Ascomycota; Pezizomycotina; Dothideomycetes; Dothideomycetidae; Capnodiales; Cladosporiaceae; Cladosporium	Basidiomycota_unclassified
sq139;size=2907;	KP689130.1	98.246	57	1	0	1	57	9	65	1.9e-17	100	285	20	Pezizomycotina 18S ribosomal RNA gene, partial sequence; internal transcribed spacer 1, 5.8S ribosomal RNA gene, and internal transcribed spacer 2, complete sequence; and 28S ribosomal RNA gene, partial sequence.	Eukaryota; Fungi; Dikarya; Ascomycota; Pezizomycotina; Sordariomycetes; Xylariomycetidae; Xylariales; Hypoxylaceae; Annulohypoxylon	Basidiomycota_unclassified
sq14;size=29063;	KY555018.1	100	223	0	0	1	223	1	223	2.15e-111	412	223	100	Dikarya 18S ribosomal RNA gene, partial sequence; internal transcribed spacer 1, 5.8S ribosomal RNA gene, and internal transcribed spacer 2, complete sequence; and 28S ribosomal RNA gene, partial sequence.	Eukaryota; Fungi; Dikarya; Ascomycota; Pezizomycotina; Dothideomycetes; Pleosporomycetidae; Pleosporales; Pleosporineae; Pleosporaceae; Alternaria; Alternaria alternata group	Fusarium
sq14;size=29063;	EU219559.1	100	223	0	0	1	223	25	247	2.15e-111	412	223	100	Fusarium oxysporum isolate ZZF51 18S ribosomal RNA gene, partial sequence; internal transcribed spacer 1, 5.8S ribosomal RNA gene, and internal transcribed spacer 2, complete sequence; and 28S ribosomal RNA gene, partial sequence.	Eukaryota; Fungi; Dikarya; Ascomycota; Pezizomycotina; Sordariomycetes; Hypocreomycetidae; Hypocreales; Nectriaceae; Fusarium; Fusarium oxysporum species complex	Fusarium
sq14;size=29063;	MK268138.1	99.552	223	1	0	1	223	9	231	1e-109	407	223	100	Fusarium oxysporum isolate R97208_ITS small subunit ribosomal RNA gene, partial sequence; internal transcribed spacer 1, 5.8S ribosomal RNA gene, and internal transcribed spacer 2, complete sequence; and large subunit ribosomal RNA gene, partial sequence.	Eukaryota; Fungi; Dikarya; Ascomycota; Pezizomycotina; Sordariomycetes; Hypocreomycetidae; Hypocreales; Nectriaceae; Fusarium; Fusarium oxysporum species complex	Fusarium
sq14;size=29063;	MK268137.1	99.552	223	1	0	1	223	9	231	1e-109	407	223	100	Fusarium oxysporum isolate R97207_ITS small subunit ribosomal RNA gene, partial sequence; internal transcribed spacer 1, 5.8S ribosomal RNA gene, and internal transcribed spacer 2, complete sequence; and large subunit ribosomal RNA gene, partial sequence.	Eukaryota; Fungi; Dikarya; Ascomycota; Pezizomycotina; Sordariomycetes; Hypocreomycetidae; Hypocreales; Nectriaceae; Fusarium; Fusarium oxysporum species complex	Fusarium
sq14;size=29063;	MK268134.1	99.552	223	1	0	1	223	9	231	1e-109	407	223	100	Fusarium oxysporum isolate R97204_ITS small subunit ribosomal RNA gene, partial sequence; internal transcribed spacer 1, 5.8S ribosomal RNA gene, and internal transcribed spacer 2, complete sequence; and large subunit ribosomal RNA gene, partial sequence.	Eukaryota; Fungi; Dikarya; Ascomycota; Pezizomycotina; Sordariomycetes; Hypocreomycetidae; Hypocreales; Nectriaceae; Fusarium; Fusarium oxysporum species complex	Fusarium
sq14;size=29063;	MK267446.1	99.552	223	1	0	1	223	9	231	1e-109	407	223	100	Fusarium oxysporum isolate E20397_ITS small subunit ribosomal RNA gene, partial sequence; internal transcribed spacer 1, 5.8S ribosomal RNA gene, and internal transcribed spacer 2, complete sequence; and large subunit ribosomal RNA gene, partial sequence.	Eukaryota; Fungi; Dikarya; Ascomycota; Pezizomycotina; Sordariomycetes; Hypocreomycetidae; Hypocreales; Nectriaceae; Fusarium; Fusarium oxysporum species complex	Fusarium
sq14;size=29063;	MK267445.1	99.552	223	1	0	1	223	9	231	1e-109	407	223	100	Fusarium oxysporum isolate E20396_ITS small subunit ribosomal RNA gene, partial sequence; internal transcribed spacer 1, 5.8S ribosomal RNA gene, and internal transcribed spacer 2, complete sequence; and large subunit ribosomal RNA gene, partial sequence.	Eukaryota; Fungi; Dikarya; Ascomycota; Pezizomycotina; Sordariomycetes; Hypocreomycetidae; Hypocreales; Nectriaceae; Fusarium; Fusarium oxysporum species complex	Fusarium
sq14;size=29063;	MK226163.1	99.552	223	1	0	1	223	23	245	1e-109	407	223	100	Fusarium oxysporum clone ESR1 small subunit ribosomal RNA gene, partial sequence; internal transcribed spacer 1, 5.8S ribosomal RNA gene, and internal transcribed spacer 2, complete sequence; and large subunit ribosomal RNA gene, partial sequence.	Eukaryota; Fungi; Dikarya; Ascomycota; Pezizomycotina; Sordariomycetes; Hypocreomycetidae; Hypocreales; Nectriaceae; Fusarium; Fusarium oxysporum species complex	Fusarium
sq14;size=29063;	MG664775.1	99.552	223	1	0	1	223	25	247	1e-109	407	223	100	Fusarium oxysporum isolate RM73 small subunit ribosomal RNA gene, partial sequence; internal transcribed spacer 1, 5.8S ribosomal RNA gene, and internal transcribed spacer 2, complete sequence; and large subunit ribosomal RNA gene, partial sequence.	Eukaryota; Fungi; Dikarya; Ascomycota; Pezizomycotina; Sordariomycetes; Hypocreomycetidae; Hypocreales; Nectriaceae; Fusarium; Fusarium oxysporum species complex	Fusarium
sq14;size=29063;	MG664774.1	99.552	223	1	0	1	223	9	231	1e-109	407	223	100	Fusarium oxysporum isolate RM59 small subunit ribosomal RNA gene, partial sequence; internal transcribed spacer 1, 5.8S ribosomal RNA gene, and internal transcribed spacer 2, complete sequence; and large subunit ribosomal RNA gene, partial sequence.	Eukaryota; Fungi; Dikarya; Ascomycota; Pezizomycotina; Sordariomycetes; Hypocreomycetidae; Hypocreales; Nectriaceae; Fusarium; Fusarium oxysporum species complex	Fusarium
sq15;size=28965;	MK281929.1	77.338	278	44	17	1	273	1	264	2.41e-31	147	273	100	Ascobolus sp. clone 445L6413W27973NA small subunit ribosomal RNA gene, partial sequence; internal transcribed spacer 1, complete sequence; and 5.8S ribosomal RNA gene, partial sequence.	Eukaryota; Fungi; Dikarya; Ascomycota; Pezizomycotina; Pezizomycetes; Pezizales; Ascobolaceae; Ascobolus	Ascomycota_unclassified
sq15;size=28965;	GU166491.1	79.888	179	25	7	99	273	27	198	1.46e-23	121	273	64	Fungi internal transcribed spacer 1, partial sequence; 5.8S ribosomal RNA gene and internal transcribed spacer 2, complete sequence; and 28S ribosomal RNA gene, partial sequence.	Eukaryota; Fungi; Dikarya; Ascomycota; Pezizomycotina; Sordariomycetes; Sordariomycetidae; Sordariales; Lasiosphaeriaceae; Podospora	Ascomycota_unclassified
sq15;size=28965;	GU166488.1	79.888	179	25	7	99	273	39	210	1.46e-23	121	273	64	Fungi internal transcribed spacer 1, partial sequence; 5.8S ribosomal RNA gene and internal transcribed spacer 2, complete sequence; and 28S ribosomal RNA gene, partial sequence.	Eukaryota; Fungi; Dikarya; Ascomycota; Pezizomycotina; Sordariomycetes; Sordariomycetidae; Sordariales; Lasiosphaeriaceae; Podospora	Ascomycota_unclassified
sq15;size=28965;	GU166493.1	79.888	179	25	7	99	273	84	255	1.46e-23	121	273	64	Fungi internal transcribed spacer 1, partial sequence; 5.8S ribosomal RNA gene and internal transcribed spacer 2, complete sequence; and 28S ribosomal RNA gene, partial sequence.	Eukaryota; Fungi; Dikarya; Ascomycota; Pezizomycotina; Sordariomycetes; Sordariomycetidae; Sordariales; Lasiosphaeriaceae; Podospora	Ascomycota_unclassified
sq15;size=28965;	GU166487.1	79.888	179	25	7	99	273	39	210	1.46e-23	121	273	64	Fungi internal transcribed spacer 1, partial sequence; 5.8S ribosomal RNA gene and internal transcribed spacer 2, complete sequence; and 28S ribosomal RNA gene, partial sequence.	Eukaryota; Fungi; Dikarya; Ascomycota; Pezizomycotina; Sordariomycetes; Sordariomycetidae; Sordariales; Lasiosphaeriaceae; Podospora	Ascomycota_unclassified
sq15;size=28965;	JX000108.1	75.94	266	45	15	11	273	1	250	5.25e-23	119	273	96	Microcalicium ahlneri voucher Wedin 12/6 2011 (S) 18S ribosomal RNA gene, partial sequence; internal transcribed spacer 1, 5.8S ribosomal RNA gene, and internal transcribed spacer 2, complete sequence; and 28S ribosomal RNA gene, partial sequence.	Eukaryota; Fungi; Dikarya; Ascomycota; Pezizomycotina; Lecanoromycetes; OSLEUM clade; Ostropomycetidae; Pertusariales; Microcaliciaceae; Microcalicium	Ascomycota_unclassified
sq15;size=28965;	HM007092.1	79.235	183	29	9	94	273	43	219	5.25e-23	119	273	66	Dikarya internal transcribed spacer 1, partial sequence; 5.8S ribosomal RNA gene, complete sequence; and internal transcribed spacer 2, partial sequence.	Eukaryota; Fungi; Dikarya; Ascomycota; Pezizomycotina; Dothideomycetes; Pleosporomycetidae; Pleosporales; Pleosporineae; Phaeosphaeriaceae; Phaeosphaeria	Ascomycota_unclassified
sq15;size=28965;	DQ491504.1	75	280	48	19	1	273	5	269	3.16e-20	110	273	100	Ascobolus crenulatus isolate AFTOL-ID 181 internal transcribed spacer 1, partial sequence; 5.8S ribosomal RNA gene, complete sequence; and internal transcribed spacer 2, partial sequence.	Eukaryota; Fungi; Dikarya; Ascomycota; Pezizomycotina; Pezizomycetes; Pezizales; Ascobolaceae; Ascobolus	Ascomycota_unclassified
sq15;size=28965;	GU166493.1	96.97	33	0	1	15	46	5	37	0.002	54.7	273	12	Fungi internal transcribed spacer 1, partial sequence; 5.8S ribosomal RNA gene and internal transcribed spacer 2, complete sequence; and 28S ribosomal RNA gene, partial sequence.	Eukaryota; Fungi; Dikarya; Ascomycota; Pezizomycotina; Sordariomycetes; Sordariomycetidae; Sordariales; Lasiosphaeriaceae; Podospora	Ascomycota_unclassified
sq17;size=26764;	MF036003.1	88.087	277	25	5	3	275	17	289	3.73e-84	322	275	99	leotiomyceta internal transcribed spacer 1, partial sequence; 5.8S ribosomal RNA gene, complete sequence; and internal transcribed spacer 2, partial sequence.	Eukaryota; Fungi; Dikarya; Ascomycota; Pezizomycotina; Dothideomycetes; Pleosporomycetidae; Pleosporales; Massarineae; Didymosphaeriaceae; Paraconiothyrium	Chaetothyriales_unclassified
sq17;size=26764;	KP714612.1	87.9	281	22	8	1	275	23	297	1.34e-83	320	275	100	Fungi 18S ribosomal RNA gene, partial sequence; internal transcribed spacer 1 and 5.8S ribosomal RNA gene, complete sequence; and internal transcribed spacer 2, partial sequence.	Eukaryota; Fungi; Dikarya; Basidiomycota; Pucciniomycotina; Microbotryomycetes; Leucosporidiales; Leucosporidium	Chaetothyriales_unclassified
sq17;size=26764;	EU035420.1	87.814	279	24	9	1	275	92	364	4.82e-83	318	275	100	Pezizomycotina 18S ribosomal RNA gene, partial sequence; internal transcribed spacer 1, 5.8S ribosomal RNA gene, and internal transcribed spacer 2, complete sequence; and 28S ribosomal RNA gene, partial sequence.	Eukaryota; Fungi; Dikarya; Ascomycota; Pezizomycotina; Pezizomycotina incertae sedis; Anungitopsis	Chaetothyriales_unclassified
sq17;size=26764;	MF806076.1	87.455	279	28	6	1	275	103	378	6.24e-82	315	275	100	Knufia sp. SD-2017a strain AT41 small subunit ribosomal RNA gene, partial sequence; internal transcribed spacer 1 and 5.8S ribosomal RNA gene, complete sequence; and internal transcribed spacer 2, partial sequence.	Eukaryota; Fungi; Dikarya; Ascomycota; Pezizomycotina; Eurotiomycetes; Chaetothyriomycetidae; Chaetothyriales; Trichomeriaceae; Knufia	Chaetothyriales_unclassified
sq17;size=26764;	KP714675.1	87.5	280	26	7	1	275	17	292	6.24e-82	315	275	100	Fungi 18S ribosomal RNA gene, partial sequence; internal transcribed spacer 1 and 5.8S ribosomal RNA gene, complete sequence; and internal transcribed spacer 2, partial sequence.	Eukaryota; Fungi; Dikarya; Basidiomycota; Pucciniomycotina; Microbotryomycetes; Leucosporidiales; Leucosporidium	Chaetothyriales_unclassified
sq17;size=26764;	MH857708.1	87.868	272	26	6	8	275	1	269	2.24e-81	313	275	97	Eukaryota small subunit ribosomal RNA gene, partial sequence; internal transcribed spacer 1, 5.8S ribosomal RNA gene, and internal transcribed spacer 2, complete sequence; and large subunit ribosomal RNA gene, partial sequence.	Eukaryota; Fungi; Dikarya; Ascomycota; Pezizomycotina; Dothideomycetes; Pleosporomycetidae; Pleosporales; Pleosporales incertae sedis; Monodictys	Chaetothyriales_unclassified
sq17;size=26764;	KX000261.1	87.912	273	24	6	8	275	1	269	2.24e-81	313	275	97	Fungi small subunit ribosomal RNA gene, partial sequence; internal transcribed spacer 1 and 5.8S ribosomal RNA gene, complete sequence; and internal transcribed spacer 2, partial sequence.	Eukaryota; Fungi; Dikarya; Ascomycota; Pezizomycotina; Sordariomycetes; Hypocreomycetidae; Hypocreales; Nectriaceae; Dactylonectria	Chaetothyriales_unclassified
sq17;size=26764;	NR_121502.1	87.108	287	24	8	1	275	55	340	2.24e-81	313	275	100	Knufia perforans CBS 885.95 ITS region; from TYPE material.	Eukaryota; Fungi; Dikarya; Ascomycota; Pezizomycotina; Eurotiomycetes; Chaetothyriomycetidae; Chaetothyriales; Trichomeriaceae; Knufia	Chaetothyriales_unclassified
sq17;size=26764;	JN040506.1	87.108	287	24	8	1	275	1689	1974	2.24e-81	313	275	100	leotiomyceta 18S ribosomal RNA gene, partial sequence; internal transcribed spacer 1, 5.8S ribosomal RNA gene, and internal transcribed spacer 2, complete sequence; and 28S ribosomal RNA gene, partial sequence.	Eukaryota; Fungi; Dikarya; Ascomycota; Pezizomycotina; Eurotiomycetes; Chaetothyriomycetidae; Chaetothyriales; Trichomeriaceae; Knufia	Chaetothyriales_unclassified
sq17;size=26764;	KP791779.1	86.972	284	27	5	1	275	2	284	8.07e-81	311	275	100	Leotiomyceta 18S ribosomal RNA gene, partial sequence; internal transcribed spacer 1 and 5.8S ribosomal RNA gene, complete sequence; and internal transcribed spacer 2, partial sequence.	Eukaryota; Fungi; Dikarya; Ascomycota; Pezizomycotina; Dothideomycetes; Dothideomycetidae; Capnodiales; Extremaceae; Vermiconia	Chaetothyriales_unclassified
sq18;size=26677;	KM454165.1	99.703	337	1	0	1	337	9	345	4.25e-173	617	337	100	Malassezia globosa strain 169.2 18S ribosomal RNA gene, partial sequence; internal transcribed spacer 1, 5.8S ribosomal RNA gene, and internal transcribed spacer 2, complete sequence; and 28S ribosomal RNA gene, partial sequence.	Eukaryota; Fungi; Dikarya; Basidiomycota; Ustilaginomycotina; Malasseziomycetes; Malasseziales; Malasseziaceae; Malassezia	Malassezia
sq18;size=26677;	MH093757.1	99.071	323	1	2	15	337	1	321	2e-161	579	337	96	Dikarya small subunit ribosomal RNA gene, partial sequence; internal transcribed spacer 1, 5.8S ribosomal RNA gene, and internal transcribed spacer 2, complete sequence; and large subunit ribosomal RNA gene, partial sequence.	Eukaryota; Fungi; Dikarya; Ascomycota; Saccharomycotina; Saccharomycetes; Saccharomycetales; Debaryomycetaceae; Candida/Lodderomyces clade; Candida	Malassezia
sq18;size=26677;	KM454163.1	97.093	344	1	4	1	337	9	350	3.35e-159	571	337	100	Malassezia globosa strain 151.3 18S ribosomal RNA gene, partial sequence; internal transcribed spacer 1, 5.8S ribosomal RNA gene, and internal transcribed spacer 2, complete sequence; and 28S ribosomal RNA gene, partial sequence.	Eukaryota; Fungi; Dikarya; Basidiomycota; Ustilaginomycotina; Malasseziomycetes; Malasseziales; Malasseziaceae; Malassezia	Malassezia
sq18;size=26677;	KM269176.1	97.093	344	1	4	1	337	121	462	3.35e-159	571	337	100	Malassezia globosa strain 169.1 18S ribosomal RNA gene, partial sequence; internal transcribed spacer 1, 5.8S ribosomal RNA gene, and internal transcribed spacer 2, complete sequence; and 28S ribosomal RNA gene, partial sequence.	Eukaryota; Fungi; Dikarya; Basidiomycota; Ustilaginomycotina; Malasseziomycetes; Malasseziales; Malasseziaceae; Malassezia	Malassezia
sq18;size=26677;	KM269150.1	97.093	344	1	4	1	337	120	461	3.35e-159	571	337	100	Malassezia globosa strain 137.1 18S ribosomal RNA gene, partial sequence; internal transcribed spacer 1, 5.8S ribosomal RNA gene, and internal transcribed spacer 2, complete sequence; and 28S ribosomal RNA gene, partial sequence.	Eukaryota; Fungi; Dikarya; Basidiomycota; Ustilaginomycotina; Malasseziomycetes; Malasseziales; Malasseziaceae; Malassezia	Malassezia
sq18;size=26677;	KM454164.1	96.532	346	1	6	1	337	9	352	2.02e-156	562	337	100	Malassezia globosa strain 155.2 18S ribosomal RNA gene, partial sequence; internal transcribed spacer 1, 5.8S ribosomal RNA gene, and internal transcribed spacer 2, complete sequence; and 28S ribosomal RNA gene, partial sequence.	Eukaryota; Fungi; Dikarya; Basidiomycota; Ustilaginomycotina; Malasseziomycetes; Malasseziales; Malasseziaceae; Malassezia	Malassezia
sq18;size=26677;	AJ437693.1	96.97	330	1	4	15	337	1	328	2.03e-151	545	337	96	Malassezia globosa 18S rRNA gene (partial), 5.8S rRNA gene, 28S rRNA gene (partial), ITS1 and ITS2, clone 3.3	Eukaryota; Fungi; Dikarya; Basidiomycota; Ustilaginomycotina; Malasseziomycetes; Malasseziales; Malasseziaceae; Malassezia	Malassezia
sq18;size=26677;	KP825448.1	100	291	0	0	47	337	1	291	3.4e-149	538	337	86	Malassezia internal transcribed spacer 1, partial sequence; 5.8S ribosomal RNA gene, complete sequence; and internal transcribed spacer 2, partial sequence.	Eukaryota; Fungi; Dikarya; Basidiomycota; Ustilaginomycotina; Malasseziomycetes; Malasseziales; Malasseziaceae; Malassezia	Malassezia
sq18;size=26677;	KP825426.1	100	291	0	0	47	337	1	291	3.4e-149	538	337	86	Malassezia internal transcribed spacer 1, partial sequence; 5.8S ribosomal RNA gene, complete sequence; and internal transcribed spacer 2, partial sequence.	Eukaryota; Fungi; Dikarya; Basidiomycota; Ustilaginomycotina; Malasseziomycetes; Malasseziales; Malasseziaceae; Malassezia	Malassezia
sq18;size=26677;	KP825421.1	100	291	0	0	47	337	1	291	3.4e-149	538	337	86	Malassezia internal transcribed spacer 1, partial sequence; 5.8S ribosomal RNA gene, complete sequence; and internal transcribed spacer 2, partial sequence.	Eukaryota; Fungi; Dikarya; Basidiomycota; Ustilaginomycotina; Malasseziomycetes; Malasseziales; Malasseziaceae; Malassezia	Malassezia
sq19;size=22222;	KY947814.1	92.135	89	5	2	1	89	11	97	1.13e-24	124	223	40	Umbilicariales 18S ribosomal RNA gene, partial sequence; internal transcribed spacer 1, 5.8S ribosomal RNA gene, and internal transcribed spacer 2, complete sequence; and 28S ribosomal RNA gene, partial sequence.	Eukaryota; Fungi; Dikarya; Ascomycota; Pezizomycotina; Lecanoromycetes; OSLEUM clade; Umbilicariomycetidae; Umbilicariales; Umbilicariaceae; Umbilicaria	Ascomycota_unclassified
sq19;size=22222;	KY947813.1	92.135	89	5	2	1	89	9	95	1.13e-24	124	223	40	Umbilicariales 18S ribosomal RNA gene, partial sequence; internal transcribed spacer 1, 5.8S ribosomal RNA gene, and internal transcribed spacer 2, complete sequence; and 28S ribosomal RNA gene, partial sequence.	Eukaryota; Fungi; Dikarya; Ascomycota; Pezizomycotina; Lecanoromycetes; OSLEUM clade; Umbilicariomycetidae; Umbilicariales; Umbilicariaceae; Umbilicaria	Ascomycota_unclassified
sq19;size=22222;	AF096210.1	92.857	84	3	3	1	84	179	259	5.25e-23	119	223	38	Umbilicariaceae 18S ribosomal RNA gene, partial sequence; internal transcribed spacer 1, 5.8S ribosomal RNA gene and internal transcribed spacer 2, complete sequence; and 26S ribosomal RNA gene, partial sequence.	Eukaryota; Fungi; Dikarya; Ascomycota; Pezizomycotina; Lecanoromycetes; OSLEUM clade; Umbilicariomycetidae; Umbilicariales; Umbilicariaceae; Umbilicaria	Ascomycota_unclassified
sq19;size=22222;	AF096209.1	92.857	84	3	3	1	84	179	259	5.25e-23	119	223	38	Umbilicariaceae 18S ribosomal RNA gene, partial sequence; internal transcribed spacer 1, 5.8S ribosomal RNA gene and internal transcribed spacer 2, complete sequence; and 26S ribosomal RNA gene, partial sequence.	Eukaryota; Fungi; Dikarya; Ascomycota; Pezizomycotina; Lecanoromycetes; OSLEUM clade; Umbilicariomycetidae; Umbilicariales; Umbilicariaceae; Umbilicaria	Ascomycota_unclassified
sq19;size=22222;	AF096199.1	92.857	84	3	3	1	84	177	257	5.25e-23	119	223	38	Umbilicariaceae 18S ribosomal RNA gene, partial sequence; internal transcribed spacer 1, 5.8S ribosomal RNA gene and internal transcribed spacer 2, complete sequence; and 26S ribosomal RNA gene, partial sequence.	Eukaryota; Fungi; Dikarya; Ascomycota; Pezizomycotina; Lecanoromycetes; OSLEUM clade; Umbilicariomycetidae; Umbilicariales; Umbilicariaceae; Umbilicaria	Ascomycota_unclassified
sq19;size=22222;	KY266862.1	91.667	84	5	2	1	84	1	82	6.79e-22	115	223	38	Umbilicaria deusta voucher O-L-195766 partial 18S ribosomal RNA gene, partial sequence; internal transcribed spacer 1, 5.8S ribosomal RNA gene, and internal transcribed spacer 2, complete sequence; and partial 25S ribosomal RNA gene, partial sequence.	Eukaryota; Fungi; Dikarya; Ascomycota; Pezizomycotina; Lecanoromycetes; OSLEUM clade; Umbilicariomycetidae; Umbilicariales; Umbilicariaceae; Umbilicaria	Ascomycota_unclassified
sq19;size=22222;	AF297670.1	91.667	84	5	2	1	84	10	91	6.79e-22	115	223	38	Umbilicaria flocculosa isolate smll007 18S ribosomal RNA gene, partial sequence; internal transcribed spacer 1, 5.8S ribosomal RNA gene and internal transcribed spacer 2, complete sequence; and 26S ribosomal RNA gene, partial sequence.	Eukaryota; Fungi; Dikarya; Ascomycota; Pezizomycotina; Lecanoromycetes; OSLEUM clade; Umbilicariomycetidae; Umbilicariales; Umbilicariaceae; Umbilicaria	Ascomycota_unclassified
sq19;size=22222;	AF297666.1	91.667	84	5	2	1	84	11	92	6.79e-22	115	223	38	Umbilicaria muehlenbergii isolate smll003 18S ribosomal RNA gene, partial sequence; internal transcribed spacer 1, 5.8S ribosomal RNA gene and internal transcribed spacer 2, complete sequence; and 26S ribosomal RNA gene, partial sequence.	Eukaryota; Fungi; Dikarya; Ascomycota; Pezizomycotina; Lecanoromycetes; OSLEUM clade; Umbilicariomycetidae; Umbilicariales; Umbilicariaceae; Umbilicaria	Ascomycota_unclassified
sq19;size=22222;	AF096206.1	91.667	84	5	2	1	84	163	244	6.79e-22	115	223	38	Umbilicariaceae 18S ribosomal RNA gene, partial sequence; internal transcribed spacer 1, 5.8S ribosomal RNA gene and internal transcribed spacer 2, complete sequence; and 26S ribosomal RNA gene, partial sequence.	Eukaryota; Fungi; Dikarya; Ascomycota; Pezizomycotina; Lecanoromycetes; OSLEUM clade; Umbilicariomycetidae; Umbilicariales; Umbilicariaceae; Umbilicaria	Ascomycota_unclassified
sq19;size=22222;	KY947845.1	91.667	84	4	3	1	84	524	604	2.44e-21	113	223	38	Umbilicariales 18S ribosomal RNA gene, partial sequence; internal transcribed spacer 1, 5.8S ribosomal RNA gene, and internal transcribed spacer 2, complete sequence; and 28S ribosomal RNA gene, partial sequence.	Eukaryota; Fungi; Dikarya; Ascomycota; Pezizomycotina; Lecanoromycetes; OSLEUM clade; Umbilicariomycetidae; Umbilicariales; Umbilicariaceae; Umbilicaria	Ascomycota_unclassified
sq2;size=80945;	MG835916.1	100	232	0	0	1	232	4	235	2.14e-116	429	232	100	Fungi small subunit ribosomal RNA gene, partial sequence; internal transcribed spacer 1 and 5.8S ribosomal RNA gene, complete sequence; and internal transcribed spacer 2, partial sequence.	Eukaryota; Fungi; Dikarya; Ascomycota; Pezizomycotina; Dothideomycetes; Dothideomycetidae; Capnodiales; Cladosporiaceae; Cladosporium	Cladosporium
sq2;size=80945;	MH864391.1	100	232	0	0	1	232	132	363	2.14e-116	429	232	100	Eukaryota small subunit ribosomal RNA gene, partial sequence; internal transcribed spacer 1, 5.8S ribosomal RNA gene, and internal transcribed spacer 2, complete sequence; and large subunit ribosomal RNA gene, partial sequence.	Eukaryota; Fungi; Dikarya; Ascomycota; Pezizomycotina; Dothideomycetes; Pleosporomycetidae; Pleosporales; Pleosporales incertae sedis; Monodictys	Cladosporium
sq2;size=80945;	MF473158.1	100	232	0	0	1	232	101	332	2.14e-116	429	232	100	Cladosporium small subunit ribosomal RNA gene, partial sequence; internal transcribed spacer 1, 5.8S ribosomal RNA gene, and internal transcribed spacer 2, complete sequence; and large subunit ribosomal RNA gene, partial sequence.	Eukaryota; Fungi; Dikarya; Ascomycota; Pezizomycotina; Dothideomycetes; Dothideomycetidae; Capnodiales; Cladosporiaceae; Cladosporium	Cladosporium
sq2;size=80945;	MF473155.1	100	232	0	0	1	232	131	362	2.14e-116	429	232	100	Cladosporium small subunit ribosomal RNA gene, partial sequence; internal transcribed spacer 1, 5.8S ribosomal RNA gene, and internal transcribed spacer 2, complete sequence; and large subunit ribosomal RNA gene, partial sequence.	Eukaryota; Fungi; Dikarya; Ascomycota; Pezizomycotina; Dothideomycetes; Dothideomycetidae; Capnodiales; Cladosporiaceae; Cladosporium	Cladosporium
sq2;size=80945;	MF473150.1	100	232	0	0	1	232	132	363	2.14e-116	429	232	100	Cladosporium small subunit ribosomal RNA gene, partial sequence; internal transcribed spacer 1, 5.8S ribosomal RNA gene, and internal transcribed spacer 2, complete sequence; and large subunit ribosomal RNA gene, partial sequence.	Eukaryota; Fungi; Dikarya; Ascomycota; Pezizomycotina; Dothideomycetes; Dothideomycetidae; Capnodiales; Cladosporiaceae; Cladosporium	Cladosporium
sq2;size=80945;	MF380926.1	100	232	0	0	1	232	101	332	2.14e-116	429	232	100	Dikarya internal transcribed spacer 1, partial sequence; 5.8S ribosomal RNA gene and internal transcribed spacer 2, complete sequence; and large subunit ribosomal RNA gene, partial sequence.	Eukaryota; Fungi; Dikarya; Ascomycota; Pezizomycotina; Eurotiomycetes; Eurotiomycetidae; Eurotiales; Aspergillaceae; Penicillium	Cladosporium
sq2;size=80945;	KY781788.1	100	232	0	0	1	232	427	658	2.14e-116	429	232	100	Cladosporium halotolerans culture QCC:M038/17 small subunit ribosomal RNA gene, partial sequence; internal transcribed spacer 1, 5.8S ribosomal RNA gene, and internal transcribed spacer 2, complete sequence; and large subunit ribosomal RNA gene, partial sequence.	Eukaryota; Fungi; Dikarya; Ascomycota; Pezizomycotina; Dothideomycetes; Dothideomycetidae; Capnodiales; Cladosporiaceae; Cladosporium	Cladosporium
sq2;size=80945;	KY046240.1	100	232	0	0	1	232	22	253	2.14e-116	429	232	100	Cladosporium sphaerospermum strain CCTU1122 18S ribosomal RNA gene, partial sequence; internal transcribed spacer 1, 5.8S ribosomal RNA gene, and internal transcribed spacer 2, complete sequence; and 28S ribosomal RNA gene, partial sequence.	Eukaryota; Fungi; Dikarya; Ascomycota; Pezizomycotina; Dothideomycetes; Dothideomycetidae; Capnodiales; Cladosporiaceae; Cladosporium	Cladosporium
sq2;size=80945;	KY046239.1	100	232	0	0	1	232	23	254	2.14e-116	429	232	100	Cladosporium sphaerospermum strain CCTU1120 18S ribosomal RNA gene, partial sequence; internal transcribed spacer 1, 5.8S ribosomal RNA gene, and internal transcribed spacer 2, complete sequence; and 28S ribosomal RNA gene, partial sequence.	Eukaryota; Fungi; Dikarya; Ascomycota; Pezizomycotina; Dothideomycetes; Dothideomycetidae; Capnodiales; Cladosporiaceae; Cladosporium	Cladosporium
sq2;size=80945;	KY046238.1	100	232	0	0	1	232	24	255	2.14e-116	429	232	100	Cladosporium sphaerospermum strain CCTU1123 18S ribosomal RNA gene, partial sequence; internal transcribed spacer 1, 5.8S ribosomal RNA gene, and internal transcribed spacer 2, complete sequence; and 28S ribosomal RNA gene, partial sequence.	Eukaryota; Fungi; Dikarya; Ascomycota; Pezizomycotina; Dothideomycetes; Dothideomycetidae; Capnodiales; Cladosporiaceae; Cladosporium	Cladosporium
sq200;size=1687;	NR_138307.1	100	252	0	0	1	252	73	324	1.63e-127	466	252	100	Penicillium hispanicum CBS 691.77 ITS region; from TYPE material.	Eukaryota; Fungi; Dikarya; Ascomycota; Pezizomycotina; Eurotiomycetes; Eurotiomycetidae; Eurotiales; Aspergillaceae; Penicillium	Penicillium
sq200;size=1687;	JX841247.1	100	252	0	0	1	252	73	324	1.63e-127	466	252	100	Penicillium 18S ribosomal RNA gene, partial sequence; internal transcribed spacer 1, 5.8S ribosomal RNA gene, and internal transcribed spacer 2, complete sequence; and 28S ribosomal RNA gene, partial sequence.	Eukaryota; Fungi; Dikarya; Ascomycota; Pezizomycotina; Eurotiomycetes; Eurotiomycetidae; Eurotiales; Aspergillaceae; Penicillium	Penicillium
sq200;size=1687;	JX841242.1	100	252	0	0	1	252	53	304	1.63e-127	466	252	100	Penicillium 18S ribosomal RNA gene, partial sequence; internal transcribed spacer 1, 5.8S ribosomal RNA gene, and internal transcribed spacer 2, complete sequence; and 28S ribosomal RNA gene, partial sequence.	Eukaryota; Fungi; Dikarya; Ascomycota; Pezizomycotina; Eurotiomycetes; Eurotiomycetidae; Eurotiales; Aspergillaceae; Penicillium	Penicillium
sq200;size=1687;	KP735543.1	100	250	0	0	3	252	1	250	2.11e-126	462	252	99	Penicillium sp. YL-2014 strain CGMCC 3.17364 18S ribosomal RNA gene, partial sequence; internal transcribed spacer 1 and 5.8S ribosomal RNA gene, complete sequence; and internal transcribed spacer 2, partial sequence.	Eukaryota; Fungi; Dikarya; Ascomycota; Pezizomycotina; Eurotiomycetes; Eurotiomycetidae; Eurotiales; Aspergillaceae; Penicillium	Penicillium
sq200;size=1687;	MH861114.1	100	249	0	0	4	252	1	249	7.58e-126	460	252	99	Eukaryota small subunit ribosomal RNA gene, partial sequence; internal transcribed spacer 1, 5.8S ribosomal RNA gene, and internal transcribed spacer 2, complete sequence; and large subunit ribosomal RNA gene, partial sequence.	Eukaryota; Fungi; Dikarya; Ascomycota; Pezizomycotina; Dothideomycetes; Pleosporomycetidae; Pleosporales; Pleosporales incertae sedis; Monodictys	Penicillium
sq200;size=1687;	MF687276.1	99.603	252	1	0	1	252	12	263	7.58e-126	460	252	100	leotiomyceta small subunit ribosomal RNA gene, partial sequence; internal transcribed spacer 1 and 5.8S ribosomal RNA gene, complete sequence; and internal transcribed spacer 2, partial sequence.	Eukaryota; Fungi; Dikarya; Ascomycota; Pezizomycotina; Eurotiomycetes; Eurotiomycetidae; Eurotiales; Aspergillaceae; Penicillium	Penicillium
sq200;size=1687;	JX841246.1	98.413	252	3	1	1	252	76	326	2.74e-120	442	252	100	Penicillium 18S ribosomal RNA gene, partial sequence; internal transcribed spacer 1, 5.8S ribosomal RNA gene, and internal transcribed spacer 2, complete sequence; and 28S ribosomal RNA gene, partial sequence.	Eukaryota; Fungi; Dikarya; Ascomycota; Pezizomycotina; Eurotiomycetes; Eurotiomycetidae; Eurotiales; Aspergillaceae; Penicillium	Penicillium
sq200;size=1687;	JX841245.1	98.413	252	3	1	1	252	122	372	2.74e-120	442	252	100	Penicillium 18S ribosomal RNA gene, partial sequence; internal transcribed spacer 1, 5.8S ribosomal RNA gene, and internal transcribed spacer 2, complete sequence; and 28S ribosomal RNA gene, partial sequence.	Eukaryota; Fungi; Dikarya; Ascomycota; Pezizomycotina; Eurotiomycetes; Eurotiomycetidae; Eurotiales; Aspergillaceae; Penicillium	Penicillium
sq200;size=1687;	JX841243.1	98.413	252	3	1	1	252	76	326	2.74e-120	442	252	100	Penicillium 18S ribosomal RNA gene, partial sequence; internal transcribed spacer 1, 5.8S ribosomal RNA gene, and internal transcribed spacer 2, complete sequence; and 28S ribosomal RNA gene, partial sequence.	Eukaryota; Fungi; Dikarya; Ascomycota; Pezizomycotina; Eurotiomycetes; Eurotiomycetidae; Eurotiales; Aspergillaceae; Penicillium	Penicillium
sq200;size=1687;	MH856362.1	98.394	249	3	1	4	252	1	248	1.28e-118	436	252	99	Eukaryota small subunit ribosomal RNA gene, partial sequence; internal transcribed spacer 1, 5.8S ribosomal RNA gene, and internal transcribed spacer 2, complete sequence; and large subunit ribosomal RNA gene, partial sequence.	Eukaryota; Fungi; Dikarya; Ascomycota; Pezizomycotina; Dothideomycetes; Pleosporomycetidae; Pleosporales; Pleosporales incertae sedis; Monodictys	Penicillium
sq21;size=21574;	NR_154444.1	87.938	257	19	10	1	253	6	254	2.92e-75	292	254	100	Synnemellisia aurantia COAD 2070 ITS region; from TYPE material.	Eukaryota; Fungi; Dikarya; Ascomycota; Pezizomycotina; Sordariomycetes; Hypocreomycetidae; Hypocreales; Bionectriaceae; Synnemellisia	Hypocreales_unclassified
sq21;size=21574;	KX866395.1	87.938	257	19	10	1	253	6	254	2.92e-75	292	254	100	Synnemellisia aurantia culture COAD:2070 18S small subunit ribosomal RNA gene, partial sequence; internal transcribed spacer 1, 5.8S ribosomal RNA gene, and internal transcribed spacer 2, complete sequence; and 28S large subunit ribosomal RNA gene, partial sequence.	Eukaryota; Fungi; Dikarya; Ascomycota; Pezizomycotina; Sordariomycetes; Hypocreomycetidae; Hypocreales; Bionectriaceae; Synnemellisia	Hypocreales_unclassified
sq21;size=21574;	LM652490.1	88.446	251	17	8	6	254	1	241	2.92e-75	292	254	98	Scopulariopsis coprophila genomic DNA containing 18S rRNA gene, ITS1, 5.8S rRNA gene, ITS2 and 28S rRNA gene, strain CBS 206.61	Eukaryota; Fungi; Dikarya; Ascomycota; Pezizomycotina; Sordariomycetes; Hypocreomycetidae; Microascales; Microascaceae; Scopulariopsis	Hypocreales_unclassified
sq21;size=21574;	MH854877.1	87.55	249	20	8	8	254	1	240	8.19e-71	278	254	97	Eukaryota small subunit ribosomal RNA gene, partial sequence; internal transcribed spacer 1, 5.8S ribosomal RNA gene, and internal transcribed spacer 2, complete sequence; and large subunit ribosomal RNA gene, partial sequence.	Eukaryota; Fungi; Dikarya; Ascomycota; Pezizomycotina; Dothideomycetes; Pleosporomycetidae; Pleosporales; Pleosporales incertae sedis; Monodictys	Hypocreales_unclassified
sq21;size=21574;	MH855645.1	87.149	249	21	8	8	254	1	240	3.81e-69	272	254	97	Eukaryota small subunit ribosomal RNA gene, partial sequence; internal transcribed spacer 1, 5.8S ribosomal RNA gene, and internal transcribed spacer 2, complete sequence; and large subunit ribosomal RNA gene, partial sequence.	Eukaryota; Fungi; Dikarya; Ascomycota; Pezizomycotina; Dothideomycetes; Pleosporomycetidae; Pleosporales; Pleosporales incertae sedis; Monodictys	Hypocreales_unclassified
sq21;size=21574;	AB540564.1	86.047	258	23	11	1	253	9	258	6.37e-67	265	254	100	Gliomastix murorum genes for ITS1, 5.8S rRNA, ITS2 and 28S rRNA, partial sequence, strain: NBRC 8515.	Eukaryota; Fungi; Dikarya; Ascomycota; Pezizomycotina; Sordariomycetes; Hypocreomycetidae; Hypocreales; Bionectriaceae; Gliomastix	Hypocreales_unclassified
sq21;size=21574;	AB540543.1	86.047	258	23	11	1	253	9	258	6.37e-67	265	254	100	Gliomastix murorum genes for ITS1, 5.8S rRNA, ITS2 and 28S rRNA, partial sequence, strain: K61027-1-1.	Eukaryota; Fungi; Dikarya; Ascomycota; Pezizomycotina; Sordariomycetes; Hypocreomycetidae; Hypocreales; Bionectriaceae; Gliomastix	Hypocreales_unclassified
sq21;size=21574;	AB540542.1	86.047	258	23	11	1	253	9	258	6.37e-67	265	254	100	Gliomastix murorum genes for ITS1, 5.8S rRNA, ITS2 and 28S rRNA, partial sequence, strain: K6630-3-1.	Eukaryota; Fungi; Dikarya; Ascomycota; Pezizomycotina; Sordariomycetes; Hypocreomycetidae; Hypocreales; Bionectriaceae; Gliomastix	Hypocreales_unclassified
sq21;size=21574;	KY977531.1	85.992	257	23	11	2	253	1	249	2.29e-66	263	254	99	Fungi small subunit ribosomal RNA gene, partial sequence; internal transcribed spacer 1 and 5.8S ribosomal RNA gene, complete sequence; and internal transcribed spacer 2, partial sequence.	Eukaryota; Fungi; Dikarya; Ascomycota; Pezizomycotina; Sordariomycetes; Hypocreomycetidae; Hypocreales; Nectriaceae; Ilyonectria	Hypocreales_unclassified
sq21;size=21574;	LC133827.1	85.824	261	21	13	1	253	9	261	2.29e-66	263	254	100	Gliomastix tumulicola genes for 18S rRNA, ITS1, 5.8S rRNA, ITS2 and 28S rRNA, partial and complete sequence, isolate: JCM 28369.	Eukaryota; Fungi; Dikarya; Ascomycota; Pezizomycotina; Sordariomycetes; Hypocreomycetidae; Hypocreales; Bionectriaceae; Gliomastix	Hypocreales_unclassified
sq22;size=21026;	NR_154444.1	87.352	253	18	9	1	243	6	254	8.19e-71	278	244	100	Synnemellisia aurantia COAD 2070 ITS region; from TYPE material.	Eukaryota; Fungi; Dikarya; Ascomycota; Pezizomycotina; Sordariomycetes; Hypocreomycetidae; Hypocreales; Bionectriaceae; Synnemellisia	Hypocreales_unclassified
sq22;size=21026;	KX866395.1	87.352	253	18	9	1	243	6	254	8.19e-71	278	244	100	Synnemellisia aurantia culture COAD:2070 18S small subunit ribosomal RNA gene, partial sequence; internal transcribed spacer 1, 5.8S ribosomal RNA gene, and internal transcribed spacer 2, complete sequence; and 28S large subunit ribosomal RNA gene, partial sequence.	Eukaryota; Fungi; Dikarya; Ascomycota; Pezizomycotina; Sordariomycetes; Hypocreomycetidae; Hypocreales; Bionectriaceae; Synnemellisia	Hypocreales_unclassified
sq22;size=21026;	LM652490.1	88	250	10	10	6	244	1	241	8.19e-71	278	244	98	Scopulariopsis coprophila genomic DNA containing 18S rRNA gene, ITS1, 5.8S rRNA gene, ITS2 and 28S rRNA gene, strain CBS 206.61	Eukaryota; Fungi; Dikarya; Ascomycota; Pezizomycotina; Sordariomycetes; Hypocreomycetidae; Microascales; Microascaceae; Scopulariopsis	Hypocreales_unclassified
sq22;size=21026;	KM231841.1	87.705	244	22	8	5	244	1	240	8.19e-71	278	244	98	Sordariomycetes 18S ribosomal RNA gene, partial sequence; internal transcribed spacer 1, 5.8S ribosomal RNA gene, and internal transcribed spacer 2, complete sequence; and 28S ribosomal RNA gene, partial sequence.	Eukaryota; Fungi; Dikarya; Ascomycota; Pezizomycotina; Sordariomycetes; Hypocreomycetidae; Hypocreales; Nectriaceae; Stylonectria	Hypocreales_unclassified
sq22;size=21026;	MH855645.1	87.903	248	11	10	8	244	1	240	1.06e-69	274	244	97	Eukaryota small subunit ribosomal RNA gene, partial sequence; internal transcribed spacer 1, 5.8S ribosomal RNA gene, and internal transcribed spacer 2, complete sequence; and large subunit ribosomal RNA gene, partial sequence.	Eukaryota; Fungi; Dikarya; Ascomycota; Pezizomycotina; Dothideomycetes; Pleosporomycetidae; Pleosporales; Pleosporales incertae sedis; Monodictys	Hypocreales_unclassified
sq22;size=21026;	KY607539.1	86.992	246	20	10	1	244	127	362	1.77e-67	267	244	100	Ijuhya corynospora strain CBS 342.77 internal transcribed spacer 1, partial sequence; 5.8S ribosomal RNA gene, complete sequence; and internal transcribed spacer 2&apos;, partial sequence.	Eukaryota; Fungi; Dikarya; Ascomycota; Pezizomycotina; Sordariomycetes; Hypocreomycetidae; Hypocreales; Bionectriaceae; Ijuhya	Hypocreales_unclassified
sq22;size=21026;	NR_156588.1	86.345	249	24	10	1	244	96	339	2.29e-66	263	244	100	Pseudoacremonium sacchari CBS 137990 ITS region; from TYPE material.	Eukaryota; Fungi; Dikarya; Ascomycota; Pezizomycotina; Sordariomycetes; Hypocreomycetidae; Hypocreales; Hypocreales incertae sedis; Pseudoacremonium	Hypocreales_unclassified
sq22;size=21026;	FR799492.1	86.328	256	16	13	1	243	574	325	8.25e-66	261	244	100	Acremonium sp. 0210LASC25X-5 genomic DNA containing 18S rRNA gene, ITS1, 5.8S rRNA gene, ITS2, 28S rRNA gene, strain 0210LASC25X-5	Eukaryota; Fungi; Dikarya; Ascomycota; Pezizomycotina; Sordariomycetes; Hypocreomycetidae; Hypocreales; Hypocreales incertae sedis; Acremonium	Hypocreales_unclassified
sq22;size=21026;	AB540564.1	86.328	256	16	13	1	243	9	258	8.25e-66	261	244	100	Gliomastix murorum genes for ITS1, 5.8S rRNA, ITS2 and 28S rRNA, partial sequence, strain: NBRC 8515.	Eukaryota; Fungi; Dikarya; Ascomycota; Pezizomycotina; Sordariomycetes; Hypocreomycetidae; Hypocreales; Bionectriaceae; Gliomastix	Hypocreales_unclassified
sq22;size=21026;	AB540556.1	86.328	256	16	13	1	243	9	258	8.25e-66	261	244	100	Gliomastix murorum genes for ITS1, 5.8S rRNA, ITS2 and 28S rRNA, partial sequence, strain: CBS 148.81.	Eukaryota; Fungi; Dikarya; Ascomycota; Pezizomycotina; Sordariomycetes; Hypocreomycetidae; Hypocreales; Bionectriaceae; Gliomastix	Hypocreales_unclassified
sq23;size=20471;	MK554497.1	100	240	0	0	1	240	10	249	7.63e-121	444	240	100	Alternaria alternata isolate s_st_15 small subunit ribosomal RNA gene, partial sequence; internal transcribed spacer 1 and 5.8S ribosomal RNA gene, complete sequence; and internal transcribed spacer 2, partial sequence.	Eukaryota; Fungi; Dikarya; Ascomycota; Pezizomycotina; Dothideomycetes; Pleosporomycetidae; Pleosporales; Pleosporineae; Pleosporaceae; Alternaria; Alternaria sect. Alternaria; Alternaria alternata complex	Alternaria
sq23;size=20471;	MK281873.1	100	240	0	0	1	240	1	240	7.63e-121	444	240	100	Alternaria sp. clone 939L6808Q52627GJ small subunit ribosomal RNA gene, partial sequence; internal transcribed spacer 1, complete sequence; and 5.8S ribosomal RNA gene, partial sequence.	Eukaryota; Fungi; Dikarya; Ascomycota; Pezizomycotina; Dothideomycetes; Pleosporomycetidae; Pleosporales; Pleosporineae; Pleosporaceae; Alternaria	Alternaria
sq23;size=20471;	MH938076.1	100	240	0	0	1	240	29	268	7.63e-121	444	240	100	Alternaria alternata clone 2 small subunit ribosomal RNA gene, partial sequence; internal transcribed spacer 1 and 5.8S ribosomal RNA gene, complete sequence; and internal transcribed spacer 2, partial sequence.	Eukaryota; Fungi; Dikarya; Ascomycota; Pezizomycotina; Dothideomycetes; Pleosporomycetidae; Pleosporales; Pleosporineae; Pleosporaceae; Alternaria; Alternaria alternata group	Alternaria
sq23;size=20471;	MG250608.1	100	240	0	0	1	240	12	251	7.63e-121	444	240	100	Alternaria small subunit ribosomal RNA gene, partial sequence; internal transcribed spacer 1 and 5.8S ribosomal RNA gene, complete sequence; and internal transcribed spacer 2, partial sequence.	Eukaryota; Fungi; Dikarya; Ascomycota; Pezizomycotina; Dothideomycetes; Pleosporomycetidae; Pleosporales; Pleosporineae; Pleosporaceae; Alternaria	Alternaria
sq23;size=20471;	MH879772.1	100	240	0	0	1	240	25	264	7.63e-121	444	240	100	Alternaria alternata isolate ALT-10 small subunit ribosomal RNA gene, partial sequence; internal transcribed spacer 1, 5.8S ribosomal RNA gene, and internal transcribed spacer 2, complete sequence; and large subunit ribosomal RNA gene, partial sequence.	Eukaryota; Fungi; Dikarya; Ascomycota; Pezizomycotina; Dothideomycetes; Pleosporomycetidae; Pleosporales; Pleosporineae; Pleosporaceae; Alternaria; Alternaria alternata group	Alternaria
sq23;size=20471;	MH879769.1	100	240	0	0	1	240	25	264	7.63e-121	444	240	100	Alternaria alternata isolate ALT-16 small subunit ribosomal RNA gene, partial sequence; internal transcribed spacer 1, 5.8S ribosomal RNA gene, and internal transcribed spacer 2, complete sequence; and large subunit ribosomal RNA gene, partial sequence.	Eukaryota; Fungi; Dikarya; Ascomycota; Pezizomycotina; Dothideomycetes; Pleosporomycetidae; Pleosporales; Pleosporineae; Pleosporaceae; Alternaria; Alternaria alternata group	Alternaria
sq23;size=20471;	MH879767.1	100	240	0	0	1	240	25	264	7.63e-121	444	240	100	Alternaria alternata isolate COL-25 small subunit ribosomal RNA gene, partial sequence; internal transcribed spacer 1, 5.8S ribosomal RNA gene, and internal transcribed spacer 2, complete sequence; and large subunit ribosomal RNA gene, partial sequence.	Eukaryota; Fungi; Dikarya; Ascomycota; Pezizomycotina; Dothideomycetes; Pleosporomycetidae; Pleosporales; Pleosporineae; Pleosporaceae; Alternaria; Alternaria alternata group	Alternaria
sq23;size=20471;	MH864333.1	100	240	0	0	1	240	26	265	7.63e-121	444	240	100	Eukaryota small subunit ribosomal RNA gene, partial sequence; internal transcribed spacer 1, 5.8S ribosomal RNA gene, and internal transcribed spacer 2, complete sequence; and large subunit ribosomal RNA gene, partial sequence.	Eukaryota; Fungi; Dikarya; Ascomycota; Pezizomycotina; Dothideomycetes; Pleosporomycetidae; Pleosporales; Pleosporales incertae sedis; Monodictys	Alternaria
sq23;size=20471;	MH844085.1	100	240	0	0	1	240	26	265	7.63e-121	444	240	100	Alternaria alternata isolate Alt-22 small subunit ribosomal RNA gene, partial sequence; internal transcribed spacer 1, 5.8S ribosomal RNA gene, and internal transcribed spacer 2, complete sequence; and large subunit ribosomal RNA gene, partial sequence.	Eukaryota; Fungi; Dikarya; Ascomycota; Pezizomycotina; Dothideomycetes; Pleosporomycetidae; Pleosporales; Pleosporineae; Pleosporaceae; Alternaria; Alternaria alternata group	Alternaria
sq23;size=20471;	MG669134.1	100	240	0	0	1	240	10	249	7.63e-121	444	240	100	Fungi small subunit ribosomal RNA gene, partial sequence; internal transcribed spacer 1, 5.8S ribosomal RNA gene, and internal transcribed spacer 2, complete sequence; and large subunit ribosomal RNA gene, partial sequence.	Eukaryota; Fungi; Dikarya; Basidiomycota; Agaricomycotina; Agaricomycetes; Agaricomycetidae; Agaricales; Psathyrellaceae; Coprinellus	Alternaria
sq24;size=20441;	KC590482.1	100	55	0	0	1	55	7	61	5.29e-18	102	342	16	Mycocaliciaceae 18S ribosomal RNA gene, partial sequence; internal transcribed spacer 1, 5.8S ribosomal RNA gene, and internal transcribed spacer 2, complete sequence; and 28S ribosomal RNA gene, partial sequence.	Eukaryota; Fungi; Dikarya; Ascomycota; Pezizomycotina; Eurotiomycetes; Mycocaliciomycetidae; Mycocaliciales; Mycocaliciaceae; Chaenothecopsis	Ascomycota_unclassified
sq24;size=20441;	KY661142.1	100	54	0	0	1	54	77	130	1.9e-17	100	342	16	Erysiphaceae small subunit ribosomal RNA gene, partial sequence; internal transcribed spacer 1, 5.8S ribosomal RNA gene, and internal transcribed spacer 2, complete sequence; and large subunit ribosomal RNA gene, partial sequence.	Eukaryota; Fungi; Dikarya; Ascomycota; Pezizomycotina; Leotiomycetes; Erysiphales; Erysiphaceae; Sawadaea	Ascomycota_unclassified
sq24;size=20441;	KY661090.1	100	54	0	0	1	54	74	127	1.9e-17	100	342	16	Erysiphaceae small subunit ribosomal RNA gene, partial sequence; internal transcribed spacer 1, 5.8S ribosomal RNA gene, and internal transcribed spacer 2, complete sequence; and large subunit ribosomal RNA gene, partial sequence.	Eukaryota; Fungi; Dikarya; Ascomycota; Pezizomycotina; Leotiomycetes; Erysiphales; Erysiphaceae; Sawadaea	Ascomycota_unclassified
sq24;size=20441;	KY661032.1	100	54	0	0	1	54	45	98	1.9e-17	100	342	16	Erysiphaceae small subunit ribosomal RNA gene, partial sequence; internal transcribed spacer 1, 5.8S ribosomal RNA gene, and internal transcribed spacer 2, complete sequence; and large subunit ribosomal RNA gene, partial sequence.	Eukaryota; Fungi; Dikarya; Ascomycota; Pezizomycotina; Leotiomycetes; Erysiphales; Erysiphaceae; Sawadaea	Ascomycota_unclassified
sq24;size=20441;	KY660817.1	100	54	0	0	1	54	45	98	1.9e-17	100	342	16	Erysiphaceae small subunit ribosomal RNA gene, partial sequence; internal transcribed spacer 1, 5.8S ribosomal RNA gene, and internal transcribed spacer 2, complete sequence; and large subunit ribosomal RNA gene, partial sequence.	Eukaryota; Fungi; Dikarya; Ascomycota; Pezizomycotina; Leotiomycetes; Erysiphales; Erysiphaceae; Sawadaea	Ascomycota_unclassified
sq24;size=20441;	KY660816.1	100	54	0	0	1	54	78	131	1.9e-17	100	342	16	Erysiphaceae small subunit ribosomal RNA gene, partial sequence; internal transcribed spacer 1, 5.8S ribosomal RNA gene, and internal transcribed spacer 2, complete sequence; and large subunit ribosomal RNA gene, partial sequence.	Eukaryota; Fungi; Dikarya; Ascomycota; Pezizomycotina; Leotiomycetes; Erysiphales; Erysiphaceae; Sawadaea	Ascomycota_unclassified
sq24;size=20441;	KY499964.1	98.276	58	0	1	1	58	7	63	1.9e-17	100	342	17	Chaenothecopsis schefflerae voucher Beimforde 002 internal transcribed spacer 1, partial sequence; 5.8S ribosomal RNA gene and internal transcribed spacer 2, complete sequence; and large subunit ribosomal RNA gene, partial sequence.	Eukaryota; Fungi; Dikarya; Ascomycota; Pezizomycotina; Eurotiomycetes; Mycocaliciomycetidae; Mycocaliciales; Mycocaliciaceae; Chaenothecopsis	Ascomycota_unclassified
sq24;size=20441;	KY499962.1	98.276	58	0	1	1	58	8	64	1.9e-17	100	342	17	Chaenothecopsis schefflerae voucher Beimforde 004 internal transcribed spacer 1, partial sequence; 5.8S ribosomal RNA gene and internal transcribed spacer 2, complete sequence; and large subunit ribosomal RNA gene, partial sequence.	Eukaryota; Fungi; Dikarya; Ascomycota; Pezizomycotina; Eurotiomycetes; Mycocaliciomycetidae; Mycocaliciales; Mycocaliciaceae; Chaenothecopsis	Ascomycota_unclassified
sq24;size=20441;	KY499957.1	98.276	58	0	1	1	58	5	61	1.9e-17	100	342	17	Chaenothecopsis schefflerae voucher Beimforde 033 internal transcribed spacer 1, partial sequence; 5.8S ribosomal RNA gene and internal transcribed spacer 2, complete sequence; and large subunit ribosomal RNA gene, partial sequence.	Eukaryota; Fungi; Dikarya; Ascomycota; Pezizomycotina; Eurotiomycetes; Mycocaliciomycetidae; Mycocaliciales; Mycocaliciaceae; Chaenothecopsis	Ascomycota_unclassified
sq24;size=20441;	KY499954.1	98.276	58	0	1	1	58	9	65	1.9e-17	100	342	17	Chaenothecopsis schefflerae voucher Beimforde 038 internal transcribed spacer 1, partial sequence; 5.8S ribosomal RNA gene and internal transcribed spacer 2, complete sequence; and large subunit ribosomal RNA gene, partial sequence.	Eukaryota; Fungi; Dikarya; Ascomycota; Pezizomycotina; Eurotiomycetes; Mycocaliciomycetidae; Mycocaliciales; Mycocaliciaceae; Chaenothecopsis	Ascomycota_unclassified
sq242;size=1216;	NR_153466.1	100	255	0	0	1	255	73	327	3.5e-129	472	255	100	Zalaria obscura DAOM C250849 ITS region; from TYPE material.	Eukaryota; Fungi; Dikarya; Ascomycota; Pezizomycotina; Dothideomycetes; Dothideomycetidae; Dothideales; Zalariaceae; Zalaria	Dothideales_unclassified
sq242;size=1216;	NR_153465.1	100	255	0	0	1	255	73	327	3.5e-129	472	255	100	Zalaria alba DAOM C250847 ITS region; from TYPE material.	Eukaryota; Fungi; Dikarya; Ascomycota; Pezizomycotina; Dothideomycetes; Dothideomycetidae; Dothideales; Zalariaceae; Zalaria	Dothideales_unclassified
sq242;size=1216;	KX579096.1	100	255	0	0	1	255	48	302	3.5e-129	472	255	100	Zalaria 18S ribosomal RNA gene, partial sequence; internal transcribed spacer 1, 5.8S ribosomal RNA gene, and internal transcribed spacer 2, complete sequence; and 28S ribosomal RNA gene, partial sequence.	Eukaryota; Fungi; Dikarya; Ascomycota; Pezizomycotina; Dothideomycetes; Dothideomycetidae; Dothideales; Zalariaceae; Zalaria	Dothideales_unclassified
sq242;size=1216;	KX579095.1	100	255	0	0	1	255	73	327	3.5e-129	472	255	100	Zalaria 18S ribosomal RNA gene, partial sequence; internal transcribed spacer 1, 5.8S ribosomal RNA gene, and internal transcribed spacer 2, complete sequence; and 28S ribosomal RNA gene, partial sequence.	Eukaryota; Fungi; Dikarya; Ascomycota; Pezizomycotina; Dothideomycetes; Dothideomycetidae; Dothideales; Zalariaceae; Zalaria	Dothideales_unclassified
sq242;size=1216;	KX579093.1	100	255	0	0	1	255	73	327	3.5e-129	472	255	100	Zalaria 18S ribosomal RNA gene, partial sequence; internal transcribed spacer 1, 5.8S ribosomal RNA gene, and internal transcribed spacer 2, complete sequence; and 28S ribosomal RNA gene, partial sequence.	Eukaryota; Fungi; Dikarya; Ascomycota; Pezizomycotina; Dothideomycetes; Dothideomycetidae; Dothideales; Zalariaceae; Zalaria	Dothideales_unclassified
sq242;size=1216;	KX579092.1	100	255	0	0	1	255	73	327	3.5e-129	472	255	100	Zalaria 18S ribosomal RNA gene, partial sequence; internal transcribed spacer 1, 5.8S ribosomal RNA gene, and internal transcribed spacer 2, complete sequence; and 28S ribosomal RNA gene, partial sequence.	Eukaryota; Fungi; Dikarya; Ascomycota; Pezizomycotina; Dothideomycetes; Dothideomycetidae; Dothideales; Zalariaceae; Zalaria	Dothideales_unclassified
sq242;size=1216;	KY781757.1	100	251	0	0	5	255	1	251	5.86e-127	464	255	98	Aureobasidium sp. RF-2017a strain 2Y102 small subunit ribosomal RNA gene, partial sequence; internal transcribed spacer 1, 5.8S ribosomal RNA gene, and internal transcribed spacer 2, complete sequence; and large subunit ribosomal RNA gene, partial sequence.	Eukaryota; Fungi; Dikarya; Ascomycota; Pezizomycotina; Dothideomycetes; Dothideomycetidae; Dothideales; Saccotheciaceae; Aureobasidium	Dothideales_unclassified
sq242;size=1216;	KY781755.1	100	250	0	0	6	255	1	250	2.11e-126	462	255	98	Aureobasidium sp. RF-2017a strain INY28 small subunit ribosomal RNA gene, partial sequence; internal transcribed spacer 1, 5.8S ribosomal RNA gene, and internal transcribed spacer 2, complete sequence; and large subunit ribosomal RNA gene, partial sequence.	Eukaryota; Fungi; Dikarya; Ascomycota; Pezizomycotina; Dothideomycetes; Dothideomycetidae; Dothideales; Saccotheciaceae; Aureobasidium	Dothideales_unclassified
sq242;size=1216;	KY781753.1	100	250	0	0	6	255	1	250	2.11e-126	462	255	98	Aureobasidium sp. RF-2017a strain INY20 small subunit ribosomal RNA gene, partial sequence; internal transcribed spacer 1, 5.8S ribosomal RNA gene, and internal transcribed spacer 2, complete sequence; and large subunit ribosomal RNA gene, partial sequence.	Eukaryota; Fungi; Dikarya; Ascomycota; Pezizomycotina; Dothideomycetes; Dothideomycetidae; Dothideales; Saccotheciaceae; Aureobasidium	Dothideales_unclassified
sq242;size=1216;	LT838867.1	100	240	0	0	16	255	598	359	7.63e-121	444	255	94	Schwanniomyces sp. JY119 genomic DNA sequence contains ITS1, isolate JY119	Eukaryota; Fungi; Dikarya; Ascomycota; Saccharomycotina; Saccharomycetes; Saccharomycetales; Debaryomycetaceae; Schwanniomyces	Dothideales_unclassified
sq25;size=20145;	MK281854.1	97.756	312	6	1	1	311	1	312	1.22e-148	536	311	100	Coprinellus sp. clone 612P8610I37579JC small subunit ribosomal RNA gene, partial sequence; internal transcribed spacer 1, complete sequence; and 5.8S ribosomal RNA gene, partial sequence.	Eukaryota; Fungi; Dikarya; Basidiomycota; Agaricomycotina; Agaricomycetes; Agaricomycetidae; Agaricales; Psathyrellaceae; Coprinellus	Coprinellus
sq25;size=20145;	MG857119.1	97.436	312	7	1	1	311	5	316	5.69e-147	531	311	100	Coprinellus small subunit ribosomal RNA gene, partial sequence; internal transcribed spacer 1 and 5.8S ribosomal RNA gene, complete sequence; and internal transcribed spacer 2, partial sequence.	Eukaryota; Fungi; Dikarya; Basidiomycota; Agaricomycotina; Agaricomycetes; Agaricomycetidae; Agaricales; Psathyrellaceae; Coprinellus	Coprinellus
sq25;size=20145;	MG857118.1	97.115	312	8	1	1	311	5	316	7.36e-146	527	311	100	Coprinellus small subunit ribosomal RNA gene, partial sequence; internal transcribed spacer 1 and 5.8S ribosomal RNA gene, complete sequence; and internal transcribed spacer 2, partial sequence.	Eukaryota; Fungi; Dikarya; Basidiomycota; Agaricomycotina; Agaricomycetes; Agaricomycetidae; Agaricales; Psathyrellaceae; Coprinellus	Coprinellus
sq25;size=20145;	KC992944.1	94.586	314	12	4	3	311	8	321	1.62e-132	483	311	99	Agaricales internal transcribed spacer 1, partial sequence; 5.8S ribosomal RNA gene and internal transcribed spacer 2, complete sequence; and large subunit ribosomal RNA gene, partial sequence.	Eukaryota; Fungi; Dikarya; Basidiomycota; Agaricomycotina; Agaricomycetes; Agaricomycetidae; Agaricales; Psathyrellaceae; Psathyrella	Coprinellus
sq25;size=20145;	JN159558.1	96.842	285	8	1	28	311	1	285	2.71e-130	475	311	91	Agaricales 18S ribosomal RNA gene, partial sequence; and 5.8S ribosomal RNA genes, complete sequence; and gene, partial sequence.	Eukaryota; Fungi; Dikarya; Basidiomycota; Agaricomycotina; Agaricomycetes; Agaricomycetidae; Agaricales; Psathyrellaceae; Coprinellus	Coprinellus
sq25;size=20145;	JN159557.1	96.491	285	9	1	28	311	1	285	1.26e-128	470	311	91	Agaricales 18S ribosomal RNA gene, partial sequence; and 5.8S ribosomal RNA genes, complete sequence; and gene, partial sequence.	Eukaryota; Fungi; Dikarya; Basidiomycota; Agaricomycotina; Agaricomycetes; Agaricomycetidae; Agaricales; Psathyrellaceae; Coprinellus	Coprinellus
sq25;size=20145;	HQ847007.1	96.679	271	8	1	42	311	1	271	1.64e-122	449	311	87	Fungi internal transcribed spacer 1, partial sequence; 5.8S ribosomal RNA gene, complete sequence; and internal transcribed spacer 2, partial sequence.	Eukaryota; Fungi; Dikarya; Basidiomycota; Agaricomycotina; Agaricomycetes; Agaricomycetidae; Agaricales; Psathyrellaceae; Coprinellus	Coprinellus
sq25;size=20145;	KT699134.1	91.746	315	22	4	1	311	13	327	4.59e-118	435	311	100	Coprinellus sp. culture MUT&lt;ITA&gt;:5171 18S ribosomal RNA gene, partial sequence; internal transcribed spacer 1, 5.8S ribosomal RNA gene, and internal transcribed spacer 2, complete sequence; and 28S ribosomal RNA gene, partial sequence.	Eukaryota; Fungi; Dikarya; Basidiomycota; Agaricomycotina; Agaricomycetes; Agaricomycetidae; Agaricales; Psathyrellaceae; Coprinellus	Coprinellus
sq25;size=20145;	KC992867.1	91.429	315	23	3	1	311	12	326	2.14e-116	429	311	100	Agaricales internal transcribed spacer 1, partial sequence; 5.8S ribosomal RNA gene and internal transcribed spacer 2, complete sequence; and large subunit ribosomal RNA gene, partial sequence.	Eukaryota; Fungi; Dikarya; Basidiomycota; Agaricomycotina; Agaricomycetes; Agaricomycetidae; Agaricales; Psathyrellaceae; Psathyrella	Coprinellus
sq25;size=20145;	MF966487.1	91.223	319	20	6	1	311	5	323	7.68e-116	427	311	100	Psathyrellaceae small subunit ribosomal RNA gene, partial sequence; internal transcribed spacer 1 and 5.8S ribosomal RNA gene, complete sequence; and internal transcribed spacer 2, partial sequence.	Eukaryota; Fungi; Dikarya; Basidiomycota; Agaricomycotina; Agaricomycetes; Agaricomycetidae; Agaricales; Psathyrellaceae; Psathyrella	Coprinellus
sq26;size=19060;	KX132976.1	100	55	0	0	1	55	1	55	5.29e-18	102	500	11	Leotiomyceta 18S ribosomal RNA gene, partial sequence; internal transcribed spacer 1, 5.8S ribosomal RNA gene, and internal transcribed spacer 2, complete sequence; and 28S ribosomal RNA gene, partial sequence.	Eukaryota; Fungi; Dikarya; Ascomycota; Pezizomycotina; Lecanoromycetes; OSLEUM clade; Lecanoromycetidae; Caliciales; Physciaceae; Physcia	Ascomycota_unclassified
sq26;size=19060;	HQ650641.1	100	55	0	0	1	55	1	55	5.29e-18	102	500	11	Lecanoromycetes 18S ribosomal RNA gene, partial sequence; internal transcribed spacer 1, 5.8S ribosomal RNA gene, and internal transcribed spacer 2, complete sequence; and 28S ribosomal RNA gene, partial sequence.	Eukaryota; Fungi; Dikarya; Ascomycota; Pezizomycotina; Lecanoromycetes; Lecanoromycetes incertae sedis; Candelariales; Candelariaceae; Candelariella	Ascomycota_unclassified
sq26;size=19060;	DQ337319.1	100	55	0	0	1	55	24	78	5.29e-18	102	500	11	Heterodermia 18S ribosomal RNA gene, partial sequence; internal transcribed spacer 1, 5.8S ribosomal RNA gene, and internal transcribed spacer 2, complete sequence; and 28S ribosomal RNA gene, partial sequence.	Eukaryota; Fungi; Dikarya; Ascomycota; Pezizomycotina; Lecanoromycetes; OSLEUM clade; Lecanoromycetidae; Caliciales; Physciaceae; Heterodermia	Ascomycota_unclassified
sq26;size=19060;	MH460420.1	100	54	0	0	1	54	14	67	1.9e-17	100	500	11	Xanthoparmelia krcmarii isolate ALV13904/i822 small subunit ribosomal RNA gene, partial sequence; internal transcribed spacer 1 and 5.8S ribosomal RNA gene, complete sequence; and internal transcribed spacer 2, partial sequence.	Eukaryota; Fungi; Dikarya; Ascomycota; Pezizomycotina; Lecanoromycetes; OSLEUM clade; Lecanoromycetidae; Lecanorales; Lecanorineae; Parmeliaceae; Xanthoparmelia	Ascomycota_unclassified
sq26;size=19060;	MH017861.1	100	54	0	0	1	54	9	62	1.9e-17	100	500	11	Hypogymnia small subunit ribosomal RNA gene, partial sequence; internal transcribed spacer 1, complete sequence; and 5.8S ribosomal RNA gene, partial sequence.	Eukaryota; Fungi; Dikarya; Ascomycota; Pezizomycotina; Lecanoromycetes; OSLEUM clade; Lecanoromycetidae; Lecanorales; Lecanorineae; Parmeliaceae; Hypogymnia	Ascomycota_unclassified
sq26;size=19060;	MH017860.1	100	54	0	0	1	54	9	62	1.9e-17	100	500	11	Hypogymnia small subunit ribosomal RNA gene, partial sequence; internal transcribed spacer 1, complete sequence; and 5.8S ribosomal RNA gene, partial sequence.	Eukaryota; Fungi; Dikarya; Ascomycota; Pezizomycotina; Lecanoromycetes; OSLEUM clade; Lecanoromycetidae; Lecanorales; Lecanorineae; Parmeliaceae; Hypogymnia	Ascomycota_unclassified
sq26;size=19060;	MH017859.1	100	54	0	0	1	54	66	119	1.9e-17	100	500	11	Hypogymnia small subunit ribosomal RNA gene, partial sequence; internal transcribed spacer 1, complete sequence; and 5.8S ribosomal RNA gene, partial sequence.	Eukaryota; Fungi; Dikarya; Ascomycota; Pezizomycotina; Lecanoromycetes; OSLEUM clade; Lecanoromycetidae; Lecanorales; Lecanorineae; Parmeliaceae; Hypogymnia	Ascomycota_unclassified
sq26;size=19060;	LC461188.1	100	54	0	0	1	54	1	54	1.9e-17	100	500	11	Parmotrema tinctorum CBM:Sakata:3542 genes for 18S rRNA, ITS1, 5.8S rRNA, ITS2, 28S rRNA, partial and complete sequence.	Eukaryota; Fungi; Dikarya; Ascomycota; Pezizomycotina; Lecanoromycetes; OSLEUM clade; Lecanoromycetidae; Lecanorales; Lecanorineae; Parmeliaceae; Parmotrema	Ascomycota_unclassified
sq26;size=19060;	MH714505.1	100	54	0	0	1	54	8	61	1.9e-17	100	500	11	leotiomyceta small subunit ribosomal RNA gene, partial sequence; internal transcribed spacer 1 and 5.8S ribosomal RNA gene, complete sequence; and internal transcribed spacer 2, partial sequence.	Eukaryota; Fungi; Dikarya; Ascomycota; Pezizomycotina; Lecanoromycetes; OSLEUM clade; Lecanoromycetidae; Lecanorales; Lecanorineae; Parmeliaceae; Xanthoparmelia	Ascomycota_unclassified
sq26;size=19060;	MH714501.1	100	54	0	0	1	54	25	78	1.9e-17	100	500	11	leotiomyceta small subunit ribosomal RNA gene, partial sequence; internal transcribed spacer 1 and 5.8S ribosomal RNA gene, complete sequence; and internal transcribed spacer 2, partial sequence.	Eukaryota; Fungi; Dikarya; Ascomycota; Pezizomycotina; Lecanoromycetes; OSLEUM clade; Lecanoromycetidae; Lecanorales; Lecanorineae; Parmeliaceae; Xanthoparmelia	Ascomycota_unclassified
sq28;size=14931;	MK281854.1	98.397	312	4	1	1	311	1	312	5.65e-152	547	311	100	Coprinellus sp. clone 612P8610I37579JC small subunit ribosomal RNA gene, partial sequence; internal transcribed spacer 1, complete sequence; and 5.8S ribosomal RNA gene, partial sequence.	Eukaryota; Fungi; Dikarya; Basidiomycota; Agaricomycotina; Agaricomycetes; Agaricomycetidae; Agaricales; Psathyrellaceae; Coprinellus	Coprinellus
sq28;size=14931;	MG857119.1	98.077	312	5	1	1	311	5	316	2.63e-150	542	311	100	Coprinellus small subunit ribosomal RNA gene, partial sequence; internal transcribed spacer 1 and 5.8S ribosomal RNA gene, complete sequence; and internal transcribed spacer 2, partial sequence.	Eukaryota; Fungi; Dikarya; Basidiomycota; Agaricomycotina; Agaricomycetes; Agaricomycetidae; Agaricales; Psathyrellaceae; Coprinellus	Coprinellus
sq28;size=14931;	MG857118.1	97.756	312	6	1	1	311	5	316	3.4e-149	538	311	100	Coprinellus small subunit ribosomal RNA gene, partial sequence; internal transcribed spacer 1 and 5.8S ribosomal RNA gene, complete sequence; and internal transcribed spacer 2, partial sequence.	Eukaryota; Fungi; Dikarya; Basidiomycota; Agaricomycotina; Agaricomycetes; Agaricomycetidae; Agaricales; Psathyrellaceae; Coprinellus	Coprinellus
sq28;size=14931;	KC992944.1	94.904	314	11	2	3	311	8	321	3.47e-134	488	311	99	Agaricales internal transcribed spacer 1, partial sequence; 5.8S ribosomal RNA gene and internal transcribed spacer 2, complete sequence; and large subunit ribosomal RNA gene, partial sequence.	Eukaryota; Fungi; Dikarya; Basidiomycota; Agaricomycotina; Agaricomycetes; Agaricomycetidae; Agaricales; Psathyrellaceae; Psathyrella	Coprinellus
sq28;size=14931;	JN159558.1	97.544	285	6	1	28	311	1	285	1.25e-133	486	311	91	Agaricales 18S ribosomal RNA gene, partial sequence; and 5.8S ribosomal RNA genes, complete sequence; and gene, partial sequence.	Eukaryota; Fungi; Dikarya; Basidiomycota; Agaricomycotina; Agaricomycetes; Agaricomycetidae; Agaricales; Psathyrellaceae; Coprinellus	Coprinellus
sq28;size=14931;	JN159557.1	97.193	285	7	1	28	311	1	285	5.81e-132	481	311	91	Agaricales 18S ribosomal RNA gene, partial sequence; and 5.8S ribosomal RNA genes, complete sequence; and gene, partial sequence.	Eukaryota; Fungi; Dikarya; Basidiomycota; Agaricomycotina; Agaricomycetes; Agaricomycetidae; Agaricales; Psathyrellaceae; Coprinellus	Coprinellus
sq28;size=14931;	HQ847007.1	97.417	271	6	1	42	311	1	271	7.58e-126	460	311	87	Fungi internal transcribed spacer 1, partial sequence; 5.8S ribosomal RNA gene, complete sequence; and internal transcribed spacer 2, partial sequence.	Eukaryota; Fungi; Dikarya; Basidiomycota; Agaricomycotina; Agaricomycetes; Agaricomycetidae; Agaricales; Psathyrellaceae; Coprinellus	Coprinellus
sq28;size=14931;	KT699134.1	91.746	315	22	4	1	311	13	327	4.59e-118	435	311	100	Coprinellus sp. culture MUT&lt;ITA&gt;:5171 18S ribosomal RNA gene, partial sequence; internal transcribed spacer 1, 5.8S ribosomal RNA gene, and internal transcribed spacer 2, complete sequence; and 28S ribosomal RNA gene, partial sequence.	Eukaryota; Fungi; Dikarya; Basidiomycota; Agaricomycotina; Agaricomycetes; Agaricomycetidae; Agaricales; Psathyrellaceae; Coprinellus	Coprinellus
sq28;size=14931;	MH856803.1	91.64	311	22	4	5	311	1	311	7.68e-116	427	311	99	Eukaryota small subunit ribosomal RNA gene, partial sequence; internal transcribed spacer 1, 5.8S ribosomal RNA gene, and internal transcribed spacer 2, complete sequence; and large subunit ribosomal RNA gene, partial sequence.	Eukaryota; Fungi; Dikarya; Ascomycota; Pezizomycotina; Dothideomycetes; Pleosporomycetidae; Pleosporales; Pleosporales incertae sedis; Monodictys	Coprinellus
sq28;size=14931;	KC992867.1	90.794	315	25	3	1	311	12	326	4.62e-113	418	311	100	Agaricales internal transcribed spacer 1, partial sequence; 5.8S ribosomal RNA gene and internal transcribed spacer 2, complete sequence; and large subunit ribosomal RNA gene, partial sequence.	Eukaryota; Fungi; Dikarya; Basidiomycota; Agaricomycotina; Agaricomycetes; Agaricomycetidae; Agaricales; Psathyrellaceae; Psathyrella	Coprinellus
sq3;size=75246;	MG677218.1	90.541	222	3	2	39	243	1	221	8.19e-71	278	243	84	Psora internal transcribed spacer 1, partial sequence; 5.8S ribosomal RNA gene and internal transcribed spacer 2, complete sequence; and large subunit ribosomal RNA gene, partial sequence.	Eukaryota; Fungi; Dikarya; Ascomycota; Pezizomycotina; Lecanoromycetes; OSLEUM clade; Lecanoromycetidae; Lecanorales; Lecanorineae; Psoraceae; Psora	Psora
sq3;size=75246;	MG677226.1	89.686	223	3	3	39	243	1	221	1.77e-67	267	243	84	Psora internal transcribed spacer 1, partial sequence; 5.8S ribosomal RNA gene and internal transcribed spacer 2, complete sequence; and large subunit ribosomal RNA gene, partial sequence.	Eukaryota; Fungi; Dikarya; Ascomycota; Pezizomycotina; Lecanoromycetes; OSLEUM clade; Lecanoromycetidae; Lecanorales; Lecanorineae; Psoraceae; Psora	Psora
sq3;size=75246;	MG677220.1	89.686	223	3	3	39	243	1	221	1.77e-67	267	243	84	Psora internal transcribed spacer 1, partial sequence; 5.8S ribosomal RNA gene and internal transcribed spacer 2, complete sequence; and large subunit ribosomal RNA gene, partial sequence.	Eukaryota; Fungi; Dikarya; Ascomycota; Pezizomycotina; Lecanoromycetes; OSLEUM clade; Lecanoromycetidae; Lecanorales; Lecanorineae; Psoraceae; Psora	Psora
sq3;size=75246;	AY425633.1	86.364	264	11	6	1	243	437	696	6.37e-67	265	243	100	Lecanorineae 18S ribosomal RNA gene, partial sequence.	Eukaryota; Fungi; Dikarya; Ascomycota; Pezizomycotina; Lecanoromycetes; OSLEUM clade; Lecanoromycetidae; Lecanorales; Lecanorineae; Squamarinaceae; Squamarina	Psora
sq3;size=75246;	MG677225.1	89.238	223	4	3	39	243	1	221	8.25e-66	261	243	84	Psora internal transcribed spacer 1, partial sequence; 5.8S ribosomal RNA gene and internal transcribed spacer 2, complete sequence; and large subunit ribosomal RNA gene, partial sequence.	Eukaryota; Fungi; Dikarya; Ascomycota; Pezizomycotina; Lecanoromycetes; OSLEUM clade; Lecanoromycetidae; Lecanorales; Lecanorineae; Psoraceae; Psora	Psora
sq3;size=75246;	MG677222.1	89.238	223	4	3	39	243	1	221	8.25e-66	261	243	84	Psora internal transcribed spacer 1, partial sequence; 5.8S ribosomal RNA gene and internal transcribed spacer 2, complete sequence; and large subunit ribosomal RNA gene, partial sequence.	Eukaryota; Fungi; Dikarya; Ascomycota; Pezizomycotina; Lecanoromycetes; OSLEUM clade; Lecanoromycetidae; Lecanorales; Lecanorineae; Psoraceae; Psora	Psora
sq3;size=75246;	MG677217.1	89.286	224	3	4	39	243	1	222	8.25e-66	261	243	84	Psora internal transcribed spacer 1, partial sequence; 5.8S ribosomal RNA gene and internal transcribed spacer 2, complete sequence; and large subunit ribosomal RNA gene, partial sequence.	Eukaryota; Fungi; Dikarya; Ascomycota; Pezizomycotina; Lecanoromycetes; OSLEUM clade; Lecanoromycetidae; Lecanorales; Lecanorineae; Psoraceae; Psora	Psora
sq3;size=75246;	MG677216.1	89.286	224	3	4	39	243	1	222	8.25e-66	261	243	84	Psora internal transcribed spacer 1, partial sequence; 5.8S ribosomal RNA gene and internal transcribed spacer 2, complete sequence; and large subunit ribosomal RNA gene, partial sequence.	Eukaryota; Fungi; Dikarya; Ascomycota; Pezizomycotina; Lecanoromycetes; OSLEUM clade; Lecanoromycetidae; Lecanorales; Lecanorineae; Psoraceae; Psora	Psora
sq3;size=75246;	KY981614.1	89.767	215	3	3	47	243	1	214	1.07e-64	257	243	81	Psora internal transcribed spacer 1, partial sequence; 5.8S ribosomal RNA gene, complete sequence; and internal transcribed spacer 2, partial sequence.	Eukaryota; Fungi; Dikarya; Ascomycota; Pezizomycotina; Lecanoromycetes; OSLEUM clade; Lecanoromycetidae; Lecanorales; Lecanorineae; Psoraceae; Psora	Psora
sq3;size=75246;	KY981626.1	89.302	215	4	3	47	243	1	214	4.96e-63	252	243	81	Psora internal transcribed spacer 1, partial sequence; 5.8S ribosomal RNA gene, complete sequence; and internal transcribed spacer 2, partial sequence.	Eukaryota; Fungi; Dikarya; Ascomycota; Pezizomycotina; Lecanoromycetes; OSLEUM clade; Lecanoromycetidae; Lecanorales; Lecanorineae; Psoraceae; Psora	Psora
sq30;size=13971;	AJ972815.1	84.231	260	25	12	1	255	99	347	3.86e-59	239	255	100	Sarcinomyces sp. MA 4787 18S rRNA gene, 5.8S rRNA gene, ITS1 and ITS2, isolate MA 4787	Eukaryota; Fungi; Dikarya; Ascomycota; Pezizomycotina; Eurotiomycetes; Chaetothyriomycetidae; Chaetothyriales; Chaetothyriales incertae sedis; Sarcinomyces	Ascomycota_unclassified
sq30;size=13971;	AJ972804.1	83.206	262	27	14	1	255	534	785	1.08e-54	224	255	100	Sarcinomyces sp. MA 4649 18S rRNA gene, 5.8S rRNA gene, ITS1 and ITS2, isolate MA 4649	Eukaryota; Fungi; Dikarya; Ascomycota; Pezizomycotina; Eurotiomycetes; Chaetothyriomycetidae; Chaetothyriales; Chaetothyriales incertae sedis; Sarcinomyces	Ascomycota_unclassified
sq30;size=13971;	AJ972809.2	82.692	260	31	14	1	255	1764	2014	5.03e-53	219	255	100	Sarcinomyces sp. MA 4760 18S rRNA gene, 5.8S rRNA gene, ITS1 and ITS2, isolate MA 4760	Eukaryota; Fungi; Dikarya; Ascomycota; Pezizomycotina; Eurotiomycetes; Chaetothyriomycetidae; Chaetothyriales; Chaetothyriales incertae sedis; Sarcinomyces	Ascomycota_unclassified
sq30;size=13971;	AJ972816.1	83.265	245	25	14	16	255	3	236	8.42e-51	211	255	94	Sarcinomyces sp. MA 4770 18S rRNA gene, 5.8S rRNA gene, ITS1 and ITS2, isolate MA 4770	Eukaryota; Fungi; Dikarya; Ascomycota; Pezizomycotina; Eurotiomycetes; Chaetothyriomycetidae; Chaetothyriales; Chaetothyriales incertae sedis; Sarcinomyces	Ascomycota_unclassified
sq30;size=13971;	AJ972813.1	81.633	245	31	11	16	255	3	238	1.1e-44	191	255	94	Sarcinomyces sp. MA 4620 18S rRNA gene, 5.8S rRNA gene, ITS1 and ITS2, isolate MA 4620	Eukaryota; Fungi; Dikarya; Ascomycota; Pezizomycotina; Eurotiomycetes; Chaetothyriomycetidae; Chaetothyriales; Chaetothyriales incertae sedis; Sarcinomyces	Ascomycota_unclassified
sq30;size=13971;	AJ888459.1	81.633	245	31	11	16	255	4	239	1.1e-44	191	255	94	Sarcinomyces sp. MA4760 ITS1, 5.8S rRNA gene and ITS2, isolate MA4760	Eukaryota; Fungi; Dikarya; Ascomycota; Pezizomycotina; Eurotiomycetes; Chaetothyriomycetidae; Chaetothyriales; Chaetothyriales incertae sedis; Sarcinomyces	Ascomycota_unclassified
sq30;size=13971;	AJ972810.1	81.377	247	30	12	16	255	3	240	1.42e-43	187	255	94	Sarcinomyces sp. MA 4629 18S rRNA gene, 5.8S rRNA gene, ITS1 and ITS2, isolate MA 4629	Eukaryota; Fungi; Dikarya; Ascomycota; Pezizomycotina; Eurotiomycetes; Chaetothyriomycetidae; Chaetothyriales; Chaetothyriales incertae sedis; Sarcinomyces	Ascomycota_unclassified
sq30;size=13971;	AJ972814.1	82.174	230	25	12	31	255	1	219	1.84e-42	183	255	88	Sarcinomyces sp. MA 4563 18S rRNA gene, 5.8S rRNA gene, ITS1 and ITS2, isolate MA 4563	Eukaryota; Fungi; Dikarya; Ascomycota; Pezizomycotina; Eurotiomycetes; Chaetothyriomycetidae; Chaetothyriales; Chaetothyriales incertae sedis; Sarcinomyces	Ascomycota_unclassified
sq30;size=13971;	AJ972811.1	81.624	234	26	12	28	255	1	223	8.54e-41	178	255	89	Sarcinomyces sp. MA 4665 18S rRNA gene, 5.8S rRNA gene, ITS1 and ITS2, isolate MA 4665	Eukaryota; Fungi; Dikarya; Ascomycota; Pezizomycotina; Eurotiomycetes; Chaetothyriomycetidae; Chaetothyriales; Chaetothyriales incertae sedis; Sarcinomyces	Ascomycota_unclassified
sq30;size=13971;	AJ971446.1	80.233	258	34	13	1	255	122	365	8.54e-41	178	255	100	Coniosporium sp. MA4663 18S rRNA gene (partial), 5.8S rRNA gene, ITS1 and ITS2, isolate MA4663	Eukaryota; Fungi; Dikarya; Ascomycota; Pezizomycotina; Dothideomycetes; Dothideomycetes incertae sedis; Coniosporium	Ascomycota_unclassified
sq31;size=13911;	MK281746.1	95.273	275	12	1	1	274	1	275	4.59e-118	435	274	100	Monosporascus sp. clone 703G6528L11750CV small subunit ribosomal RNA gene, partial sequence; internal transcribed spacer 1, complete sequence; and 5.8S ribosomal RNA gene, partial sequence.	Eukaryota; Fungi; Dikarya; Ascomycota; Pezizomycotina; Sordariomycetes; Sordariomycetidae; Sordariales; Sordariales incertae sedis; Monosporascus	Monosporascus
sq31;size=13911;	MK281945.1	93.455	275	17	1	1	274	1	275	1e-109	407	274	100	Monosporascus sp. clone 870X4215Q72608CZ small subunit ribosomal RNA gene, partial sequence; internal transcribed spacer 1, complete sequence; and 5.8S ribosomal RNA gene, partial sequence.	Eukaryota; Fungi; Dikarya; Ascomycota; Pezizomycotina; Sordariomycetes; Sordariomycetidae; Sordariales; Sordariales incertae sedis; Monosporascus	Monosporascus
sq31;size=13911;	MK281922.1	93.091	275	7	2	1	274	1	264	2.8e-105	392	274	100	Monosporascus sp. clone 497J7789M51286WJ small subunit ribosomal RNA gene, partial sequence; internal transcribed spacer 1, complete sequence; and 5.8S ribosomal RNA gene, partial sequence.	Eukaryota; Fungi; Dikarya; Ascomycota; Pezizomycotina; Sordariomycetes; Sordariomycetidae; Sordariales; Sordariales incertae sedis; Monosporascus	Monosporascus
sq31;size=13911;	KX013174.1	92.701	274	17	3	1	274	2	272	2.8e-105	392	274	100	Monosporascus sp. isolate YC28 18S ribosomal RNA gene, partial sequence; internal transcribed spacer 1, 5.8S ribosomal RNA gene, and internal transcribed spacer 2, complete sequence; and 28S ribosomal RNA gene, partial sequence.	Eukaryota; Fungi; Dikarya; Ascomycota; Pezizomycotina; Sordariomycetes; Sordariomycetidae; Sordariales; Sordariales incertae sedis; Monosporascus	Monosporascus
sq31;size=13911;	KX013193.1	92.593	270	17	3	5	274	1	267	4.69e-103	385	274	99	Monosporascus sp. isolate Lyc19 18S ribosomal RNA gene, partial sequence; internal transcribed spacer 1, 5.8S ribosomal RNA gene, and internal transcribed spacer 2, complete sequence; and 28S ribosomal RNA gene, partial sequence.	Eukaryota; Fungi; Dikarya; Ascomycota; Pezizomycotina; Sordariomycetes; Sordariomycetidae; Sordariales; Sordariales incertae sedis; Monosporascus	Monosporascus
sq31;size=13911;	KT347319.1	92.674	273	11	6	5	274	1	267	4.69e-103	385	274	99	Monosporascus sp. AR-12-1 18S ribosomal RNA gene, partial sequence; internal transcribed spacer 1, 5.8S ribosomal RNA gene, and internal transcribed spacer 2, complete sequence; and 28S ribosomal RNA gene, partial sequence.	Eukaryota; Fungi; Dikarya; Ascomycota; Pezizomycotina; Sordariomycetes; Sordariomycetidae; Sordariales; Sordariales incertae sedis; Monosporascus	Monosporascus
sq31;size=13911;	JQ958964.1	91.667	276	19	4	1	274	18	291	2.18e-101	379	274	100	Monosporascus 18S ribosomal RNA gene, partial sequence; internal transcribed spacer 1 and 5.8S ribosomal RNA gene, complete sequence; and internal transcribed spacer 2, partial sequence.	Eukaryota; Fungi; Dikarya; Ascomycota; Pezizomycotina; Sordariomycetes; Sordariomycetidae; Sordariales; Sordariales incertae sedis; Monosporascus	Monosporascus
sq31;size=13911;	JQ958963.1	91.667	276	19	4	1	274	9	282	2.18e-101	379	274	100	Monosporascus 18S ribosomal RNA gene, partial sequence; internal transcribed spacer 1 and 5.8S ribosomal RNA gene, complete sequence; and internal transcribed spacer 2, partial sequence.	Eukaryota; Fungi; Dikarya; Ascomycota; Pezizomycotina; Sordariomycetes; Sordariomycetidae; Sordariales; Sordariales incertae sedis; Monosporascus	Monosporascus
sq31;size=13911;	JQ958962.1	91.667	276	19	4	1	274	9	282	2.18e-101	379	274	100	Monosporascus 18S ribosomal RNA gene, partial sequence; internal transcribed spacer 1 and 5.8S ribosomal RNA gene, complete sequence; and internal transcribed spacer 2, partial sequence.	Eukaryota; Fungi; Dikarya; Ascomycota; Pezizomycotina; Sordariomycetes; Sordariomycetidae; Sordariales; Sordariales incertae sedis; Monosporascus	Monosporascus
sq31;size=13911;	KX013203.1	91.882	271	19	2	4	274	1	268	2.82e-100	375	274	99	Monosporascus sp. isolate Lyc33 18S ribosomal RNA gene, partial sequence; internal transcribed spacer 1, 5.8S ribosomal RNA gene, and internal transcribed spacer 2, complete sequence; and 28S ribosomal RNA gene, partial sequence.	Eukaryota; Fungi; Dikarya; Ascomycota; Pezizomycotina; Sordariomycetes; Sordariomycetidae; Sordariales; Sordariales incertae sedis; Monosporascus	Monosporascus
sq32;size=13789;	MH862273.1	98.706	309	4	0	1	309	8	316	1.57e-152	549	309	100	Eukaryota small subunit ribosomal RNA gene, partial sequence; internal transcribed spacer 1, 5.8S ribosomal RNA gene, and internal transcribed spacer 2, complete sequence; and large subunit ribosomal RNA gene, partial sequence.	Eukaryota; Fungi; Dikarya; Ascomycota; Pezizomycotina; Dothideomycetes; Pleosporomycetidae; Pleosporales; Pleosporales incertae sedis; Monodictys	Coprinellus
sq32;size=13789;	MK070111.1	97.097	310	8	1	1	309	23	332	3.43e-144	521	309	100	Coprinellus sp. voucher HB20140807A small subunit ribosomal RNA gene, partial sequence; internal transcribed spacer 1, 5.8S ribosomal RNA gene, and internal transcribed spacer 2, complete sequence; and large subunit ribosomal RNA gene, partial sequence.	Eukaryota; Fungi; Dikarya; Basidiomycota; Agaricomycotina; Agaricomycetes; Agaricomycetidae; Agaricales; Psathyrellaceae; Coprinellus	Coprinellus
sq32;size=13789;	JN159569.1	98.936	282	3	0	28	309	1	282	3.45e-139	505	309	91	Agaricales 18S ribosomal RNA gene, partial sequence; and 5.8S ribosomal RNA genes, complete sequence; and gene, partial sequence.	Eukaryota; Fungi; Dikarya; Basidiomycota; Agaricomycotina; Agaricomycetes; Agaricomycetidae; Agaricales; Psathyrellaceae; Coprinellus	Coprinellus
sq32;size=13789;	KY465976.1	98.252	286	3	2	24	309	1	284	1.61e-137	499	309	93	Coprinellus sp. isolate P6 18S ribosomal RNA gene, partial sequence; and internal transcribed spacer 1, 5.8S ribosomal RNA gene, and internal transcribed spacer 2, complete sequence.	Eukaryota; Fungi; Dikarya; Basidiomycota; Agaricomycotina; Agaricomycetes; Agaricomycetidae; Agaricales; Psathyrellaceae; Coprinellus	Coprinellus
sq32;size=13789;	AB266447.1	96.622	296	9	1	15	309	1	296	9.66e-135	490	309	95	Coprinellus curtus gene for 5.8S rRNA, partial sequence.	Eukaryota; Fungi; Dikarya; Basidiomycota; Agaricomycotina; Agaricomycetes; Agaricomycetidae; Agaricales; Psathyrellaceae; Coprinellus	Coprinellus
sq32;size=13789;	AY461834.1	96.309	298	8	3	15	309	1	298	1.25e-133	486	309	95	Psathyrellaceae 18S ribosomal RNA gene, partial sequence; internal transcribed spacer 1 and 5.8S ribosomal RNA gene, complete sequence; and internal transcribed spacer 2, partial sequence.	Eukaryota; Fungi; Dikarya; Basidiomycota; Agaricomycotina; Agaricomycetes; Agaricomycetidae; Agaricales; Psathyrellaceae; Psathyrellaceae incertae sedis	Coprinellus
sq32;size=13789;	JN159568.1	98.893	271	3	0	39	309	1	271	4.5e-133	484	309	88	Agaricales 18S ribosomal RNA gene, partial sequence; and 5.8S ribosomal RNA genes, complete sequence; and gene, partial sequence.	Eukaryota; Fungi; Dikarya; Basidiomycota; Agaricomycotina; Agaricomycetes; Agaricomycetidae; Agaricales; Psathyrellaceae; Coprinellus	Coprinellus
sq32;size=13789;	KX869942.1	93.711	318	10	7	1	309	28	344	4.53e-128	468	309	100	Dikarya internal transcribed spacer 1, partial sequence; 5.8S ribosomal RNA gene and internal transcribed spacer 2, complete sequence; and large subunit ribosomal RNA gene, partial sequence.	Eukaryota; Fungi; Dikarya; Ascomycota; Pezizomycotina; Sordariomycetes; Sordariomycetidae; Coniochaetales; Coniochaetaceae; Coniochaeta	Coprinellus
sq32;size=13789;	AY461824.1	96.167	287	10	1	24	309	1	287	4.53e-128	468	309	93	Psathyrellaceae 18S ribosomal RNA gene, partial sequence; internal transcribed spacer 1 and 5.8S ribosomal RNA gene, complete sequence; and internal transcribed spacer 2, partial sequence.	Eukaryota; Fungi; Dikarya; Basidiomycota; Agaricomycotina; Agaricomycetes; Agaricomycetidae; Agaricales; Psathyrellaceae; Psathyrellaceae incertae sedis	Coprinellus
sq32;size=13789;	MG748587.1	93.396	318	11	7	1	309	4	320	5.86e-127	464	309	100	Dikarya small subunit ribosomal RNA gene, partial sequence; internal transcribed spacer 1, 5.8S ribosomal RNA gene, and internal transcribed spacer 2, complete sequence; and large subunit ribosomal RNA gene, partial sequence.	Eukaryota; Fungi; Dikarya; Basidiomycota; Agaricomycotina; Agaricomycetes; Agaricomycetidae; Agaricales; Pleurotaceae; Hohenbuehelia	Coprinellus
sq33;size=13691;	KF227802.1	76.094	297	41	23	1	289	17	291	8.73e-26	128	289	100	Oedocephalum sp. AEH3_2 18S ribosomal RNA gene, partial sequence; internal transcribed spacer 1 and 5.8S ribosomal RNA gene, complete sequence; and internal transcribed spacer 2, partial sequence.	Eukaryota; Fungi; Dikarya; Ascomycota; Pezizomycotina; Pezizomycetes; Pezizales; Pezizaceae; Oedocephalum	Ascomycota_unclassified
sq33;size=13691;	KY108233.1	100	57	0	0	1	57	81	137	4.09e-19	106	289	20	Dikarya large subunit ribosomal RNA gene, partial sequence.	Eukaryota; Fungi; Dikarya; Ascomycota; Saccharomycotina; Saccharomycetes; Saccharomycetales; Metschnikowiaceae; Aciculoconidium	Ascomycota_unclassified
sq33;size=13691;	KY103977.1	100	57	0	0	1	57	104	160	4.09e-19	106	289	20	Dikarya small subunit ribosomal RNA gene, partial sequence; internal transcribed spacer 1 and 5.8S ribosomal RNA gene, complete sequence; and internal transcribed spacer 2, partial sequence.	Eukaryota; Fungi; Dikarya; Ascomycota; Saccharomycotina; Saccharomycetes; Saccharomycetales; Saccharomycetales incertae sedis; Ambrosiozyma	Ascomycota_unclassified
sq33;size=13691;	KY103972.1	100	57	0	0	1	57	61	117	4.09e-19	106	289	20	Dikarya small subunit ribosomal RNA gene, partial sequence; internal transcribed spacer 1 and 5.8S ribosomal RNA gene, complete sequence; and internal transcribed spacer 2, partial sequence.	Eukaryota; Fungi; Dikarya; Ascomycota; Saccharomycotina; Saccharomycetes; Saccharomycetales; Saccharomycetales incertae sedis; Ambrosiozyma	Ascomycota_unclassified
sq33;size=13691;	KY103971.1	100	57	0	0	1	57	61	117	4.09e-19	106	289	20	Dikarya small subunit ribosomal RNA gene, partial sequence; internal transcribed spacer 1 and 5.8S ribosomal RNA gene, complete sequence; and internal transcribed spacer 2, partial sequence.	Eukaryota; Fungi; Dikarya; Ascomycota; Saccharomycotina; Saccharomycetes; Saccharomycetales; Saccharomycetales incertae sedis; Ambrosiozyma	Ascomycota_unclassified
sq33;size=13691;	KY103969.1	100	57	0	0	1	57	81	137	4.09e-19	106	289	20	Dikarya small subunit ribosomal RNA gene, partial sequence; internal transcribed spacer 1 and 5.8S ribosomal RNA gene, complete sequence; and internal transcribed spacer 2, partial sequence.	Eukaryota; Fungi; Dikarya; Ascomycota; Saccharomycotina; Saccharomycetes; Saccharomycetales; Saccharomycetales incertae sedis; Ambrosiozyma	Ascomycota_unclassified
sq33;size=13691;	MK454923.1	98.305	59	1	0	1	59	17	75	1.47e-18	104	289	20	Antrodia serialis isolate 18HG71 small subunit ribosomal RNA gene, partial sequence; internal transcribed spacer 1, 5.8S ribosomal RNA gene, and internal transcribed spacer 2, complete sequence; and large subunit ribosomal RNA gene, partial sequence.	Eukaryota; Fungi; Dikarya; Basidiomycota; Agaricomycotina; Agaricomycetes; Polyporales; Antrodia	Ascomycota_unclassified
sq33;size=13691;	KC585315.1	98.305	59	1	0	1	59	13	71	1.47e-18	104	289	20	Agaricomycetes incertae sedis 18S ribosomal RNA gene, partial sequence; internal transcribed spacer 1, 5.8S ribosomal RNA gene, and internal transcribed spacer 2, complete sequence; and 28S ribosomal RNA gene, partial sequence.	Eukaryota; Fungi; Dikarya; Basidiomycota; Agaricomycotina; Agaricomycetes; Polyporales; Dacryobolaceae; Amylocystis	Ascomycota_unclassified
sq33;size=13691;	KC585312.1	98.305	59	1	0	1	59	13	71	1.47e-18	104	289	20	Agaricomycetes incertae sedis 18S ribosomal RNA gene, partial sequence; internal transcribed spacer 1, 5.8S ribosomal RNA gene, and internal transcribed spacer 2, complete sequence; and 28S ribosomal RNA gene, partial sequence.	Eukaryota; Fungi; Dikarya; Basidiomycota; Agaricomycotina; Agaricomycetes; Polyporales; Dacryobolaceae; Amylocystis	Ascomycota_unclassified
sq33;size=13691;	KC585309.1	98.305	59	1	0	1	59	13	71	1.47e-18	104	289	20	Agaricomycetes incertae sedis 18S ribosomal RNA gene, partial sequence; internal transcribed spacer 1, 5.8S ribosomal RNA gene, and internal transcribed spacer 2, complete sequence; and 28S ribosomal RNA gene, partial sequence.	Eukaryota; Fungi; Dikarya; Basidiomycota; Agaricomycotina; Agaricomycetes; Polyporales; Dacryobolaceae; Amylocystis	Ascomycota_unclassified
sq34;size=13250;	GU228962.1	84.874	238	21	14	18	248	1	230	3.01e-55	226	248	93	Placidium umbrinum voucher LI 350628 internal transcribed spacer 1, partial sequence; 5.8S ribosomal RNA gene, complete sequence; and internal transcribed spacer 2, partial sequence.	Eukaryota; Fungi; Dikarya; Ascomycota; Pezizomycotina; Eurotiomycetes; Chaetothyriomycetidae; Verrucariales; Verrucariaceae; Placidium	Ascomycota_unclassified
sq34;size=13250;	EF469156.1	83.019	265	27	13	1	248	1	264	1.08e-54	224	248	100	Verrucariaceae small subunit ribosomal RNA gene, partial sequence; internal transcribed spacer 1, 5.8S ribosomal RNA gene, and internal transcribed spacer 2, complete sequence; and large subunit ribosomal RNA gene, partial sequence.	Eukaryota; Fungi; Dikarya; Ascomycota; Pezizomycotina; Eurotiomycetes; Chaetothyriomycetidae; Verrucariales; Verrucariaceae; Placidium	Ascomycota_unclassified
sq34;size=13250;	KY769540.1	82.49	257	34	8	1	248	1	255	6.51e-52	215	248	100	Staurothele small subunit ribosomal RNA gene, partial sequence; internal transcribed spacer 1, 5.8S ribosomal RNA gene, and internal transcribed spacer 2, complete sequence; and large subunit ribosomal RNA gene, partial sequence.	Eukaryota; Fungi; Dikarya; Ascomycota; Pezizomycotina; Eurotiomycetes; Chaetothyriomycetidae; Verrucariales; Verrucariaceae; Staurothele	Ascomycota_unclassified
sq34;size=13250;	KY769527.1	82.283	254	36	9	1	248	1	251	8.42e-51	211	248	100	Staurothele small subunit ribosomal RNA gene, partial sequence; internal transcribed spacer 1, 5.8S ribosomal RNA gene, and internal transcribed spacer 2, complete sequence; and large subunit ribosomal RNA gene, partial sequence.	Eukaryota; Fungi; Dikarya; Ascomycota; Pezizomycotina; Eurotiomycetes; Chaetothyriomycetidae; Verrucariales; Verrucariaceae; Staurothele	Ascomycota_unclassified
sq34;size=13250;	KY697137.1	82.101	257	34	9	1	248	11	264	3.03e-50	209	248	100	Verrucariaceae small subunit ribosomal RNA gene, partial sequence; internal transcribed spacer 1, 5.8S ribosomal RNA gene, and internal transcribed spacer 2, complete sequence; and large subunit ribosomal RNA gene, partial sequence.	Eukaryota; Fungi; Dikarya; Ascomycota; Pezizomycotina; Eurotiomycetes; Chaetothyriomycetidae; Verrucariales; Verrucariaceae; Dermatocarpon	Ascomycota_unclassified
sq34;size=13250;	FJ645265.1	82.101	257	34	9	1	248	24	277	3.03e-50	209	248	100	Staurothele fissa voucher Orange 16265 18S small subunit ribosomal RNA gene, partial sequence; internal transcribed spacer 1, 5.8S ribosomal RNA gene, and internal transcribed spacer 2, complete sequence; and 28S large subunit ribosomal RNA gene, partial sequence.	Eukaryota; Fungi; Dikarya; Ascomycota; Pezizomycotina; Eurotiomycetes; Chaetothyriomycetidae; Verrucariales; Verrucariaceae; Staurothele	Ascomycota_unclassified
sq34;size=13250;	KM371440.1	82.101	257	33	13	1	248	1	253	1.09e-49	207	248	100	Verrucariaceae small subunit ribosomal RNA gene, partial sequence; internal transcribed spacer 1, 5.8S ribosomal RNA gene, and internal transcribed spacer 2, complete sequence; and large subunit ribosomal RNA gene, partial sequence.	Eukaryota; Fungi; Dikarya; Ascomycota; Pezizomycotina; Eurotiomycetes; Chaetothyriomycetidae; Verrucariales; Verrucariaceae; Bagliettoa	Ascomycota_unclassified
sq34;size=13250;	EU010245.1	82.213	253	33	8	1	248	1	246	1.09e-49	207	248	100	Placopyrenium bucekii isolate AFTOL-ID 2290 small subunit ribosomal RNA gene, partial sequence; internal transcribed spacer 1, 5.8S ribosomal RNA gene, and internal transcribed spacer 2, complete sequence; and large subunit ribosomal RNA gene, partial sequence.	Eukaryota; Fungi; Dikarya; Ascomycota; Pezizomycotina; Eurotiomycetes; Chaetothyriomycetidae; Verrucariales; Verrucariaceae; Placopyrenium	Ascomycota_unclassified
sq34;size=13250;	KY697136.1	81.712	257	35	9	1	248	9	262	1.41e-48	204	248	100	Verrucariaceae small subunit ribosomal RNA gene, partial sequence; internal transcribed spacer 1, 5.8S ribosomal RNA gene, and internal transcribed spacer 2, complete sequence; and large subunit ribosomal RNA gene, partial sequence.	Eukaryota; Fungi; Dikarya; Ascomycota; Pezizomycotina; Eurotiomycetes; Chaetothyriomycetidae; Verrucariales; Verrucariaceae; Dermatocarpon	Ascomycota_unclassified
sq34;size=13250;	KY697135.1	81.712	257	35	9	1	248	8	261	1.41e-48	204	248	100	Verrucariaceae small subunit ribosomal RNA gene, partial sequence; internal transcribed spacer 1, 5.8S ribosomal RNA gene, and internal transcribed spacer 2, complete sequence; and large subunit ribosomal RNA gene, partial sequence.	Eukaryota; Fungi; Dikarya; Ascomycota; Pezizomycotina; Eurotiomycetes; Chaetothyriomycetidae; Verrucariales; Verrucariaceae; Dermatocarpon	Ascomycota_unclassified
sq35;size=13205;	AY542865.1	91.386	267	13	5	7	271	1	259	1.02e-94	357	271	98	Tricholomataceae 18S ribosomal RNA gene, partial sequence; internal transcribed spacer 1, 5.8S ribosomal RNA gene, and internal transcribed spacer 2, complete sequence; and 28S ribosomal RNA gene, partial sequence.	Eukaryota; Fungi; Dikarya; Ascomycota; Pezizomycotina; Eurotiomycetes; Chaetothyriomycetidae; Verrucariales; Verrucariaceae; Agonimia	Agaricomycetes_unclassified
sq35;size=13205;	AY542864.1	91.011	267	15	6	7	271	1	260	4.76e-93	351	271	98	Tricholomataceae 18S ribosomal RNA gene, partial sequence; internal transcribed spacer 1, 5.8S ribosomal RNA gene, and internal transcribed spacer 2, complete sequence; and 28S ribosomal RNA gene, partial sequence.	Eukaryota; Fungi; Dikarya; Ascomycota; Pezizomycotina; Eurotiomycetes; Chaetothyriomycetidae; Verrucariales; Verrucariaceae; Agonimia	Agaricomycetes_unclassified
sq35;size=13205;	EU118639.1	88.278	273	19	9	1	271	16	277	6.24e-82	315	271	100	Agaricomycetes 5.8S ribosomal RNA gene, partial sequence; internal transcribed spacer 2, complete sequence; and 28S ribosomal RNA gene, partial sequence.	Eukaryota; Fungi; Dikarya; Basidiomycota; Agaricomycotina; Agaricomycetes; Polyporales; Dacryobolaceae; Amylocystis	Agaricomycetes_unclassified
sq35;size=13205;	KY462668.1	89.157	249	14	11	30	271	1	243	6.29e-77	298	271	89	Fungi internal transcribed spacer 1, partial sequence; 5.8S ribosomal RNA gene, complete sequence; and internal transcribed spacer 2, partial sequence.	Eukaryota; Fungi; Dikarya; Basidiomycota; Agaricomycotina; Agaricomycetes; Phallomycetidae; Geastrales; Geastraceae; Geastrum	Agaricomycetes_unclassified
sq35;size=13205;	MK281788.1	83.764	271	20	15	1	271	1	247	5e-58	235	271	100	Marchandiobasidium sp. clone SH483061.07FU_FJ228216_reps_singleton small subunit ribosomal RNA gene, partial sequence; internal transcribed spacer 1, complete sequence; and 5.8S ribosomal RNA gene, partial sequence.	Eukaryota; Fungi; Dikarya; Basidiomycota; Agaricomycotina; Agaricomycetes; Cantharellales; Marchandiobasidium	Agaricomycetes_unclassified
sq35;size=13205;	MH864966.1	81.295	278	33	16	2	271	1	267	1.09e-49	207	271	100	Eukaryota small subunit ribosomal RNA gene, partial sequence; internal transcribed spacer 1, 5.8S ribosomal RNA gene, and internal transcribed spacer 2, complete sequence; and large subunit ribosomal RNA gene, partial sequence.	Eukaryota; Fungi; Dikarya; Ascomycota; Pezizomycotina; Dothideomycetes; Pleosporomycetidae; Pleosporales; Pleosporales incertae sedis; Monodictys	Agaricomycetes_unclassified
sq35;size=13205;	MK281914.1	80.952	273	34	13	1	271	1	257	1.82e-47	200	271	100	Agaricomycetes sp. clone 356K6170P23846QR small subunit ribosomal RNA gene, partial sequence; internal transcribed spacer 1, complete sequence; and 5.8S ribosomal RNA gene, partial sequence.	Eukaryota; Fungi; Dikarya; Basidiomycota; Agaricomycotina; Agaricomycetes	Agaricomycetes_unclassified
sq35;size=13205;	KP135342.1	80.282	284	32	21	1	271	21	293	3.05e-45	193	271	100	Agaricomycetes incertae sedis 18S ribosomal RNA gene, partial sequence; internal transcribed spacer 1, 5.8S ribosomal RNA gene, and internal transcribed spacer 2, complete sequence; and 28S ribosomal RNA gene, partial sequence.	Eukaryota; Fungi; Dikarya; Basidiomycota; Agaricomycotina; Agaricomycetes; Polyporales; Meruliaceae; Hydnophlebia	Agaricomycetes_unclassified
sq35;size=13205;	MH860288.1	80	285	33	16	2	271	1	276	3.95e-44	189	271	100	Eukaryota small subunit ribosomal RNA gene, partial sequence; internal transcribed spacer 1, 5.8S ribosomal RNA gene, and internal transcribed spacer 2, complete sequence; and large subunit ribosomal RNA gene, partial sequence.	Eukaryota; Fungi; Dikarya; Ascomycota; Pezizomycotina; Dothideomycetes; Pleosporomycetidae; Pleosporales; Pleosporales incertae sedis; Monodictys	Agaricomycetes_unclassified
sq35;size=13205;	MH106882.1	79.791	287	32	23	1	271	10	286	5.11e-43	185	271	100	Polyporaceae internal transcribed spacer 1, partial sequence; 5.8S ribosomal RNA gene, complete sequence; and internal transcribed spacer 2, partial sequence.	Eukaryota; Fungi; Dikarya; Basidiomycota; Agaricomycotina; Agaricomycetes; Polyporales; Polyporaceae; Amauroderma	Agaricomycetes_unclassified
sq38;size=12499;	MH047305.1	100	240	0	0	1	240	10	249	7.63e-121	444	240	100	Albifimbria verrucaria isolate TXMV small subunit ribosomal RNA gene, partial sequence; internal transcribed spacer 1 and 5.8S ribosomal RNA gene, complete sequence; and internal transcribed spacer 2, partial sequence.	Eukaryota; Fungi; Dikarya; Ascomycota; Pezizomycotina; Sordariomycetes; Hypocreomycetidae; Hypocreales; Stachybotryaceae; Albifimbria	Xepicula
sq38;size=12499;	MF001282.1	100	240	0	0	1	240	10	249	7.63e-121	444	240	100	Albifimbria verrucaria strain M.v.1 18S ribosomal RNA gene, partial sequence; internal transcribed spacer 1, 5.8S ribosomal RNA gene, and internal transcribed spacer 2, complete sequence; and 28S ribosomal RNA gene, partial sequence.	Eukaryota; Fungi; Dikarya; Ascomycota; Pezizomycotina; Sordariomycetes; Hypocreomycetidae; Hypocreales; Stachybotryaceae; Albifimbria	Xepicula
sq38;size=12499;	MF326684.1	100	240	0	0	1	240	11	250	7.63e-121	444	240	100	Myrothecium sp. strain KACC 40321 small subunit ribosomal RNA gene, partial sequence; internal transcribed spacer 1, 5.8S ribosomal RNA gene, and internal transcribed spacer 2, complete sequence; and large subunit ribosomal RNA gene, partial sequence.	Eukaryota; Fungi; Dikarya; Ascomycota; Pezizomycotina; Sordariomycetes; Hypocreomycetidae; Hypocreales; Stachybotryaceae; Myrothecium	Xepicula
sq38;size=12499;	KX889116.1	100	240	0	0	1	240	15	254	7.63e-121	444	240	100	Albifimbria verrucaria isolate KP10061 18S ribosomal RNA gene, partial sequence; internal transcribed spacer 1, 5.8S ribosomal RNA gene, and internal transcribed spacer 2, complete sequence; and 28S ribosomal RNA gene, partial sequence.	Eukaryota; Fungi; Dikarya; Ascomycota; Pezizomycotina; Sordariomycetes; Hypocreomycetidae; Hypocreales; Stachybotryaceae; Albifimbria	Xepicula
sq38;size=12499;	KP006363.1	100	240	0	0	1	240	6	245	7.63e-121	444	240	100	Dikarya 18S ribosomal RNA gene, partial sequence; internal transcribed spacer 1, 5.8S ribosomal RNA gene, and internal transcribed spacer 2, complete sequence; and 28S ribosomal RNA gene, partial sequence.	Eukaryota; Fungi; Dikarya; Ascomycota; Pezizomycotina; Eurotiomycetes; Eurotiomycetidae; Eurotiales; Aspergillaceae; Penicillium	Xepicula
sq38;size=12499;	JX501292.1	100	240	0	0	1	240	14	253	7.63e-121	444	240	100	Myrothecium verrucaria strain MV01 18S ribosomal RNA gene, partial sequence; internal transcribed spacer 1, 5.8S ribosomal RNA gene, and internal transcribed spacer 2, complete sequence; and 28S ribosomal RNA gene, partial sequence.	Eukaryota; Fungi; Dikarya; Ascomycota; Pezizomycotina; Sordariomycetes; Hypocreomycetidae; Hypocreales; Stachybotryaceae; Albifimbria	Xepicula
sq38;size=12499;	HQ608048.1	100	240	0	0	1	240	9	248	7.63e-121	444	240	100	Fungi 18S ribosomal RNA gene, partial sequence; internal transcribed spacer 1, 5.8S ribosomal RNA gene, and internal transcribed spacer 2, complete sequence; and 28S ribosomal RNA gene, partial sequence.	Eukaryota; Fungi; Dikarya; Ascomycota; Pezizomycotina; Eurotiomycetes; Eurotiomycetidae; Eurotiales; Trichocomaceae; Talaromyces	Xepicula
sq38;size=12499;	HQ607996.1	100	240	0	0	1	240	9	248	7.63e-121	444	240	100	Fungi 18S ribosomal RNA gene, partial sequence; internal transcribed spacer 1, 5.8S ribosomal RNA gene, and internal transcribed spacer 2, complete sequence; and 28S ribosomal RNA gene, partial sequence.	Eukaryota; Fungi; Dikarya; Ascomycota; Pezizomycotina; Eurotiomycetes; Eurotiomycetidae; Eurotiales; Trichocomaceae; Talaromyces	Xepicula
sq38;size=12499;	FJ235085.1	100	240	0	0	1	240	1776	2015	7.63e-121	444	240	100	Myrothecium verrucaria strain CGMCC 3.2190 18S ribosomal RNA gene, partial sequence; internal transcribed spacer 1, 5.8S ribosomal RNA gene, and internal transcribed spacer 2, complete sequence; and 28S ribosomal RNA gene, partial sequence.	Eukaryota; Fungi; Dikarya; Ascomycota; Pezizomycotina; Sordariomycetes; Hypocreomycetidae; Hypocreales; Stachybotryaceae; Albifimbria	Xepicula
sq38;size=12499;	FJ235932.1	100	240	0	0	1	240	1737	1976	7.63e-121	444	240	100	Myrothecium roridum strain CGMCC 3.3682 18S ribosomal RNA gene, partial sequence; internal transcribed spacer 1, 5.8S ribosomal RNA gene, and internal transcribed spacer 2, complete sequence; and 28S ribosomal RNA gene, partial sequence.	Eukaryota; Fungi; Dikarya; Ascomycota; Pezizomycotina; Sordariomycetes; Hypocreomycetidae; Hypocreales; Stachybotryaceae; Paramyrothecium	Xepicula
sq39;size=12268;	MH858599.1	84.259	216	20	13	5	213	2	210	6.56e-47	198	213	98	Eukaryota small subunit ribosomal RNA gene, partial sequence; internal transcribed spacer 1, 5.8S ribosomal RNA gene, and internal transcribed spacer 2, complete sequence; and large subunit ribosomal RNA gene, partial sequence.	Eukaryota; Fungi; Dikarya; Ascomycota; Pezizomycotina; Dothideomycetes; Pleosporomycetidae; Pleosporales; Pleosporales incertae sedis; Monodictys	Sordariomycetes_unclassified
sq39;size=12268;	KC507219.1	83.796	216	26	8	1	213	10	219	2.36e-46	196	213	100	Fungi 18S ribosomal RNA gene, partial sequence; internal transcribed spacer 1, 5.8S ribosomal RNA gene, and internal transcribed spacer 2, complete sequence; and 28S ribosomal RNA gene, partial sequence.	Eukaryota; Fungi; Dikarya; Ascomycota; Pezizomycotina; Eurotiomycetes; Chaetothyriomycetidae; Chaetothyriales; Herpotrichiellaceae; Phialophora	Sordariomycetes_unclassified
sq39;size=12268;	MH855915.1	84.112	214	20	13	7	213	1	207	8.48e-46	195	213	97	Eukaryota small subunit ribosomal RNA gene, partial sequence; internal transcribed spacer 1, 5.8S ribosomal RNA gene, and internal transcribed spacer 2, complete sequence; and large subunit ribosomal RNA gene, partial sequence.	Eukaryota; Fungi; Dikarya; Ascomycota; Pezizomycotina; Dothideomycetes; Pleosporomycetidae; Pleosporales; Pleosporales incertae sedis; Monodictys	Sordariomycetes_unclassified
sq39;size=12268;	AY681200.1	83.028	218	26	10	1	213	1	212	1.42e-43	187	213	100	Leotiomyceta 18S ribosomal RNA gene, partial sequence; internal transcribed spacer 1, 5.8S ribosomal RNA gene, and internal transcribed spacer 2, complete sequence; and 28S ribosomal RNA gene, partial sequence.	Eukaryota; Fungi; Dikarya; Ascomycota; Pezizomycotina; Sordariomycetes; Sordariomycetidae; Sordariales; Sordariaceae; Sordaria	Sordariomycetes_unclassified
sq39;size=12268;	KX171945.1	82.648	219	27	10	1	213	4	217	1.84e-42	183	213	100	Cercophora mirabilis strain SMH 4002 18S ribosomal RNA gene, partial sequence; internal transcribed spacer 1, 5.8S ribosomal RNA gene, and internal transcribed spacer 2, complete sequence; and 28S ribosomal RNA gene, partial sequence.	Eukaryota; Fungi; Dikarya; Ascomycota; Pezizomycotina; Sordariomycetes; Sordariomycetidae; Sordariales; Lasiosphaeriaceae; Cercophora	Sordariomycetes_unclassified
sq39;size=12268;	MH860720.1	82.488	217	29	8	1	213	10	221	6.6e-42	182	213	100	Eukaryota small subunit ribosomal RNA gene, partial sequence; internal transcribed spacer 1, 5.8S ribosomal RNA gene, and internal transcribed spacer 2, complete sequence; and large subunit ribosomal RNA gene, partial sequence.	Eukaryota; Fungi; Dikarya; Ascomycota; Pezizomycotina; Dothideomycetes; Pleosporomycetidae; Pleosporales; Pleosporales incertae sedis; Monodictys	Sordariomycetes_unclassified
sq39;size=12268;	MK247554.1	83.092	207	26	8	10	213	1	201	2.38e-41	180	213	96	Zopfiella sp. isolate W642 small subunit ribosomal RNA gene, partial sequence; internal transcribed spacer 1 and 5.8S ribosomal RNA gene, complete sequence; and internal transcribed spacer 2, partial sequence.	Eukaryota; Fungi; Dikarya; Ascomycota; Pezizomycotina; Sordariomycetes; Sordariomycetidae; Sordariales; Chaetomiaceae; Zopfiella	Sordariomycetes_unclassified
sq39;size=12268;	KU059868.1	82.71	214	26	10	5	213	8	215	2.38e-41	180	213	98	Fungi 18S ribosomal RNA gene, partial sequence; internal transcribed spacer 1, 5.8S ribosomal RNA gene, and internal transcribed spacer 2, complete sequence; and 28S ribosomal RNA gene, partial sequence.	Eukaryota; Fungi; Dikarya; Ascomycota; Pezizomycotina; Eurotiomycetes; Eurotiomycetidae; Eurotiales; Aspergillaceae; Penicillium	Sordariomycetes_unclassified
sq39;size=12268;	KJ863524.1	81.944	216	32	6	1	213	10	221	3.07e-40	176	213	100	Zopfiella latipes strain TPR7 18S ribosomal RNA gene, partial sequence; internal transcribed spacer 1, 5.8S ribosomal RNA gene, and internal transcribed spacer 2, complete sequence; and 28S ribosomal RNA gene, partial sequence.	Eukaryota; Fungi; Dikarya; Ascomycota; Pezizomycotina; Sordariomycetes; Sordariomycetidae; Sordariales; Chaetomiaceae; Zopfiella	Sordariomycetes_unclassified
sq39;size=12268;	AY999129.1	81.944	216	32	6	1	213	11	222	3.07e-40	176	213	100	Sordariales 18S ribosomal RNA gene, partial sequence; internal transcribed spacer 1, 5.8S ribosomal RNA gene, and internal transcribed spacer 2, complete sequence; and 28S ribosomal RNA gene, partial sequence.	Eukaryota; Fungi; Dikarya; Ascomycota; Pezizomycotina; Sordariomycetes; Sordariomycetidae; Sordariales; Lasiosphaeriaceae; Schizothecium	Sordariomycetes_unclassified
sq4;size=75124;	MF161095.1	98.696	230	3	0	38	267	1	230	2.78e-110	409	267	86	Dikarya internal transcribed spacer 1, partial sequence; 5.8S ribosomal RNA gene and internal transcribed spacer 2, complete sequence; and large subunit ribosomal RNA gene, partial sequence.	Eukaryota; Fungi; Dikarya; Ascomycota; Ascomycota incertae sedis; Acremonium	Iodophanus
sq4;size=75124;	KF574866.1	90.038	261	19	6	8	267	1	255	6.2e-87	331	267	97	Arcyria sp. 23332 18S ribosomal RNA gene, partial sequence; internal transcribed spacer 1 and 5.8S ribosomal RNA gene, complete sequence; and internal transcribed spacer 2, partial sequence.	Eukaryota; Amoebozoa; Mycetozoa; Myxogastria; Trichiida; Trichiidae; Arcyria	Iodophanus
sq4;size=75124;	HM101140.1	86.957	253	27	6	16	267	5	252	2.28e-71	279	267	94	Arcyria nigella 18S ribosomal RNA gene, partial sequence; internal transcribed spacer 1, 5.8S ribosomal RNA gene, and internal transcribed spacer 2, complete sequence; and 28S ribosomal RNA gene, partial sequence.	Eukaryota; Amoebozoa; Mycetozoa; Myxogastria; Trichiida; Trichiidae; Arcyria	Iodophanus
sq4;size=75124;	MK281806.1	84.946	279	21	15	1	267	1	270	2.29e-66	263	267	100	Oedocephalum adhaerens clone 440R2926U40362GQ small subunit ribosomal RNA gene, partial sequence; internal transcribed spacer 1, complete sequence; and 5.8S ribosomal RNA gene, partial sequence.	Eukaryota; Fungi; Dikarya; Ascomycota; Pezizomycotina; Pezizomycetes; Pezizales; Pezizaceae; Oedocephalum	Iodophanus
sq4;size=75124;	KF227802.1	83.871	279	29	15	1	267	17	291	4.96e-63	252	267	100	Oedocephalum sp. AEH3_2 18S ribosomal RNA gene, partial sequence; internal transcribed spacer 1 and 5.8S ribosomal RNA gene, complete sequence; and internal transcribed spacer 2, partial sequence.	Eukaryota; Fungi; Dikarya; Ascomycota; Pezizomycotina; Pezizomycetes; Pezizales; Pezizaceae; Oedocephalum	Iodophanus
sq4;size=75124;	FJ695215.1	84.191	272	26	13	8	267	1	267	6.42e-62	248	267	97	Oedocephalum adhaerens 18S ribosomal RNA gene, partial sequence; internal transcribed spacer 1, 5.8S ribosomal RNA gene, and internal transcribed spacer 2, complete sequence; and 25S ribosomal RNA gene, partial sequence.	Eukaryota; Fungi; Dikarya; Ascomycota; Pezizomycotina; Pezizomycetes; Pezizales; Pezizaceae; Oedocephalum	Iodophanus
sq4;size=75124;	MH858291.1	81.139	281	26	23	8	267	1	275	1.82e-47	200	267	97	Eukaryota small subunit ribosomal RNA gene, partial sequence; internal transcribed spacer 1, 5.8S ribosomal RNA gene, and internal transcribed spacer 2, complete sequence; and large subunit ribosomal RNA gene, partial sequence.	Eukaryota; Fungi; Dikarya; Ascomycota; Pezizomycotina; Dothideomycetes; Pleosporomycetidae; Pleosporales; Pleosporales incertae sedis; Monodictys	Iodophanus
sq4;size=75124;	MH857602.1	81.139	281	26	23	8	267	1	275	1.82e-47	200	267	97	Eukaryota small subunit ribosomal RNA gene, partial sequence; internal transcribed spacer 1, 5.8S ribosomal RNA gene, and internal transcribed spacer 2, complete sequence; and large subunit ribosomal RNA gene, partial sequence.	Eukaryota; Fungi; Dikarya; Ascomycota; Pezizomycotina; Dothideomycetes; Pleosporomycetidae; Pleosporales; Pleosporales incertae sedis; Monodictys	Iodophanus
sq4;size=75124;	MH857064.1	81.139	281	26	23	8	267	1	275	1.82e-47	200	267	97	Eukaryota small subunit ribosomal RNA gene, partial sequence; internal transcribed spacer 1, 5.8S ribosomal RNA gene, and internal transcribed spacer 2, complete sequence; and large subunit ribosomal RNA gene, partial sequence.	Eukaryota; Fungi; Dikarya; Ascomycota; Pezizomycotina; Dothideomycetes; Pleosporomycetidae; Pleosporales; Pleosporales incertae sedis; Monodictys	Iodophanus
sq4;size=75124;	KT804074.1	91.156	147	9	4	121	267	1	143	2.36e-46	196	267	55	Eukaryota internal transcribed spacer 1, partial sequence; 5.8S ribosomal RNA gene and internal transcribed spacer 2, complete sequence; and 28S ribosomal RNA gene, partial sequence.	Eukaryota; Fungi; Dikarya; Basidiomycota; Agaricomycotina; Agaricomycetes; Polyporales; Polyporaceae; Trametes	Iodophanus
sq40;size=12266;	KY419173.1	77.736	265	29	17	1	253	138	384	5.22e-28	135	253	100	Orbilia sp. &apos;rosea&apos; voucher H.B. 10018 small subunit ribosomal RNA gene, partial sequence; internal transcribed spacer 1, 5.8S ribosomal RNA gene, and internal transcribed spacer 2, complete sequence; and large subunit ribosomal RNA gene, partial sequence.	Eukaryota; Fungi; Dikarya; Ascomycota; Pezizomycotina; Orbiliomycetes; Orbiliales; Orbiliaceae; Orbilia	Ascomycota_unclassified
sq40;size=12266;	KM199779.1	77.358	265	30	17	1	253	317	563	2.43e-26	130	253	100	Orbilia sp. &apos;rosea&apos; strain H.B. 6756a 18S ribosomal RNA gene, partial sequence; internal transcribed spacer 1, 5.8S ribosomal RNA gene, and internal transcribed spacer 2, complete sequence; and 28S ribosomal RNA gene, partial sequence.	Eukaryota; Fungi; Dikarya; Ascomycota; Pezizomycotina; Orbiliomycetes; Orbiliales; Orbiliaceae; Orbilia	Ascomycota_unclassified
sq40;size=12266;	KT380075.1	75.573	262	46	11	1	253	24	276	2.44e-21	113	253	100	Orbilia vitalbae voucher H.B. 9905a 18S ribosomal RNA gene, partial sequence; internal transcribed spacer 1, 5.8S ribosomal RNA gene, and internal transcribed spacer 2, complete sequence; and 28S ribosomal RNA gene, partial sequence.	Eukaryota; Fungi; Dikarya; Ascomycota; Pezizomycotina; Orbiliomycetes; Orbiliales; Orbiliaceae; Orbilia	Ascomycota_unclassified
sq40;size=12266;	MF948411.1	75.29	259	43	15	1	253	27	270	1.47e-18	104	253	100	Orbilia dorsalis strain YMF1.01835 small subunit ribosomal RNA gene, partial sequence; internal transcribed spacer 1, 5.8S ribosomal RNA gene, and internal transcribed spacer 2, complete sequence; and large subunit ribosomal RNA gene, partial sequence.	Eukaryota; Fungi; Dikarya; Ascomycota; Pezizomycotina; Orbiliomycetes; Orbiliales; Orbiliaceae; Orbilia	Ascomycota_unclassified
sq40;size=12266;	KT222417.1	75	260	48	11	1	253	435	684	1.47e-18	104	253	100	Orbilia sp. HOB-2016cf voucher H.B. 9635 18S ribosomal RNA gene, partial sequence; internal transcribed spacer 1, 5.8S ribosomal RNA gene, and internal transcribed spacer 2, complete sequence; and 28S ribosomal RNA gene, partial sequence.	Eukaryota; Fungi; Dikarya; Ascomycota; Pezizomycotina; Orbiliomycetes; Orbiliales; Orbiliaceae; Orbilia	Ascomycota_unclassified
sq40;size=12266;	KM199778.1	75.417	240	46	9	16	253	668	896	1.47e-18	104	253	94	Orbilia luteorubella strain H.B. 9705 18S ribosomal RNA gene, partial sequence; internal transcribed spacer 1 and 5.8S ribosomal RNA gene, complete sequence; and internal transcribed spacer 2, partial sequence.	Eukaryota; Fungi; Dikarya; Ascomycota; Pezizomycotina; Orbiliomycetes; Orbiliales; Orbiliaceae; Orbilia	Ascomycota_unclassified
sq40;size=12266;	DQ480730.1	75.29	259	43	15	1	253	27	270	1.47e-18	104	253	100	Orbilia dorsalia 18S ribosomal RNA gene, partial sequence; internal transcribed spacer 1 and 5.8S ribosomal RNA gene, complete sequence; and internal transcribed spacer 2, partial sequence.	Eukaryota; Fungi; Dikarya; Ascomycota; Pezizomycotina; Orbiliomycetes; Orbiliales; Orbiliaceae; Orbilia	Ascomycota_unclassified
sq40;size=12266;	KT692939.1	96.721	61	2	0	1	61	438	498	5.29e-18	102	253	24	Cichlidogyrus irenae isolate PB43_GnPf1 18S ribosomal RNA gene and internal transcribed spacer 1, partial sequence.	Eukaryota; Metazoa; Platyhelminthes; Monogenea; Monopisthocotylea; Cichlidogyridae; Cichlidogyrus	Ascomycota_unclassified
sq40;size=12266;	HE792790.1	96.774	62	1	1	1	61	437	498	5.29e-18	102	253	24	Cichlidogyrus halli genomic DNA containing 18S rRNA gene, ITS1, isolate PC54	Eukaryota; Metazoa; Platyhelminthes; Monogenea; Monopisthocotylea; Cichlidogyridae; Cichlidogyrus	Ascomycota_unclassified
sq40;size=12266;	HE792788.1	96.721	61	2	0	1	61	438	498	5.29e-18	102	253	24	Cichlidogyrus ergensi genomic DNA containing 18S rRNA gene, ITS1, isolate PC56	Eukaryota; Metazoa; Platyhelminthes; Monogenea; Monopisthocotylea; Cichlidogyridae; Cichlidogyrus	Ascomycota_unclassified
sq41;size=12181;	MH860643.1	98.305	59	0	1	1	59	70	127	5.29e-18	102	297	20	Eukaryota small subunit ribosomal RNA gene, partial sequence; internal transcribed spacer 1, 5.8S ribosomal RNA gene, and internal transcribed spacer 2, complete sequence; and large subunit ribosomal RNA gene, partial sequence.	Eukaryota; Fungi; Dikarya; Ascomycota; Pezizomycotina; Dothideomycetes; Pleosporomycetidae; Pleosporales; Pleosporales incertae sedis; Monodictys	Ascomycota_unclassified
sq41;size=12181;	KT329448.1	100	54	0	0	1	54	13	66	1.9e-17	100	297	18	Inocybe small subunit ribosomal RNA gene, partial sequence; internal transcribed spacer 1, 5.8S ribosomal RNA gene, and internal transcribed spacer 2, complete sequence; and large subunit ribosomal RNA gene, partial sequence.	Eukaryota; Fungi; Dikarya; Basidiomycota; Agaricomycotina; Agaricomycetes; Agaricomycetidae; Agaricales; Inocybaceae; Inocybe	Ascomycota_unclassified
sq41;size=12181;	JQ301669.1	96.721	61	1	1	1	61	24	83	1.9e-17	100	297	21	Lecanoromycetidae 18S ribosomal RNA gene, partial sequence; internal transcribed spacer 1, 5.8S ribosomal RNA gene, and internal transcribed spacer 2, complete sequence; and 28S ribosomal RNA gene, partial sequence.	Eukaryota; Fungi; Dikarya; Ascomycota; Pezizomycotina; Lecanoromycetes; OSLEUM clade; Lecanoromycetidae; Teloschistales; Letrouitineae; Brigantiaeaceae; Brigantiaea	Ascomycota_unclassified
sq41;size=12181;	EF469156.1	96.667	60	2	0	1	60	1	60	1.9e-17	100	297	20	Verrucariaceae small subunit ribosomal RNA gene, partial sequence; internal transcribed spacer 1, 5.8S ribosomal RNA gene, and internal transcribed spacer 2, complete sequence; and large subunit ribosomal RNA gene, partial sequence.	Eukaryota; Fungi; Dikarya; Ascomycota; Pezizomycotina; Eurotiomycetes; Chaetothyriomycetidae; Verrucariales; Verrucariaceae; Placidium	Ascomycota_unclassified
sq41;size=12181;	LS398280.1	100	53	0	0	1	53	5	57	6.84e-17	99	297	18	Hermatomyces sphaericus genomic DNA sequence contains ITS1, 5.8S rRNA gene, ITS2, strain KZP410, specimen voucher PMA:116085	Eukaryota; Fungi; Dikarya; Ascomycota; Pezizomycotina; Dothideomycetes; Pleosporomycetidae; Pleosporales; Pleosporales incertae sedis; Hermatomyces	Ascomycota_unclassified
sq41;size=12181;	NR_154080.1	100	53	0	0	1	53	10	62	6.84e-17	99	297	18	Hermatomyces thailandica MFLUCC 14-1143 ITS region; from TYPE material.	Eukaryota; Fungi; Dikarya; Ascomycota; Pezizomycotina; Dothideomycetes; Pleosporomycetidae; Pleosporales; Pleosporales incertae sedis; Hermatomyces	Ascomycota_unclassified
sq41;size=12181;	NR_154079.1	100	53	0	0	1	53	11	63	6.84e-17	99	297	18	Hermatomyces tectonae MFLUCC 14-1140 ITS region; from TYPE material.	Eukaryota; Fungi; Dikarya; Ascomycota; Pezizomycotina; Dothideomycetes; Pleosporomycetidae; Pleosporales; Pleosporales incertae sedis; Hermatomyces	Ascomycota_unclassified
sq41;size=12181;	KU144922.1	100	53	0	0	1	53	13	65	6.84e-17	99	297	18	Dothideomycetes 18S ribosomal RNA gene, partial sequence; internal transcribed spacer 1, 5.8S ribosomal RNA gene, and internal transcribed spacer 2, complete sequence; and 28S ribosomal RNA gene, partial sequence.	Eukaryota; Fungi; Dikarya; Ascomycota; Pezizomycotina; Dothideomycetes; Dothideomycetes incertae sedis; Kirschsteiniotheliaceae; Kirschsteiniothelia	Ascomycota_unclassified
sq41;size=12181;	KU144920.1	100	53	0	0	1	53	10	62	6.84e-17	99	297	18	Dothideomycetes 18S ribosomal RNA gene, partial sequence; internal transcribed spacer 1, 5.8S ribosomal RNA gene, and internal transcribed spacer 2, complete sequence; and 28S ribosomal RNA gene, partial sequence.	Eukaryota; Fungi; Dikarya; Ascomycota; Pezizomycotina; Dothideomycetes; Dothideomycetes incertae sedis; Kirschsteiniotheliaceae; Kirschsteiniothelia	Ascomycota_unclassified
sq41;size=12181;	KU144919.1	100	53	0	0	1	53	11	63	6.84e-17	99	297	18	Dothideomycetes 18S ribosomal RNA gene, partial sequence; internal transcribed spacer 1, 5.8S ribosomal RNA gene, and internal transcribed spacer 2, complete sequence; and 28S ribosomal RNA gene, partial sequence.	Eukaryota; Fungi; Dikarya; Ascomycota; Pezizomycotina; Dothideomycetes; Dothideomycetes incertae sedis; Kirschsteiniotheliaceae; Kirschsteiniothelia	Ascomycota_unclassified
sq45;size=11489;	LT796867.1	92.814	167	9	3	159	324	285	449	3.86e-59	239	324	51	Phaeodothis sp. 1 NV-2015 genomic DNA sequence contains ITS1, 5.8S rRNA gene and ITS2, culture collection UTHSC:DI16-284	Eukaryota; Fungi; Dikarya; Ascomycota; Pezizomycotina; Dothideomycetes; Pleosporomycetidae; Pleosporales; Pleosporineae; Phaeosphaeriaceae; Phaeodothis	Didymosphaeriaceae_unclassified
sq45;size=11489;	KY948085.1	91.124	169	11	3	159	324	144	311	3.01e-55	226	324	51	Paraconiothyrium sp. strain P3940-1 small subunit ribosomal RNA gene, partial sequence; internal transcribed spacer 1 and 5.8S ribosomal RNA gene, complete sequence; and internal transcribed spacer 2, partial sequence.	Eukaryota; Fungi; Dikarya; Ascomycota; Pezizomycotina; Dothideomycetes; Pleosporomycetidae; Pleosporales; Massarineae; Didymosphaeriaceae; Paraconiothyrium	Didymosphaeriaceae_unclassified
sq45;size=11489;	KJ471549.1	91.124	169	11	3	159	324	121	288	3.01e-55	226	324	51	Dikarya 18S ribosomal RNA gene, partial sequence; internal transcribed spacer 1 and 5.8S ribosomal RNA gene, complete sequence; and internal transcribed spacer 2, partial sequence.	Eukaryota; Fungi; Dikarya; Ascomycota; Pezizomycotina; Dothideomycetes; Pleosporomycetidae; Pleosporales; Sporormiaceae; Preussia/Sporomiella species complex; Preussia	Didymosphaeriaceae_unclassified
sq45;size=11489;	MH858658.1	86.869	198	18	7	132	324	74	268	6.51e-52	215	324	60	Eukaryota small subunit ribosomal RNA gene, partial sequence; internal transcribed spacer 1, 5.8S ribosomal RNA gene, and internal transcribed spacer 2, complete sequence; and large subunit ribosomal RNA gene, partial sequence.	Eukaryota; Fungi; Dikarya; Ascomycota; Pezizomycotina; Dothideomycetes; Pleosporomycetidae; Pleosporales; Pleosporales incertae sedis; Monodictys	Didymosphaeriaceae_unclassified
sq45;size=11489;	JX868785.1	89.941	169	11	3	161	324	1	168	2.34e-51	213	324	51	Eukaryota internal transcribed spacer 1, partial sequence; 5.8S ribosomal RNA gene and internal transcribed spacer 2, complete sequence; and 28S ribosomal RNA gene, partial sequence.	Eukaryota; Fungi; Dikarya; Ascomycota; Pezizomycotina; Dothideomycetes; Dothideomycetes incertae sedis; Botryosphaeriales; Botryosphaeriaceae; Macrophomina	Didymosphaeriaceae_unclassified
sq45;size=11489;	HQ608047.1	93.706	143	8	1	183	324	139	281	2.34e-51	213	324	44	Fungi 18S ribosomal RNA gene, partial sequence; internal transcribed spacer 1, 5.8S ribosomal RNA gene, and internal transcribed spacer 2, complete sequence; and 28S ribosomal RNA gene, partial sequence.	Eukaryota; Fungi; Dikarya; Ascomycota; Pezizomycotina; Eurotiomycetes; Eurotiomycetidae; Eurotiales; Trichocomaceae; Talaromyces	Didymosphaeriaceae_unclassified
sq45;size=11489;	MH935077.1	89.759	166	13	3	161	324	283	446	3.03e-50	209	324	51	Paraconiothyrium sp. isolate S2_T23_L2B_2 small subunit ribosomal RNA gene, partial sequence; internal transcribed spacer 1 and 5.8S ribosomal RNA gene, complete sequence; and internal transcribed spacer 2, partial sequence.	Eukaryota; Fungi; Dikarya; Ascomycota; Pezizomycotina; Dothideomycetes; Pleosporomycetidae; Pleosporales; Massarineae; Didymosphaeriaceae; Paraconiothyrium	Didymosphaeriaceae_unclassified
sq45;size=11489;	MH935074.1	89.759	166	13	3	161	324	248	411	3.03e-50	209	324	51	Paraconiothyrium sp. isolate S2_T1 internal transcribed spacer 1, partial sequence; 5.8S ribosomal RNA gene and internal transcribed spacer 2, complete sequence; and large subunit ribosomal RNA gene, partial sequence.	Eukaryota; Fungi; Dikarya; Ascomycota; Pezizomycotina; Dothideomycetes; Pleosporomycetidae; Pleosporales; Massarineae; Didymosphaeriaceae; Paraconiothyrium	Didymosphaeriaceae_unclassified
sq45;size=11489;	KY367491.2	89.759	166	13	3	161	324	283	446	3.03e-50	209	324	51	Dikarya internal transcribed spacer 1, partial sequence; 5.8S ribosomal RNA gene and internal transcribed spacer 2, complete sequence; and large subunit ribosomal RNA gene, partial sequence.	Eukaryota; Fungi; Dikarya; Ascomycota; Pezizomycotina; Sordariomycetes; Hypocreomycetidae; Glomerellales; Glomerellaceae; Colletotrichum	Didymosphaeriaceae_unclassified
sq45;size=11489;	HM051078.1	90.184	163	12	4	164	324	94	254	3.03e-50	209	324	50	Paraconiothyrium sporulosum isolate wxm174 18S ribosomal RNA gene, partial sequence; internal transcribed spacer 1, 5.8S ribosomal RNA gene, and internal transcribed spacer 2, complete sequence; and 28S ribosomal RNA gene, partial sequence.	Eukaryota; Fungi; Dikarya; Ascomycota; Pezizomycotina; Dothideomycetes; Pleosporomycetidae; Pleosporales; Massarineae; Didymosphaeriaceae; Paraphaeosphaeria	Didymosphaeriaceae_unclassified
sq46;size=11263;	KY061203.1	95.161	62	1	2	1	61	4	64	2.46e-16	97.1	251	24	Gymnopus gibbosus voucher URM 90006 small subunit ribosomal RNA gene, partial sequence; internal transcribed spacer 1, 5.8S ribosomal RNA gene, and internal transcribed spacer 2, complete sequence; and large subunit ribosomal RNA gene, partial sequence.	Eukaryota; Fungi; Dikarya; Basidiomycota; Agaricomycotina; Agaricomycetes; Agaricomycetidae; Agaricales; Omphalotaceae; Gymnopus	Ascomycota_unclassified
sq46;size=11263;	KY061202.1	95.161	62	1	2	1	61	4	64	2.46e-16	97.1	251	24	Gymnopus gibbosus voucher URM 90012 small subunit ribosomal RNA gene, partial sequence; internal transcribed spacer 1, 5.8S ribosomal RNA gene, and internal transcribed spacer 2, complete sequence; and large subunit ribosomal RNA gene, partial sequence.	Eukaryota; Fungi; Dikarya; Basidiomycota; Agaricomycotina; Agaricomycetes; Agaricomycetidae; Agaricales; Omphalotaceae; Gymnopus	Ascomycota_unclassified
sq46;size=11263;	KY105378.1	96.61	59	1	1	1	58	101	159	2.46e-16	97.1	251	23	Dikarya small subunit ribosomal RNA gene, partial sequence; internal transcribed spacer 1 and 5.8S ribosomal RNA gene, complete sequence; and internal transcribed spacer 2, partial sequence.	Eukaryota; Fungi; Dikarya; Ascomycota; Saccharomycotina; Saccharomycetes; Saccharomycetales; Saccharomycetales incertae sedis; Ambrosiozyma	Ascomycota_unclassified
sq46;size=11263;	EU916982.1	96.61	59	1	1	1	58	9	67	2.46e-16	97.1	251	23	Schizosaccharomyces pombe strain CHFY0201 18S ribosomal RNA gene, partial sequence; internal transcribed spacer 1, 5.8S ribosomal RNA gene, and internal transcribed spacer 2, complete sequence; and 26S ribosomal RNA gene, partial sequence.	Eukaryota; Fungi; Dikarya; Ascomycota; Taphrinomycotina; Schizosaccharomycetes; Schizosaccharomycetales; Schizosaccharomycetaceae; Schizosaccharomyces	Ascomycota_unclassified
sq46;size=11263;	CU329672.1	96.61	59	1	1	1	58	10464	10406	2.46e-16	97.1	251	23	Schizosaccharomyces pombe chromosome III, complete sequence	Eukaryota; Fungi; Dikarya; Ascomycota; Taphrinomycotina; Schizosaccharomycetes; Schizosaccharomycetales; Schizosaccharomycetaceae; Schizosaccharomyces	Ascomycota_unclassified
sq46;size=11263;	CU329672.1	96.61	59	1	1	1	58	21334	21276	2.46e-16	97.1	251	23	Schizosaccharomyces pombe chromosome III, complete sequence	Eukaryota; Fungi; Dikarya; Ascomycota; Taphrinomycotina; Schizosaccharomycetes; Schizosaccharomycetales; Schizosaccharomycetaceae; Schizosaccharomyces	Ascomycota_unclassified
sq46;size=11263;	CU329672.1	96.61	59	1	1	1	58	2442790	2442848	2.46e-16	97.1	251	23	Schizosaccharomyces pombe chromosome III, complete sequence	Eukaryota; Fungi; Dikarya; Ascomycota; Taphrinomycotina; Schizosaccharomycetes; Schizosaccharomycetales; Schizosaccharomycetaceae; Schizosaccharomyces	Ascomycota_unclassified
sq46;size=11263;	AY251633.1	96.61	59	1	1	1	58	1798	1856	2.46e-16	97.1	251	23	Schizosaccharomyces pombe isolate DR2 18S ribosomal RNA gene, and internal transcribed spacer 1, complete sequence.	Eukaryota; Fungi; Dikarya; Ascomycota; Taphrinomycotina; Schizosaccharomycetes; Schizosaccharomycetales; Schizosaccharomycetaceae; Schizosaccharomyces	Ascomycota_unclassified
sq46;size=11263;	V01361.1	96.61	59	1	1	1	58	392	450	2.46e-16	97.1	251	23	Yeast genes for 17S, 5.8S, and 25S ribosomal RNAs. Includes 3&apos; end of the gene for 17S rRNA, the entire gene for 5.8S rRNA, and the 5&apos; end of the 25S rRNA.	Eukaryota; Fungi; Dikarya; Ascomycota; Taphrinomycotina; Schizosaccharomycetes; Schizosaccharomycetales; Schizosaccharomycetaceae; Schizosaccharomyces	Ascomycota_unclassified
sq46;size=11263;	Z19578.1	96.61	59	1	1	1	58	3267	3325	2.46e-16	97.1	251	23	S.pombe gene encoding 18S, 5.8S, and 28S ribosomal RNA.	Eukaryota; Fungi; Dikarya; Ascomycota; Taphrinomycotina; Schizosaccharomycetes; Schizosaccharomycetales; Schizosaccharomycetaceae; Schizosaccharomyces	Ascomycota_unclassified
sq48;size=10883;	GU228990.1	96.313	217	7	1	18	234	1	216	3.68e-94	355	234	93	Placidium tenellum voucher MA 16300 internal transcribed spacer 1, partial sequence; 5.8S ribosomal RNA gene, complete sequence; and internal transcribed spacer 2, partial sequence.	Eukaryota; Fungi; Dikarya; Ascomycota; Pezizomycotina; Eurotiomycetes; Chaetothyriomycetidae; Verrucariales; Verrucariaceae; Placidium	Placidium
sq48;size=10883;	KY981587.1	95.853	217	8	1	18	234	1	216	1.71e-92	350	234	93	Verrucariaceae 18S ribosomal RNA gene, partial sequence; internal transcribed spacer 1 and 5.8S ribosomal RNA gene, complete sequence; and internal transcribed spacer 2, partial sequence.	Eukaryota; Fungi; Dikarya; Ascomycota; Pezizomycotina; Eurotiomycetes; Chaetothyriomycetidae; Verrucariales; Verrucariaceae; Placidium	Placidium
sq48;size=10883;	KY981586.1	95.853	217	8	1	18	234	1	216	1.71e-92	350	234	93	Verrucariaceae 18S ribosomal RNA gene, partial sequence; internal transcribed spacer 1 and 5.8S ribosomal RNA gene, complete sequence; and internal transcribed spacer 2, partial sequence.	Eukaryota; Fungi; Dikarya; Ascomycota; Pezizomycotina; Eurotiomycetes; Chaetothyriomycetidae; Verrucariales; Verrucariaceae; Placidium	Placidium
sq48;size=10883;	GU228989.1	95.413	218	8	2	18	234	1	217	2.21e-91	346	234	93	Placidium fingens voucher LI 271006 internal transcribed spacer 1, partial sequence; 5.8S ribosomal RNA gene, complete sequence; and internal transcribed spacer 2, partial sequence.	Eukaryota; Fungi; Dikarya; Ascomycota; Pezizomycotina; Eurotiomycetes; Chaetothyriomycetidae; Verrucariales; Verrucariaceae; Placidium	Placidium
sq48;size=10883;	GU228992.1	95.327	214	9	1	21	234	1	213	3.7e-89	339	234	91	Placidium michelii voucher M. Prieto 702 internal transcribed spacer 1, partial sequence; 5.8S ribosomal RNA gene, complete sequence; and internal transcribed spacer 2, partial sequence.	Eukaryota; Fungi; Dikarya; Ascomycota; Pezizomycotina; Eurotiomycetes; Chaetothyriomycetidae; Verrucariales; Verrucariaceae; Placidium	Placidium
sq48;size=10883;	GU228968.1	94.009	217	11	2	18	234	1	215	8.02e-86	327	234	93	Placidium pilosellum voucher M. Prieto 439 internal transcribed spacer 1, partial sequence; 5.8S ribosomal RNA gene, complete sequence; and internal transcribed spacer 2, partial sequence.	Eukaryota; Fungi; Dikarya; Ascomycota; Pezizomycotina; Eurotiomycetes; Chaetothyriomycetidae; Verrucariales; Verrucariaceae; Placidium	Placidium
sq48;size=10883;	GU228967.1	94.009	217	10	3	18	234	1	214	2.88e-85	326	234	93	Placidium pilosellum voucher M. Prieto 128 internal transcribed spacer 1, partial sequence; 5.8S ribosomal RNA gene, complete sequence; and internal transcribed spacer 2, partial sequence.	Eukaryota; Fungi; Dikarya; Ascomycota; Pezizomycotina; Eurotiomycetes; Chaetothyriomycetidae; Verrucariales; Verrucariaceae; Placidium	Placidium
sq48;size=10883;	KY981583.1	93.578	218	10	3	18	234	1	215	3.73e-84	322	234	93	Verrucariaceae 18S ribosomal RNA gene, partial sequence; internal transcribed spacer 1 and 5.8S ribosomal RNA gene, complete sequence; and internal transcribed spacer 2, partial sequence.	Eukaryota; Fungi; Dikarya; Ascomycota; Pezizomycotina; Eurotiomycetes; Chaetothyriomycetidae; Verrucariales; Verrucariaceae; Placidium	Placidium
sq48;size=10883;	KY981582.1	93.578	218	10	3	18	234	1	215	3.73e-84	322	234	93	Verrucariaceae 18S ribosomal RNA gene, partial sequence; internal transcribed spacer 1 and 5.8S ribosomal RNA gene, complete sequence; and internal transcribed spacer 2, partial sequence.	Eukaryota; Fungi; Dikarya; Ascomycota; Pezizomycotina; Eurotiomycetes; Chaetothyriomycetidae; Verrucariales; Verrucariaceae; Placidium	Placidium
sq48;size=10883;	KY981584.1	93.119	218	11	3	18	234	1	215	1.74e-82	316	234	93	Verrucariaceae 18S ribosomal RNA gene, partial sequence; internal transcribed spacer 1 and 5.8S ribosomal RNA gene, complete sequence; and internal transcribed spacer 2, partial sequence.	Eukaryota; Fungi; Dikarya; Ascomycota; Pezizomycotina; Eurotiomycetes; Chaetothyriomycetidae; Verrucariales; Verrucariaceae; Placidium	Placidium
sq49;size=10051;	KY981595.1	93.45	229	5	6	225	452	1	220	6.2e-87	331	452	50	Verrucariaceae 18S ribosomal RNA gene, partial sequence; internal transcribed spacer 1 and 5.8S ribosomal RNA gene, complete sequence; and internal transcribed spacer 2, partial sequence.	Eukaryota; Fungi; Dikarya; Ascomycota; Pezizomycotina; Eurotiomycetes; Chaetothyriomycetidae; Verrucariales; Verrucariaceae; Placidium	Clavascidium
sq49;size=10051;	KY981594.1	93.45	229	5	6	225	452	1	220	6.2e-87	331	452	50	Verrucariaceae 18S ribosomal RNA gene, partial sequence; internal transcribed spacer 1 and 5.8S ribosomal RNA gene, complete sequence; and internal transcribed spacer 2, partial sequence.	Eukaryota; Fungi; Dikarya; Ascomycota; Pezizomycotina; Eurotiomycetes; Chaetothyriomycetidae; Verrucariales; Verrucariaceae; Placidium	Clavascidium
sq49;size=10051;	KY981593.1	93.45	229	5	6	225	452	1	220	6.2e-87	331	452	50	Verrucariaceae 18S ribosomal RNA gene, partial sequence; internal transcribed spacer 1 and 5.8S ribosomal RNA gene, complete sequence; and internal transcribed spacer 2, partial sequence.	Eukaryota; Fungi; Dikarya; Ascomycota; Pezizomycotina; Eurotiomycetes; Chaetothyriomycetidae; Verrucariales; Verrucariaceae; Placidium	Clavascidium
sq49;size=10051;	KY981592.1	87.554	233	16	12	225	452	1	225	1.07e-64	257	452	50	Verrucariaceae 18S ribosomal RNA gene, partial sequence; internal transcribed spacer 1 and 5.8S ribosomal RNA gene, complete sequence; and internal transcribed spacer 2, partial sequence.	Eukaryota; Fungi; Dikarya; Ascomycota; Pezizomycotina; Eurotiomycetes; Chaetothyriomycetidae; Verrucariales; Verrucariaceae; Placidium	Clavascidium
sq49;size=10051;	KF819523.1	79.037	353	46	24	115	452	133	472	1.81e-52	217	452	75	Verrucaria praetermissa voucher A. Orange 18853 (NMW - C.2010.001.89) 18S ribosomal RNA gene, partial sequence; internal transcribed spacer 1 and 5.8S ribosomal RNA gene, complete sequence; and internal transcribed spacer 2, partial sequence.	Eukaryota; Fungi; Dikarya; Ascomycota; Pezizomycotina; Eurotiomycetes; Chaetothyriomycetidae; Verrucariales; Verrucariaceae; Verrucaria	Clavascidium
sq49;size=10051;	KF819522.1	79.037	353	46	24	115	452	142	481	1.81e-52	217	452	75	Verrucaria praetermissa voucher Orange 18815 (NMW - C.2010.001.50) 18S ribosomal RNA gene, partial sequence; internal transcribed spacer 1, 5.8S ribosomal RNA gene, and internal transcribed spacer 2, complete sequence; and 28S ribosomal RNA gene, partial sequence.	Eukaryota; Fungi; Dikarya; Ascomycota; Pezizomycotina; Eurotiomycetes; Chaetothyriomycetidae; Verrucariales; Verrucariaceae; Verrucaria	Clavascidium
sq49;size=10051;	KF819521.1	79.037	353	46	24	115	452	130	469	1.81e-52	217	452	75	Verrucaria praetermissa voucher A. Orange 18805 (NMW, sub Orange 18804) 18S ribosomal RNA gene, partial sequence; internal transcribed spacer 1, 5.8S ribosomal RNA gene, and internal transcribed spacer 2, complete sequence; and 28S ribosomal RNA gene, partial sequence.	Eukaryota; Fungi; Dikarya; Ascomycota; Pezizomycotina; Eurotiomycetes; Chaetothyriomycetidae; Verrucariales; Verrucariaceae; Verrucaria	Clavascidium
sq49;size=10051;	GU228965.1	84.12	233	27	9	225	452	1	228	1.81e-52	217	452	50	Placidium lacinulatum var. erythrostratum voucher ARIZ 551162 internal transcribed spacer 1, partial sequence; 5.8S ribosomal RNA gene, complete sequence; and internal transcribed spacer 2, partial sequence.	Eukaryota; Fungi; Dikarya; Ascomycota; Pezizomycotina; Eurotiomycetes; Chaetothyriomycetidae; Verrucariales; Verrucariaceae; Placidium	Clavascidium
sq49;size=10051;	FJ664881.1	79.037	353	46	24	115	452	106	445	1.81e-52	217	452	75	Verrucaria praetermissa voucher A. Orange 16257 (NMW - C.2005.001.323) 18S small subunit ribosomal RNA gene, partial sequence; internal transcribed spacer 1, 5.8S ribosomal RNA gene, and internal transcribed spacer 2, complete sequence; and 28S large subunit ribosomal RNA gene, partial sequence.	Eukaryota; Fungi; Dikarya; Ascomycota; Pezizomycotina; Eurotiomycetes; Chaetothyriomycetidae; Verrucariales; Verrucariaceae; Verrucaria	Clavascidium
sq49;size=10051;	KF819518.1	78.83	359	47	24	109	452	81	425	6.51e-52	215	452	76	Verrucaria devensis voucher A. Orange 18869 (NMW - C.2011.014.69) 18S ribosomal RNA gene, partial sequence; internal transcribed spacer 1, 5.8S ribosomal RNA gene, and internal transcribed spacer 2, complete sequence; and 28S ribosomal RNA gene, partial sequence.	Eukaryota; Fungi; Dikarya; Ascomycota; Pezizomycotina; Eurotiomycetes; Chaetothyriomycetidae; Verrucariales; Verrucariaceae; Verrucaria	Clavascidium
sq5;size=53544;	MG669165.1	82.562	281	32	14	1	277	25	292	6.47e-57	231	277	100	Fungi small subunit ribosomal RNA gene, partial sequence; internal transcribed spacer 1, 5.8S ribosomal RNA gene, and internal transcribed spacer 2, complete sequence; and large subunit ribosomal RNA gene, partial sequence.	Eukaryota; Fungi; Dikarya; Basidiomycota; Agaricomycotina; Agaricomycetes; Agaricomycetidae; Agaricales; Psathyrellaceae; Coprinellus	Pleosporales_unclassified
sq5;size=53544;	MG669164.1	82.562	281	32	14	1	277	7	274	6.47e-57	231	277	100	Fungi small subunit ribosomal RNA gene, partial sequence; internal transcribed spacer 1, 5.8S ribosomal RNA gene, and internal transcribed spacer 2, complete sequence; and large subunit ribosomal RNA gene, partial sequence.	Eukaryota; Fungi; Dikarya; Basidiomycota; Agaricomycotina; Agaricomycetes; Agaricomycetidae; Agaricales; Psathyrellaceae; Coprinellus	Pleosporales_unclassified
sq5;size=53544;	MG669163.1	82.562	281	32	14	1	277	25	292	6.47e-57	231	277	100	Fungi small subunit ribosomal RNA gene, partial sequence; internal transcribed spacer 1, 5.8S ribosomal RNA gene, and internal transcribed spacer 2, complete sequence; and large subunit ribosomal RNA gene, partial sequence.	Eukaryota; Fungi; Dikarya; Basidiomycota; Agaricomycotina; Agaricomycetes; Agaricomycetidae; Agaricales; Psathyrellaceae; Coprinellus	Pleosporales_unclassified
sq5;size=53544;	MG840747.1	82.562	281	32	14	1	277	25	292	6.47e-57	231	277	100	Fungi 18S ribosomal RNA gene, partial sequence.	Eukaryota; Fungi; Dikarya; Ascomycota; Pezizomycotina; Dothideomycetes; Dothideomycetidae; Capnodiales; Cladosporiaceae; Cladosporium	Pleosporales_unclassified
sq5;size=53544;	KX034668.1	82.562	281	32	14	1	277	7	274	6.47e-57	231	277	100	Pseudopithomyces internal transcribed spacer 1, partial sequence; 5.8S ribosomal RNA gene, complete sequence; and internal transcribed spacer 2, partial sequence.	Eukaryota; Fungi; Dikarya; Ascomycota; Pezizomycotina; Dothideomycetes; Pleosporomycetidae; Pleosporales; Massarineae; Didymosphaeriaceae; Pseudopithomyces	Pleosporales_unclassified
sq5;size=53544;	KJ398148.1	82.562	281	32	14	1	277	25	292	6.47e-57	231	277	100	Leotiomyceta internal transcribed spacer 1, partial sequence; 5.8S ribosomal RNA gene and internal transcribed spacer 2, complete sequence; and 28S ribosomal RNA gene, partial sequence.	Eukaryota; Fungi; Dikarya; Ascomycota; Pezizomycotina; Sordariomycetes; Sordariomycetidae; Diaporthales; Valsaceae; Phomopsis	Pleosporales_unclassified
sq5;size=53544;	MF919624.1	82.246	276	32	14	6	277	3	265	3.89e-54	222	277	98	Pseudopithomyces maydicus culture BCC&lt;THA&gt;:84332 small subunit ribosomal RNA gene, partial sequence; internal transcribed spacer 1, 5.8S ribosomal RNA gene, and internal transcribed spacer 2, complete sequence; and large subunit ribosomal RNA gene, partial sequence.	Eukaryota; Fungi; Dikarya; Ascomycota; Pezizomycotina; Dothideomycetes; Pleosporomycetidae; Pleosporales; Massarineae; Didymosphaeriaceae; Pseudopithomyces	Pleosporales_unclassified
sq5;size=53544;	MH397104.1	82.117	274	32	14	8	277	1	261	5.03e-53	219	277	97	Mixed organisms small subunit ribosomal RNA gene, partial sequence; internal transcribed spacer 1, 5.8S ribosomal RNA gene, and internal transcribed spacer 2, complete sequence; and large subunit ribosomal RNA gene, partial sequence.	Eukaryota; Fungi; Dikarya; Ascomycota; Pezizomycotina; Sordariomycetes; Xylariomycetidae; Xylariales; Sporocadaceae; Pestalotiopsis	Pleosporales_unclassified
sq5;size=53544;	HG933803.1	82.051	273	32	14	9	277	1	260	1.81e-52	217	277	97	Pithomyces maydicus genomic DNA containing 18S rRNA gene, ITS1, 5.8S rRNA gene and ITS2	Eukaryota; Fungi; Dikarya; Ascomycota; Pezizomycotina; Dothideomycetes; Pleosporomycetidae; Pleosporales; Massarineae; Didymosphaeriaceae; Pseudopithomyces	Pleosporales_unclassified
sq5;size=53544;	KF999812.1	91.613	155	8	5	124	277	91	241	3.03e-50	209	277	56	Leotiomyceta internal transcribed spacer 1, partial sequence; 5.8S ribosomal RNA gene and internal transcribed spacer 2, complete sequence; and 28S ribosomal RNA gene, partial sequence.	Eukaryota; Fungi; Dikarya; Ascomycota; Pezizomycotina; Sordariomycetes; Hypocreomycetidae; Hypocreales; Hypocreaceae; Trichoderma	Pleosporales_unclassified
sq50;size=9973;	AY997078.1	90.672	268	19	5	47	312	1	264	4.76e-93	351	312	85	Rhizophlyctis rosea isolate AFTOL-ID 43 internal transcribed spacer 1, partial sequence; 5.8S ribosomal RNA gene, complete sequence; and internal transcribed spacer 2, partial sequence.	Eukaryota; Fungi; Chytridiomycota; Chytridiomycetes; Rhizophlyctidales; Rhizophlyctidaceae; Rhizophlyctis	Rhizophlyctis
sq50;size=9973;	EU379236.1	90.336	238	18	4	77	312	1	235	1.04e-79	307	312	76	Spizellomycetaceae internal transcribed spacer 1, partial sequence; 5.8S ribosomal RNA gene, complete sequence; and internal transcribed spacer 2, partial sequence.	Eukaryota; Fungi; Chytridiomycota; Chytridiomycetes; Rhizophlyctidales; Rhizophlyctidaceae; Rhizophlyctis	Rhizophlyctis
sq50;size=9973;	EU379206.1	87.603	242	22	8	77	312	1	240	1.06e-69	274	312	76	Spizellomycetaceae internal transcribed spacer 1, partial sequence; 5.8S ribosomal RNA gene, complete sequence; and internal transcribed spacer 2, partial sequence.	Eukaryota; Fungi; Chytridiomycota; Chytridiomycetes; Rhizophlyctidales; Rhizophlyctidaceae; Rhizophlyctis	Rhizophlyctis
sq50;size=9973;	EU379232.1	86.722	241	24	7	76	312	1	237	8.25e-66	261	312	76	Spizellomycetaceae internal transcribed spacer 1, partial sequence; 5.8S ribosomal RNA gene, complete sequence; and internal transcribed spacer 2, partial sequence.	Eukaryota; Fungi; Chytridiomycota; Chytridiomycetes; Rhizophlyctidales; Rhizophlyctidaceae; Rhizophlyctis	Rhizophlyctis
sq50;size=9973;	AY349106.1	83.219	292	32	14	29	312	1	283	4.96e-63	252	312	91	Rhizophlyctis rosea strain BR186 internal transcribed spacer 1, partial sequence; 5.8S ribosomal RNA gene, complete sequence; and internal transcribed spacer 2, partial sequence.	Eukaryota; Fungi; Chytridiomycota; Chytridiomycetes; Rhizophlyctidales; Rhizophlyctidaceae; Rhizophlyctis	Rhizophlyctis
sq50;size=9973;	AY349105.1	82.877	292	35	13	29	312	1	285	6.42e-62	248	312	91	Rhizophlyctis rosea strain BR109 internal transcribed spacer 1, partial sequence; 5.8S ribosomal RNA gene, complete sequence; and internal transcribed spacer 2, partial sequence.	Eukaryota; Fungi; Chytridiomycota; Chytridiomycetes; Rhizophlyctidales; Rhizophlyctidaceae; Rhizophlyctis	Rhizophlyctis
sq50;size=9973;	EU379227.1	84.167	240	28	8	76	312	1	233	1.08e-54	224	312	76	Spizellomycetaceae internal transcribed spacer 1, partial sequence; 5.8S ribosomal RNA gene, complete sequence; and internal transcribed spacer 2, partial sequence.	Eukaryota; Fungi; Chytridiomycota; Chytridiomycetes; Rhizophlyctidales; Rhizophlyctidaceae; Rhizophlyctis	Rhizophlyctis
sq50;size=9973;	EU379212.1	84.167	240	28	9	76	312	1	233	1.08e-54	224	312	76	Spizellomycetaceae internal transcribed spacer 1, partial sequence; 5.8S ribosomal RNA gene, complete sequence; and internal transcribed spacer 2, partial sequence.	Eukaryota; Fungi; Chytridiomycota; Chytridiomycetes; Rhizophlyctidales; Rhizophlyctidaceae; Rhizophlyctis	Rhizophlyctis
sq50;size=9973;	EU379202.1	84.167	240	28	9	76	312	1	233	1.08e-54	224	312	76	Spizellomycetaceae internal transcribed spacer 1, partial sequence; 5.8S ribosomal RNA gene, complete sequence; and internal transcribed spacer 2, partial sequence.	Eukaryota; Fungi; Chytridiomycota; Chytridiomycetes; Rhizophlyctidales; Rhizophlyctidaceae; Rhizophlyctis	Rhizophlyctis
sq50;size=9973;	EU379234.1	83.471	242	26	12	76	312	1	233	2.34e-51	213	312	76	Spizellomycetaceae internal transcribed spacer 1, partial sequence; 5.8S ribosomal RNA gene, complete sequence; and internal transcribed spacer 2, partial sequence.	Eukaryota; Fungi; Chytridiomycota; Chytridiomycetes; Rhizophlyctidales; Rhizophlyctidaceae; Rhizophlyctis	Rhizophlyctis
sq51;size=9730;	KY947849.1	100	54	0	0	1	54	527	580	1.9e-17	100	379	14	Umbilicariales 18S ribosomal RNA gene, partial sequence; internal transcribed spacer 1, 5.8S ribosomal RNA gene, and internal transcribed spacer 2, complete sequence; and 28S ribosomal RNA gene, partial sequence.	Eukaryota; Fungi; Dikarya; Ascomycota; Pezizomycotina; Lecanoromycetes; OSLEUM clade; Umbilicariomycetidae; Umbilicariales; Umbilicariaceae; Umbilicaria	Ascomycota_unclassified
sq51;size=9730;	KY102281.1	98.246	57	1	0	1	57	132	188	1.9e-17	100	379	15	Dikarya small subunit ribosomal RNA gene, partial sequence; internal transcribed spacer 1 and 5.8S ribosomal RNA gene, complete sequence; and internal transcribed spacer 2, partial sequence.	Eukaryota; Fungi; Dikarya; Ascomycota; Saccharomycotina; Saccharomycetes; Saccharomycetales; Saccharomycetales incertae sedis; Ambrosiozyma	Ascomycota_unclassified
sq51;size=9730;	KJ607902.1	100	54	0	0	1	54	1	54	1.9e-17	100	379	14	OSLEUM clade 18S ribosomal RNA gene, partial sequence; internal transcribed spacer 1, 5.8S ribosomal RNA gene, and internal transcribed spacer 2, complete sequence; and 28S ribosomal RNA gene, partial sequence.	Eukaryota; Fungi; Dikarya; Ascomycota; Pezizomycotina; Lecanoromycetes; OSLEUM clade; Lecanoromycetidae; Lecanorales; Lecanorineae; Cladoniaceae; Cladonia	Ascomycota_unclassified
sq51;size=9730;	KJ607900.1	100	54	0	0	1	54	1	54	1.9e-17	100	379	14	OSLEUM clade 18S ribosomal RNA gene, partial sequence; internal transcribed spacer 1, 5.8S ribosomal RNA gene, and internal transcribed spacer 2, complete sequence; and 28S ribosomal RNA gene, partial sequence.	Eukaryota; Fungi; Dikarya; Ascomycota; Pezizomycotina; Lecanoromycetes; OSLEUM clade; Lecanoromycetidae; Lecanorales; Lecanorineae; Cladoniaceae; Cladonia	Ascomycota_unclassified
sq51;size=9730;	FN185924.1	100	54	0	0	1	54	4	57	1.9e-17	100	379	14	Umbilicaria antarctica 18S rRNA gene (partial), ITS1, 5.8S rRNA gene, ITS2 and 28S rRNA gene (partial), isolate U. antarctica 9, specimen voucher KRAM:L:47130	Eukaryota; Fungi; Dikarya; Ascomycota; Pezizomycotina; Lecanoromycetes; OSLEUM clade; Umbilicariomycetidae; Umbilicariales; Umbilicariaceae; Umbilicaria	Ascomycota_unclassified
sq51;size=9730;	FN185922.1	100	54	0	0	1	54	4	57	1.9e-17	100	379	14	Umbilicaria antarctica 18S rRNA gene (partial), ITS1, 5.8S rRNA gene, ITS2 and 28S rRNA gene (partial), isolate U. antarctica 7, specimen voucher KRAM:L:47126	Eukaryota; Fungi; Dikarya; Ascomycota; Pezizomycotina; Lecanoromycetes; OSLEUM clade; Umbilicariomycetidae; Umbilicariales; Umbilicariaceae; Umbilicaria	Ascomycota_unclassified
sq51;size=9730;	AY603132.1	100	54	0	0	1	54	25	78	1.9e-17	100	379	14	Umbilicaria 18S ribosomal RNA gene, partial sequence; internal transcribed spacer 1, 5.8S ribosomal RNA gene, and internal transcribed spacer 2, complete sequence; and 26S ribosomal RNA gene, partial sequence.	Eukaryota; Fungi; Dikarya; Ascomycota; Pezizomycotina; Lecanoromycetes; OSLEUM clade; Umbilicariomycetidae; Umbilicariales; Umbilicariaceae; Umbilicaria	Ascomycota_unclassified
sq51;size=9730;	AY603131.1	100	54	0	0	1	54	12	65	1.9e-17	100	379	14	Umbilicaria 18S ribosomal RNA gene, partial sequence; internal transcribed spacer 1, 5.8S ribosomal RNA gene, and internal transcribed spacer 2, complete sequence; and 26S ribosomal RNA gene, partial sequence.	Eukaryota; Fungi; Dikarya; Ascomycota; Pezizomycotina; Lecanoromycetes; OSLEUM clade; Umbilicariomycetidae; Umbilicariales; Umbilicariaceae; Umbilicaria	Ascomycota_unclassified
sq51;size=9730;	AY603128.1	100	54	0	0	1	54	11	64	1.9e-17	100	379	14	Umbilicaria 18S ribosomal RNA gene, partial sequence; internal transcribed spacer 1, 5.8S ribosomal RNA gene, and internal transcribed spacer 2, complete sequence; and 26S ribosomal RNA gene, partial sequence.	Eukaryota; Fungi; Dikarya; Ascomycota; Pezizomycotina; Lecanoromycetes; OSLEUM clade; Umbilicariomycetidae; Umbilicariales; Umbilicariaceae; Umbilicaria	Ascomycota_unclassified
sq51;size=9730;	AY603125.1	100	54	0	0	1	54	11	64	1.9e-17	100	379	14	Umbilicaria 18S ribosomal RNA gene, partial sequence; internal transcribed spacer 1, 5.8S ribosomal RNA gene, and internal transcribed spacer 2, complete sequence; and 26S ribosomal RNA gene, partial sequence.	Eukaryota; Fungi; Dikarya; Ascomycota; Pezizomycotina; Lecanoromycetes; OSLEUM clade; Umbilicariomycetidae; Umbilicariales; Umbilicariaceae; Umbilicaria	Ascomycota_unclassified
sq52;size=9593;	KY947849.1	100	54	0	0	1	54	527	580	1.9e-17	100	380	14	Umbilicariales 18S ribosomal RNA gene, partial sequence; internal transcribed spacer 1, 5.8S ribosomal RNA gene, and internal transcribed spacer 2, complete sequence; and 28S ribosomal RNA gene, partial sequence.	Eukaryota; Fungi; Dikarya; Ascomycota; Pezizomycotina; Lecanoromycetes; OSLEUM clade; Umbilicariomycetidae; Umbilicariales; Umbilicariaceae; Umbilicaria	Ascomycota_unclassified
sq52;size=9593;	KY102281.1	98.246	57	1	0	1	57	132	188	1.9e-17	100	380	15	Dikarya small subunit ribosomal RNA gene, partial sequence; internal transcribed spacer 1 and 5.8S ribosomal RNA gene, complete sequence; and internal transcribed spacer 2, partial sequence.	Eukaryota; Fungi; Dikarya; Ascomycota; Saccharomycotina; Saccharomycetes; Saccharomycetales; Saccharomycetales incertae sedis; Ambrosiozyma	Ascomycota_unclassified
sq52;size=9593;	KJ607902.1	100	54	0	0	1	54	1	54	1.9e-17	100	380	14	OSLEUM clade 18S ribosomal RNA gene, partial sequence; internal transcribed spacer 1, 5.8S ribosomal RNA gene, and internal transcribed spacer 2, complete sequence; and 28S ribosomal RNA gene, partial sequence.	Eukaryota; Fungi; Dikarya; Ascomycota; Pezizomycotina; Lecanoromycetes; OSLEUM clade; Lecanoromycetidae; Lecanorales; Lecanorineae; Cladoniaceae; Cladonia	Ascomycota_unclassified
sq52;size=9593;	KJ607900.1	100	54	0	0	1	54	1	54	1.9e-17	100	380	14	OSLEUM clade 18S ribosomal RNA gene, partial sequence; internal transcribed spacer 1, 5.8S ribosomal RNA gene, and internal transcribed spacer 2, complete sequence; and 28S ribosomal RNA gene, partial sequence.	Eukaryota; Fungi; Dikarya; Ascomycota; Pezizomycotina; Lecanoromycetes; OSLEUM clade; Lecanoromycetidae; Lecanorales; Lecanorineae; Cladoniaceae; Cladonia	Ascomycota_unclassified
sq52;size=9593;	FN185924.1	100	54	0	0	1	54	4	57	1.9e-17	100	380	14	Umbilicaria antarctica 18S rRNA gene (partial), ITS1, 5.8S rRNA gene, ITS2 and 28S rRNA gene (partial), isolate U. antarctica 9, specimen voucher KRAM:L:47130	Eukaryota; Fungi; Dikarya; Ascomycota; Pezizomycotina; Lecanoromycetes; OSLEUM clade; Umbilicariomycetidae; Umbilicariales; Umbilicariaceae; Umbilicaria	Ascomycota_unclassified
sq52;size=9593;	FN185922.1	100	54	0	0	1	54	4	57	1.9e-17	100	380	14	Umbilicaria antarctica 18S rRNA gene (partial), ITS1, 5.8S rRNA gene, ITS2 and 28S rRNA gene (partial), isolate U. antarctica 7, specimen voucher KRAM:L:47126	Eukaryota; Fungi; Dikarya; Ascomycota; Pezizomycotina; Lecanoromycetes; OSLEUM clade; Umbilicariomycetidae; Umbilicariales; Umbilicariaceae; Umbilicaria	Ascomycota_unclassified
sq52;size=9593;	AY603132.1	100	54	0	0	1	54	25	78	1.9e-17	100	380	14	Umbilicaria 18S ribosomal RNA gene, partial sequence; internal transcribed spacer 1, 5.8S ribosomal RNA gene, and internal transcribed spacer 2, complete sequence; and 26S ribosomal RNA gene, partial sequence.	Eukaryota; Fungi; Dikarya; Ascomycota; Pezizomycotina; Lecanoromycetes; OSLEUM clade; Umbilicariomycetidae; Umbilicariales; Umbilicariaceae; Umbilicaria	Ascomycota_unclassified
sq52;size=9593;	AY603131.1	100	54	0	0	1	54	12	65	1.9e-17	100	380	14	Umbilicaria 18S ribosomal RNA gene, partial sequence; internal transcribed spacer 1, 5.8S ribosomal RNA gene, and internal transcribed spacer 2, complete sequence; and 26S ribosomal RNA gene, partial sequence.	Eukaryota; Fungi; Dikarya; Ascomycota; Pezizomycotina; Lecanoromycetes; OSLEUM clade; Umbilicariomycetidae; Umbilicariales; Umbilicariaceae; Umbilicaria	Ascomycota_unclassified
sq52;size=9593;	AY603128.1	100	54	0	0	1	54	11	64	1.9e-17	100	380	14	Umbilicaria 18S ribosomal RNA gene, partial sequence; internal transcribed spacer 1, 5.8S ribosomal RNA gene, and internal transcribed spacer 2, complete sequence; and 26S ribosomal RNA gene, partial sequence.	Eukaryota; Fungi; Dikarya; Ascomycota; Pezizomycotina; Lecanoromycetes; OSLEUM clade; Umbilicariomycetidae; Umbilicariales; Umbilicariaceae; Umbilicaria	Ascomycota_unclassified
sq52;size=9593;	AY603125.1	100	54	0	0	1	54	11	64	1.9e-17	100	380	14	Umbilicaria 18S ribosomal RNA gene, partial sequence; internal transcribed spacer 1, 5.8S ribosomal RNA gene, and internal transcribed spacer 2, complete sequence; and 26S ribosomal RNA gene, partial sequence.	Eukaryota; Fungi; Dikarya; Ascomycota; Pezizomycotina; Lecanoromycetes; OSLEUM clade; Umbilicariomycetidae; Umbilicariales; Umbilicariaceae; Umbilicaria	Ascomycota_unclassified
sq53;size=9289;	EU784271.1	86.726	113	8	7	1	111	24	131	5.25e-23	119	254	44	Dikarya small subunit ribosomal RNA gene, partial sequence; internal transcribed spacer 1 and 5.8S ribosomal RNA gene, complete sequence; and internal transcribed spacer 2, partial sequence.	Eukaryota; Fungi; Dikarya; Basidiomycota; Agaricomycotina; Agaricomycetes; Agaricomycetidae; Agaricales; Physalacriaceae; Armillaria	Ascomycota_unclassified
sq53;size=9289;	EU784272.1	85.965	114	8	8	1	111	24	132	6.79e-22	115	254	44	Dikarya small subunit ribosomal RNA gene, partial sequence; internal transcribed spacer 1 and 5.8S ribosomal RNA gene, complete sequence; and internal transcribed spacer 2, partial sequence.	Eukaryota; Fungi; Dikarya; Basidiomycota; Agaricomycotina; Agaricomycetes; Agaricomycetidae; Agaricales; Physalacriaceae; Armillaria	Ascomycota_unclassified
sq53;size=9289;	JN048884.1	97.015	67	1	1	1	67	13	78	8.79e-21	111	254	26	Delastria sp. AH39200 18S ribosomal RNA gene, partial sequence; internal transcribed spacer 1, 5.8S ribosomal RNA gene, and internal transcribed spacer 2, complete sequence; and 28S ribosomal RNA gene, partial sequence.	Eukaryota; Fungi; Dikarya; Ascomycota; Pezizomycotina; Pezizomycetes; Pezizales; Pezizaceae; Delastria	Ascomycota_unclassified
sq53;size=9289;	MG367350.1	84.483	116	11	6	1	114	13	123	1.14e-19	108	254	45	Dikarya internal transcribed spacer 1, partial sequence; 5.8S ribosomal RNA gene, complete sequence; and internal transcribed spacer 2, partial sequence.	Eukaryota; Fungi; Dikarya; Basidiomycota; Agaricomycotina; Agaricomycetes; Agaricomycetidae; Agaricales; Cortinariaceae; Hebeloma	Ascomycota_unclassified
sq53;size=9289;	MH469543.1	94.286	70	3	1	1	69	13	82	4.09e-19	106	254	27	Delastria small subunit ribosomal RNA gene, partial sequence; internal transcribed spacer 1, 5.8S ribosomal RNA gene, and internal transcribed spacer 2, complete sequence; and large subunit ribosomal RNA gene, partial sequence.	Eukaryota; Fungi; Dikarya; Ascomycota; Pezizomycotina; Pezizomycetes; Pezizales; Pezizaceae; Delastria	Ascomycota_unclassified
sq53;size=9289;	KY404983.1	100	56	0	0	1	56	4	59	1.47e-18	104	254	22	Gymnopus subcyathiformis voucher URM 90022 small subunit ribosomal RNA gene, partial sequence; internal transcribed spacer 1, 5.8S ribosomal RNA gene, and internal transcribed spacer 2, complete sequence; and large subunit ribosomal RNA gene, partial sequence.	Eukaryota; Fungi; Dikarya; Basidiomycota; Agaricomycotina; Agaricomycetes; Agaricomycetidae; Agaricales; Omphalotaceae; Gymnopus	Ascomycota_unclassified
sq53;size=9289;	KY404982.1	100	56	0	0	1	56	4	59	1.47e-18	104	254	22	Gymnopus subcyathiformis voucher URM 90023 small subunit ribosomal RNA gene, partial sequence; internal transcribed spacer 1, 5.8S ribosomal RNA gene, and internal transcribed spacer 2, complete sequence; and large subunit ribosomal RNA gene, partial sequence.	Eukaryota; Fungi; Dikarya; Basidiomycota; Agaricomycotina; Agaricomycetes; Agaricomycetidae; Agaricales; Omphalotaceae; Gymnopus	Ascomycota_unclassified
sq53;size=9289;	MF100974.1	100	56	0	0	1	56	5	60	1.47e-18	104	254	22	Gymnopus hirtellus voucher SFSU:DED 8299 small subunit ribosomal RNA gene, partial sequence; internal transcribed spacer 1, 5.8S ribosomal RNA gene, and internal transcribed spacer 2, complete sequence; and large subunit ribosomal RNA gene, partial sequence.	Eukaryota; Fungi; Dikarya; Basidiomycota; Agaricomycotina; Agaricomycetes; Agaricomycetidae; Agaricales; Omphalotaceae; Gymnopus	Ascomycota_unclassified
sq53;size=9289;	KR673453.1	100	56	0	0	1	56	18	73	1.47e-18	104	254	22	Dikarya internal transcribed spacer 1, partial sequence; 5.8S ribosomal RNA gene, complete sequence; and internal transcribed spacer 2, partial sequence.	Eukaryota; Fungi; Dikarya; Basidiomycota; Agaricomycotina; Agaricomycetes; Agaricomycetidae; Agaricales; Agaricales incertae sedis; Roridomyces	Ascomycota_unclassified
sq53;size=9289;	KM073082.1	100	56	0	0	1	56	20	75	1.47e-18	104	254	22	Agaricomycetes 18S ribosomal RNA gene, partial sequence; internal transcribed spacer 1, 5.8S ribosomal RNA gene, and internal transcribed spacer 2, complete sequence; and 28S ribosomal RNA gene, partial sequence.	Eukaryota; Fungi; Dikarya; Basidiomycota; Agaricomycotina; Agaricomycetes; Agaricomycetidae; Agaricales; Amanitaceae; Limacella	Ascomycota_unclassified
sq54;size=9208;	NR_154007.1	98.837	258	3	0	4	261	1	258	7.58e-126	460	261	99	Dimorphosporicola tragani CBS 570.85 ITS region; from TYPE material.	Eukaryota; Fungi; Dikarya; Ascomycota; Pezizomycotina; Dothideomycetes; Pleosporomycetidae; Pleosporales; Pleosporineae; Pleosporaceae; Dimorphosporicola	Dimorphosporicola
sq54;size=9208;	KU728497.1	98.837	258	3	0	4	261	1	258	7.58e-126	460	261	99	Leotiomyceta 18S ribosomal RNA gene, partial sequence; internal transcribed spacer 1, 5.8S ribosomal RNA gene, and internal transcribed spacer 2, complete sequence; and 28S ribosomal RNA gene, partial sequence.	Eukaryota; Fungi; Dikarya; Ascomycota; Pezizomycotina; Dothideomycetes; Pleosporomycetidae; Pleosporales; Pleosporineae; Didymellaceae; Briansuttonomyces	Dimorphosporicola
sq54;size=9208;	KP004455.1	95.385	260	9	3	3	261	1	258	7.74e-111	411	261	99	Pezizomycotina 18S ribosomal RNA gene, partial sequence; internal transcribed spacer 1, 5.8S ribosomal RNA gene, and internal transcribed spacer 2, complete sequence; and 28S ribosomal RNA gene, partial sequence.	Eukaryota; Fungi; Dikarya; Ascomycota; Pezizomycotina; Leotiomycetes; Helotiales; Hyaloscyphaceae; Crucellisporiopsis	Dimorphosporicola
sq54;size=9208;	MK281773.1	92.803	264	13	6	1	261	1	261	7.85e-101	377	261	100	Neocamarosporium sp. clone 305N8528T50210OR small subunit ribosomal RNA gene, partial sequence; internal transcribed spacer 1, complete sequence; and 5.8S ribosomal RNA gene, partial sequence.	Eukaryota; Fungi; Dikarya; Ascomycota; Pezizomycotina; Dothideomycetes; Pleosporomycetidae; Pleosporales; Pleosporineae; Pleosporaceae; Neocamarosporium	Dimorphosporicola
sq54;size=9208;	NR_154261.1	93.701	254	13	3	9	261	1	252	7.85e-101	377	261	97	Neocamarosporium chersinae CPC 27298 ITS region; from TYPE material.	Eukaryota; Fungi; Dikarya; Ascomycota; Pezizomycotina; Dothideomycetes; Pleosporomycetidae; Pleosporales; Pleosporineae; Pleosporaceae; Neocamarosporium	Dimorphosporicola
sq54;size=9208;	KY929153.1	93.701	254	13	3	9	261	1	252	7.85e-101	377	261	97	Dothideomycetes 18S ribosomal RNA gene, partial sequence; internal transcribed spacer 1, 5.8S ribosomal RNA gene, and internal transcribed spacer 2, complete sequence; and 28S ribosomal RNA gene, partial sequence.	Eukaryota; Fungi; Dikarya; Ascomycota; Pezizomycotina; Dothideomycetes; Pleosporomycetidae; Pleosporales; Pleosporineae; Pleosporineae incertae sedis; Camarosporidiella	Dimorphosporicola
sq54;size=9208;	MK281934.1	92.72	261	17	2	1	261	1	259	2.82e-100	375	261	100	Neocamarosporium sp. clone 427Z5241X25844QN small subunit ribosomal RNA gene, partial sequence; internal transcribed spacer 1, complete sequence; and 5.8S ribosomal RNA gene, partial sequence.	Eukaryota; Fungi; Dikarya; Ascomycota; Pezizomycotina; Dothideomycetes; Pleosporomycetidae; Pleosporales; Pleosporineae; Pleosporaceae; Neocamarosporium	Dimorphosporicola
sq54;size=9208;	MG065837.1	96.875	224	7	0	38	261	1	224	2.82e-100	375	261	86	Dikarya internal transcribed spacer 1, partial sequence; 5.8S ribosomal RNA gene and internal transcribed spacer 2, complete sequence; and large subunit ribosomal RNA gene, partial sequence.	Eukaryota; Fungi; Dikarya; Basidiomycota; Agaricomycotina; Tremellomycetes; Tremellales; Cryptococcaceae; Cryptococcus	Dimorphosporicola
sq54;size=9208;	MF434194.1	93.05	259	14	4	4	261	1	256	2.82e-100	375	261	99	Pleosporineae 18S ribosomal RNA gene, partial sequence; internal transcribed spacer 1, 5.8S ribosomal RNA gene, and internal transcribed spacer 2, complete sequence; and 28S ribosomal RNA gene, partial sequence.	Eukaryota; Fungi; Dikarya; Ascomycota; Pezizomycotina; Dothideomycetes; Pleosporomycetidae; Pleosporales; Pleosporineae; Pleosporineae incertae sedis; Camarosporidiella	Dimorphosporicola
sq54;size=9208;	NR_154271.1	93.023	258	14	4	5	261	2	256	1.02e-99	374	261	98	Neocamarosporium salsolae MFLU 17-0192 ITS region; from TYPE material.	Eukaryota; Fungi; Dikarya; Ascomycota; Pezizomycotina; Dothideomycetes; Pleosporomycetidae; Pleosporales; Pleosporineae; Pleosporaceae; Neocamarosporium	Dimorphosporicola
sq56;size=8986;	MK204989.1	96.532	173	4	2	1	173	5	175	4.89e-73	285	388	45	Volvopluteus earlei isolate ALV17726 small subunit ribosomal RNA gene, partial sequence; internal transcribed spacer 1 and 5.8S ribosomal RNA gene, complete sequence; and internal transcribed spacer 2, partial sequence.	Eukaryota; Fungi; Dikarya; Basidiomycota; Agaricomycotina; Agaricomycetes; Agaricomycetidae; Agaricales; Pluteaceae; Volvopluteus	Volvopluteus
sq56;size=8986;	MK204988.1	96.532	173	4	2	1	173	5	175	4.89e-73	285	388	45	Volvopluteus earlei isolate ALV17725 small subunit ribosomal RNA gene, partial sequence; internal transcribed spacer 1 and 5.8S ribosomal RNA gene, complete sequence; and internal transcribed spacer 2, partial sequence.	Eukaryota; Fungi; Dikarya; Basidiomycota; Agaricomycotina; Agaricomycetes; Agaricomycetidae; Agaricales; Pluteaceae; Volvopluteus	Volvopluteus
sq56;size=8986;	MK204987.1	96.532	173	4	2	1	173	5	175	4.89e-73	285	388	45	Volvopluteus earlei isolate ALV17724 small subunit ribosomal RNA gene, partial sequence; internal transcribed spacer 1 and 5.8S ribosomal RNA gene, complete sequence; and internal transcribed spacer 2, partial sequence.	Eukaryota; Fungi; Dikarya; Basidiomycota; Agaricomycotina; Agaricomycetes; Agaricomycetidae; Agaricales; Pluteaceae; Volvopluteus	Volvopluteus
sq56;size=8986;	HM562205.1	96.319	163	4	2	11	173	1	161	1.77e-67	267	388	42	Pluteaceae 18S ribosomal RNA gene, partial sequence; internal transcribed spacer 1, 5.8S ribosomal RNA gene, and internal transcribed spacer 2, complete sequence; and 25S ribosomal RNA gene, partial sequence.	Eukaryota; Fungi; Dikarya; Basidiomycota; Agaricomycotina; Agaricomycetes; Agaricomycetidae; Agaricales; Pluteaceae; Pluteus	Volvopluteus
sq56;size=8986;	HM562204.1	96.319	163	4	2	11	173	1	161	1.77e-67	267	388	42	Pluteaceae 18S ribosomal RNA gene, partial sequence; internal transcribed spacer 1, 5.8S ribosomal RNA gene, and internal transcribed spacer 2, complete sequence; and 25S ribosomal RNA gene, partial sequence.	Eukaryota; Fungi; Dikarya; Basidiomycota; Agaricomycotina; Agaricomycetes; Agaricomycetidae; Agaricales; Pluteaceae; Pluteus	Volvopluteus
sq56;size=8986;	HM246499.1	95.597	159	5	2	15	173	1	157	1.38e-63	254	388	41	Volvariella acystidiata voucher TO HG1973 18S ribosomal RNA gene, partial sequence; internal transcribed spacer 1 and 5.8S ribosomal RNA gene, complete sequence; and internal transcribed spacer 2, partial sequence.	Eukaryota; Fungi; Dikarya; Basidiomycota; Agaricomycotina; Agaricomycetes; Agaricomycetidae; Agaricales; Pluteaceae; Volvariella	Volvopluteus
sq56;size=8986;	JN086658.1	95.302	149	5	2	26	173	1	148	5e-58	235	388	38	Volvopluteus earlei strain WV-3 18S ribosomal RNA gene, partial sequence; internal transcribed spacer 1, 5.8S ribosomal RNA gene, and internal transcribed spacer 2, complete sequence; and 28S ribosomal RNA gene, partial sequence.	Eukaryota; Fungi; Dikarya; Basidiomycota; Agaricomycotina; Agaricomycetes; Agaricomycetidae; Agaricales; Pluteaceae; Volvopluteus	Volvopluteus
sq56;size=8986;	MK204989.1	94	150	8	1	240	388	170	319	3.01e-55	226	388	38	Volvopluteus earlei isolate ALV17726 small subunit ribosomal RNA gene, partial sequence; internal transcribed spacer 1 and 5.8S ribosomal RNA gene, complete sequence; and internal transcribed spacer 2, partial sequence.	Eukaryota; Fungi; Dikarya; Basidiomycota; Agaricomycotina; Agaricomycetes; Agaricomycetidae; Agaricales; Pluteaceae; Volvopluteus	Volvopluteus
sq56;size=8986;	MK204988.1	94	150	8	1	240	388	170	319	3.01e-55	226	388	38	Volvopluteus earlei isolate ALV17725 small subunit ribosomal RNA gene, partial sequence; internal transcribed spacer 1 and 5.8S ribosomal RNA gene, complete sequence; and internal transcribed spacer 2, partial sequence.	Eukaryota; Fungi; Dikarya; Basidiomycota; Agaricomycotina; Agaricomycetes; Agaricomycetidae; Agaricales; Pluteaceae; Volvopluteus	Volvopluteus
sq56;size=8986;	MK204987.1	94	150	8	1	240	388	170	319	3.01e-55	226	388	38	Volvopluteus earlei isolate ALV17724 small subunit ribosomal RNA gene, partial sequence; internal transcribed spacer 1 and 5.8S ribosomal RNA gene, complete sequence; and internal transcribed spacer 2, partial sequence.	Eukaryota; Fungi; Dikarya; Basidiomycota; Agaricomycotina; Agaricomycetes; Agaricomycetidae; Agaricales; Pluteaceae; Volvopluteus	Volvopluteus
sq6;size=53413;	MH842196.1	81.787	291	31	17	1	280	3	282	1.08e-54	224	280	100	Pezizaceae sp. PA-2018a isolate ALV3178 small subunit ribosomal RNA gene, partial sequence; internal transcribed spacer 1 and 5.8S ribosomal RNA gene, complete sequence; and internal transcribed spacer 2, partial sequence.	Eukaryota; Fungi; Dikarya; Ascomycota; Pezizomycotina; Pezizomycetes; Pezizales; Pezizaceae; Sarcopeziza	Pezizaceae_unclassified
sq6;size=53413;	MG663238.1	82.042	284	30	15	1	280	11	277	3.89e-54	222	280	100	Dikarya small subunit ribosomal RNA gene, partial sequence; internal transcribed spacer 1, 5.8S ribosomal RNA gene, and internal transcribed spacer 2, complete sequence; and large subunit ribosomal RNA gene, partial sequence.	Eukaryota; Fungi; Dikarya; Basidiomycota; Agaricomycotina; Agaricomycetes; Agaricomycetidae; Agaricales; Hygrophoraceae; Hygrocybe	Pezizaceae_unclassified
sq6;size=53413;	MH704524.1	81.443	291	32	17	1	280	3	282	5.03e-53	219	280	100	Sarcopeziza sicula isolate ALV3181 small subunit ribosomal RNA gene, partial sequence; internal transcribed spacer 1 and 5.8S ribosomal RNA gene, complete sequence; and internal transcribed spacer 2, partial sequence.	Eukaryota; Fungi; Dikarya; Ascomycota; Pezizomycotina; Pezizomycetes; Pezizales; Pezizaceae; Sarcopeziza	Pezizaceae_unclassified
sq6;size=53413;	MH860491.1	81.818	275	37	11	10	280	1	266	5.03e-53	219	280	97	Eukaryota small subunit ribosomal RNA gene, partial sequence; internal transcribed spacer 1, 5.8S ribosomal RNA gene, and internal transcribed spacer 2, complete sequence; and large subunit ribosomal RNA gene, partial sequence.	Eukaryota; Fungi; Dikarya; Ascomycota; Pezizomycotina; Dothideomycetes; Pleosporomycetidae; Pleosporales; Pleosporales incertae sedis; Monodictys	Pezizaceae_unclassified
sq6;size=53413;	MH979296.1	81.69	284	31	16	1	280	6	272	1.81e-52	217	280	100	Peziza phyllogena voucher NAMA 2017-433 small subunit ribosomal RNA gene, partial sequence; internal transcribed spacer 1, 5.8S ribosomal RNA gene, and internal transcribed spacer 2, complete sequence; and large subunit ribosomal RNA gene, partial sequence.	Eukaryota; Fungi; Dikarya; Ascomycota; Pezizomycotina; Pezizomycetes; Pezizales; Pezizaceae; Peziza	Pezizaceae_unclassified
sq6;size=53413;	MH842197.1	81.1	291	33	18	1	280	3	282	1.81e-52	217	280	100	Pezizaceae sp. PA-2018a isolate ALV3179 small subunit ribosomal RNA gene, partial sequence; internal transcribed spacer 1 and 5.8S ribosomal RNA gene, complete sequence; and internal transcribed spacer 2, partial sequence.	Eukaryota; Fungi; Dikarya; Ascomycota; Pezizomycotina; Pezizomycetes; Pezizales; Pezizaceae; Sarcopeziza	Pezizaceae_unclassified
sq6;size=53413;	HQ698099.1	81.1	291	36	13	1	280	8	290	6.51e-52	215	280	100	Terfezia alsheikhii voucher MA:FU 29680 18S ribosomal RNA gene, partial sequence; internal transcribed spacer 1, 5.8S ribosomal RNA gene, and internal transcribed spacer 2, complete sequence; and 28S ribosomal RNA gene, partial sequence.	Eukaryota; Fungi; Dikarya; Ascomycota; Pezizomycotina; Pezizomycetes; Pezizales; Pezizaceae; Terfezia	Pezizaceae_unclassified
sq6;size=53413;	HM056208.1	81.034	290	36	13	2	280	1	282	2.34e-51	213	280	100	Terfezia alsheikhii isolate tL13 18S ribosomal RNA gene, partial sequence; internal transcribed spacer 1, 5.8S ribosomal RNA gene, and internal transcribed spacer 2, complete sequence; and 28S ribosomal RNA gene, partial sequence.	Eukaryota; Fungi; Dikarya; Ascomycota; Pezizomycotina; Pezizomycetes; Pezizales; Pezizaceae; Terfezia	Pezizaceae_unclassified
sq6;size=53413;	JQ764766.1	81.25	288	32	19	1	280	11	284	2.34e-51	213	280	100	Peziza ostracoderma isolate 10A internal transcribed spacer 1, partial sequence; 5.8S ribosomal RNA gene, complete sequence; and internal transcribed spacer 2, partial sequence.	Eukaryota; Fungi; Dikarya; Ascomycota; Pezizomycotina; Pezizomycetes; Pezizales; Pezizaceae; Peziza	Pezizaceae_unclassified
sq6;size=53413;	NR_119926.1	80.822	292	36	14	1	280	11	294	8.42e-51	211	280	100	Terfezia alsheikhii MA Fungi 32251 ITS region; from TYPE material.	Eukaryota; Fungi; Dikarya; Ascomycota; Pezizomycotina; Pezizomycetes; Pezizales; Pezizaceae; Terfezia	Pezizaceae_unclassified
sq61;size=8626;	MH857724.1	99.19	247	1	1	1	247	9	254	7.63e-121	444	247	100	Eukaryota small subunit ribosomal RNA gene, partial sequence; internal transcribed spacer 1, 5.8S ribosomal RNA gene, and internal transcribed spacer 2, complete sequence; and large subunit ribosomal RNA gene, partial sequence.	Eukaryota; Fungi; Dikarya; Ascomycota; Pezizomycotina; Dothideomycetes; Pleosporomycetidae; Pleosporales; Pleosporales incertae sedis; Monodictys	Botryotrichum
sq61;size=8626;	KT347318.1	99.19	247	1	1	1	247	2	247	7.63e-121	444	247	100	Chaetomium murorum strain CGMCC3.11382 18S ribosomal RNA gene, partial sequence; internal transcribed spacer 1, 5.8S ribosomal RNA gene, and internal transcribed spacer 2, complete sequence; and 28S ribosomal RNA gene, partial sequence.	Eukaryota; Fungi; Dikarya; Ascomycota; Pezizomycotina; Sordariomycetes; Sordariomycetidae; Sordariales; Chaetomiaceae; Botryotrichum	Botryotrichum
sq61;size=8626;	JQ781752.1	99.19	247	1	1	1	247	3	248	7.63e-121	444	247	100	Thielavia hyalocarpa isolate A28G 18S ribosomal RNA gene, partial sequence; internal transcribed spacer 1 and 5.8S ribosomal RNA gene, complete sequence; and internal transcribed spacer 2, partial sequence.	Eukaryota; Fungi; Dikarya; Ascomycota; Pezizomycotina; Sordariomycetes; Sordariomycetidae; Sordariales; Chaetomiaceae; Thielavia	Botryotrichum
sq61;size=8626;	JQ946413.1	99.19	247	1	1	1	247	11	256	7.63e-121	444	247	100	Chaetomium murorum strain L19_2 internal transcribed spacer 1, partial sequence; 5.8S ribosomal RNA gene, complete sequence; and internal transcribed spacer 2, partial sequence.	Eukaryota; Fungi; Dikarya; Ascomycota; Pezizomycotina; Sordariomycetes; Sordariomycetidae; Sordariales; Chaetomiaceae; Botryotrichum	Botryotrichum
sq61;size=8626;	MH860918.1	99.184	245	1	1	3	247	1	244	9.87e-120	440	247	99	Eukaryota small subunit ribosomal RNA gene, partial sequence; internal transcribed spacer 1, 5.8S ribosomal RNA gene, and internal transcribed spacer 2, complete sequence; and large subunit ribosomal RNA gene, partial sequence.	Eukaryota; Fungi; Dikarya; Ascomycota; Pezizomycotina; Dothideomycetes; Pleosporomycetidae; Pleosporales; Pleosporales incertae sedis; Monodictys	Botryotrichum
sq61;size=8626;	MH864230.1	99.18	244	1	1	4	247	1	243	3.55e-119	438	247	99	Eukaryota small subunit ribosomal RNA gene, partial sequence; internal transcribed spacer 1, 5.8S ribosomal RNA gene, and internal transcribed spacer 2, complete sequence; and large subunit ribosomal RNA gene, partial sequence.	Eukaryota; Fungi; Dikarya; Ascomycota; Pezizomycotina; Dothideomycetes; Pleosporomycetidae; Pleosporales; Pleosporales incertae sedis; Monodictys	Botryotrichum
sq61;size=8626;	MH860355.1	99.18	244	1	1	4	247	1	243	3.55e-119	438	247	99	Eukaryota small subunit ribosomal RNA gene, partial sequence; internal transcribed spacer 1, 5.8S ribosomal RNA gene, and internal transcribed spacer 2, complete sequence; and large subunit ribosomal RNA gene, partial sequence.	Eukaryota; Fungi; Dikarya; Ascomycota; Pezizomycotina; Dothideomycetes; Pleosporomycetidae; Pleosporales; Pleosporales incertae sedis; Monodictys	Botryotrichum
sq61;size=8626;	MG548558.1	99.177	243	1	1	5	247	17	258	1.28e-118	436	247	98	Dikarya internal transcribed spacer 1, partial sequence; 5.8S ribosomal RNA gene and internal transcribed spacer 2, complete sequence; and large subunit ribosomal RNA gene, partial sequence.	Eukaryota; Fungi; Dikarya; Ascomycota; Pezizomycotina; Dothideomycetes; Pleosporomycetidae; Pleosporales; Pleosporineae; Pleosporaceae; Alternaria	Botryotrichum
sq61;size=8626;	MH860347.1	99.177	243	1	1	5	247	1	242	1.28e-118	436	247	98	Eukaryota small subunit ribosomal RNA gene, partial sequence; internal transcribed spacer 1, 5.8S ribosomal RNA gene, and internal transcribed spacer 2, complete sequence; and large subunit ribosomal RNA gene, partial sequence.	Eukaryota; Fungi; Dikarya; Ascomycota; Pezizomycotina; Dothideomycetes; Pleosporomycetidae; Pleosporales; Pleosporales incertae sedis; Monodictys	Botryotrichum
sq61;size=8626;	MH383173.1	99.177	243	1	1	5	247	17	258	1.28e-118	436	247	98	Dikarya internal transcribed spacer 1, partial sequence; 5.8S ribosomal RNA gene and internal transcribed spacer 2, complete sequence; and large subunit ribosomal RNA gene, partial sequence.	Eukaryota; Fungi; Dikarya; Ascomycota; Pezizomycotina; Sordariomycetes; Sordariomycetidae; Sordariales; Chaetomiaceae; Chaetomium	Botryotrichum
sq62;size=8220;	MH864991.1	99.593	246	1	0	3	248	1	246	1.64e-122	449	248	99	Eukaryota small subunit ribosomal RNA gene, partial sequence; internal transcribed spacer 1, 5.8S ribosomal RNA gene, and internal transcribed spacer 2, complete sequence; and large subunit ribosomal RNA gene, partial sequence.	Eukaryota; Fungi; Dikarya; Ascomycota; Pezizomycotina; Dothideomycetes; Pleosporomycetidae; Pleosporales; Pleosporales incertae sedis; Monodictys	Chaetomium
sq62;size=8220;	MH864227.1	98.79	248	3	0	1	248	25	272	2.74e-120	442	248	100	Eukaryota small subunit ribosomal RNA gene, partial sequence; internal transcribed spacer 1, 5.8S ribosomal RNA gene, and internal transcribed spacer 2, complete sequence; and large subunit ribosomal RNA gene, partial sequence.	Eukaryota; Fungi; Dikarya; Ascomycota; Pezizomycotina; Dothideomycetes; Pleosporomycetidae; Pleosporales; Pleosporales incertae sedis; Monodictys	Chaetomium
sq62;size=8220;	MH864198.1	98.79	248	3	0	1	248	10	257	2.74e-120	442	248	100	Eukaryota small subunit ribosomal RNA gene, partial sequence; internal transcribed spacer 1, 5.8S ribosomal RNA gene, and internal transcribed spacer 2, complete sequence; and large subunit ribosomal RNA gene, partial sequence.	Eukaryota; Fungi; Dikarya; Ascomycota; Pezizomycotina; Dothideomycetes; Pleosporomycetidae; Pleosporales; Pleosporales incertae sedis; Monodictys	Chaetomium
sq62;size=8220;	MH864197.1	98.79	248	3	0	1	248	33	280	2.74e-120	442	248	100	Eukaryota small subunit ribosomal RNA gene, partial sequence; internal transcribed spacer 1, 5.8S ribosomal RNA gene, and internal transcribed spacer 2, complete sequence; and large subunit ribosomal RNA gene, partial sequence.	Eukaryota; Fungi; Dikarya; Ascomycota; Pezizomycotina; Dothideomycetes; Pleosporomycetidae; Pleosporales; Pleosporales incertae sedis; Monodictys	Chaetomium
sq62;size=8220;	MH864196.1	98.79	248	3	0	1	248	10	257	2.74e-120	442	248	100	Eukaryota small subunit ribosomal RNA gene, partial sequence; internal transcribed spacer 1, 5.8S ribosomal RNA gene, and internal transcribed spacer 2, complete sequence; and large subunit ribosomal RNA gene, partial sequence.	Eukaryota; Fungi; Dikarya; Ascomycota; Pezizomycotina; Dothideomycetes; Pleosporomycetidae; Pleosporales; Pleosporales incertae sedis; Monodictys	Chaetomium
sq62;size=8220;	MH864193.1	98.79	248	3	0	1	248	2	249	2.74e-120	442	248	100	Eukaryota small subunit ribosomal RNA gene, partial sequence; internal transcribed spacer 1, 5.8S ribosomal RNA gene, and internal transcribed spacer 2, complete sequence; and large subunit ribosomal RNA gene, partial sequence.	Eukaryota; Fungi; Dikarya; Ascomycota; Pezizomycotina; Dothideomycetes; Pleosporomycetidae; Pleosporales; Pleosporales incertae sedis; Monodictys	Chaetomium
sq62;size=8220;	MH860349.1	98.79	248	3	0	1	248	3	250	2.74e-120	442	248	100	Eukaryota small subunit ribosomal RNA gene, partial sequence; internal transcribed spacer 1, 5.8S ribosomal RNA gene, and internal transcribed spacer 2, complete sequence; and large subunit ribosomal RNA gene, partial sequence.	Eukaryota; Fungi; Dikarya; Ascomycota; Pezizomycotina; Dothideomycetes; Pleosporomycetidae; Pleosporales; Pleosporales incertae sedis; Monodictys	Chaetomium
sq62;size=8220;	KY132178.1	98.79	248	3	0	1	248	16	263	2.74e-120	442	248	100	Chaetomiaceae small subunit ribosomal RNA gene, partial sequence; internal transcribed spacer 1 and 5.8S ribosomal RNA gene, complete sequence; and internal transcribed spacer 2, partial sequence.	Eukaryota; Fungi; Dikarya; Ascomycota; Pezizomycotina; Sordariomycetes; Sordariomycetidae; Sordariales; Chaetomiaceae; Collariella	Chaetomium
sq62;size=8220;	KC427017.1	98.79	248	3	0	1	248	132	379	2.74e-120	442	248	100	Chaetomium sp. 12 JAS-2013 18S ribosomal RNA gene, partial sequence; internal transcribed spacer 1, 5.8S ribosomal RNA gene, and internal transcribed spacer 2, complete sequence; and 28S ribosomal RNA gene, partial sequence.	Eukaryota; Fungi; Dikarya; Ascomycota; Pezizomycotina; Sordariomycetes; Sordariomycetidae; Sordariales; Chaetomiaceae; Chaetomium	Chaetomium
sq62;size=8220;	MH860348.1	98.78	246	3	0	3	248	1	246	3.55e-119	438	248	99	Eukaryota small subunit ribosomal RNA gene, partial sequence; internal transcribed spacer 1, 5.8S ribosomal RNA gene, and internal transcribed spacer 2, complete sequence; and large subunit ribosomal RNA gene, partial sequence.	Eukaryota; Fungi; Dikarya; Ascomycota; Pezizomycotina; Dothideomycetes; Pleosporomycetidae; Pleosporales; Pleosporales incertae sedis; Monodictys	Chaetomium
sq65;size=7979;	MH861633.1	97.984	248	3	2	1	248	96	341	2.14e-116	429	248	100	Eukaryota small subunit ribosomal RNA gene, partial sequence; internal transcribed spacer 1, 5.8S ribosomal RNA gene, and internal transcribed spacer 2, complete sequence; and large subunit ribosomal RNA gene, partial sequence.	Eukaryota; Fungi; Dikarya; Ascomycota; Pezizomycotina; Dothideomycetes; Pleosporomycetidae; Pleosporales; Pleosporales incertae sedis; Monodictys	Chaetomiaceae_unclassified
sq65;size=7979;	MH857724.1	97.984	248	3	2	1	248	9	254	2.14e-116	429	248	100	Eukaryota small subunit ribosomal RNA gene, partial sequence; internal transcribed spacer 1, 5.8S ribosomal RNA gene, and internal transcribed spacer 2, complete sequence; and large subunit ribosomal RNA gene, partial sequence.	Eukaryota; Fungi; Dikarya; Ascomycota; Pezizomycotina; Dothideomycetes; Pleosporomycetidae; Pleosporales; Pleosporales incertae sedis; Monodictys	Chaetomiaceae_unclassified
sq65;size=7979;	KT347318.1	97.984	248	3	2	1	248	2	247	2.14e-116	429	248	100	Chaetomium murorum strain CGMCC3.11382 18S ribosomal RNA gene, partial sequence; internal transcribed spacer 1, 5.8S ribosomal RNA gene, and internal transcribed spacer 2, complete sequence; and 28S ribosomal RNA gene, partial sequence.	Eukaryota; Fungi; Dikarya; Ascomycota; Pezizomycotina; Sordariomycetes; Sordariomycetidae; Sordariales; Chaetomiaceae; Botryotrichum	Chaetomiaceae_unclassified
sq65;size=7979;	JQ781752.1	97.984	248	3	2	1	248	3	248	2.14e-116	429	248	100	Thielavia hyalocarpa isolate A28G 18S ribosomal RNA gene, partial sequence; internal transcribed spacer 1 and 5.8S ribosomal RNA gene, complete sequence; and internal transcribed spacer 2, partial sequence.	Eukaryota; Fungi; Dikarya; Ascomycota; Pezizomycotina; Sordariomycetes; Sordariomycetidae; Sordariales; Chaetomiaceae; Thielavia	Chaetomiaceae_unclassified
sq65;size=7979;	JQ946413.1	97.984	248	3	2	1	248	11	256	2.14e-116	429	248	100	Chaetomium murorum strain L19_2 internal transcribed spacer 1, partial sequence; 5.8S ribosomal RNA gene, complete sequence; and internal transcribed spacer 2, partial sequence.	Eukaryota; Fungi; Dikarya; Ascomycota; Pezizomycotina; Sordariomycetes; Sordariomycetidae; Sordariales; Chaetomiaceae; Botryotrichum	Chaetomiaceae_unclassified
sq65;size=7979;	EU620166.1	97.984	248	3	2	1	248	316	561	2.14e-116	429	248	100	Leotiomyceta small subunit ribosomal RNA gene, partial sequence; internal transcribed spacer 1, 5.8S ribosomal RNA gene, and internal transcribed spacer 2, complete sequence; and large subunit ribosomal RNA gene, partial sequence.	Eukaryota; Fungi; Dikarya; Ascomycota; Pezizomycotina; Eurotiomycetes; Eurotiomycetidae; Eurotiales; Aspergillaceae; Penicillium	Chaetomiaceae_unclassified
sq65;size=7979;	MH860918.1	97.967	246	3	2	3	248	1	244	2.76e-115	425	248	99	Eukaryota small subunit ribosomal RNA gene, partial sequence; internal transcribed spacer 1, 5.8S ribosomal RNA gene, and internal transcribed spacer 2, complete sequence; and large subunit ribosomal RNA gene, partial sequence.	Eukaryota; Fungi; Dikarya; Ascomycota; Pezizomycotina; Dothideomycetes; Pleosporomycetidae; Pleosporales; Pleosporales incertae sedis; Monodictys	Chaetomiaceae_unclassified
sq65;size=7979;	MH864230.1	97.959	245	3	2	4	248	1	243	9.94e-115	424	248	99	Eukaryota small subunit ribosomal RNA gene, partial sequence; internal transcribed spacer 1, 5.8S ribosomal RNA gene, and internal transcribed spacer 2, complete sequence; and large subunit ribosomal RNA gene, partial sequence.	Eukaryota; Fungi; Dikarya; Ascomycota; Pezizomycotina; Dothideomycetes; Pleosporomycetidae; Pleosporales; Pleosporales incertae sedis; Monodictys	Chaetomiaceae_unclassified
sq65;size=7979;	MH860355.1	97.959	245	3	2	4	248	1	243	9.94e-115	424	248	99	Eukaryota small subunit ribosomal RNA gene, partial sequence; internal transcribed spacer 1, 5.8S ribosomal RNA gene, and internal transcribed spacer 2, complete sequence; and large subunit ribosomal RNA gene, partial sequence.	Eukaryota; Fungi; Dikarya; Ascomycota; Pezizomycotina; Dothideomycetes; Pleosporomycetidae; Pleosporales; Pleosporales incertae sedis; Monodictys	Chaetomiaceae_unclassified
sq65;size=7979;	MH854656.1	97.59	249	3	3	1	248	96	342	9.94e-115	424	248	100	Eukaryota small subunit ribosomal RNA gene, partial sequence; internal transcribed spacer 1, 5.8S ribosomal RNA gene, and internal transcribed spacer 2, complete sequence; and large subunit ribosomal RNA gene, partial sequence.	Eukaryota; Fungi; Dikarya; Ascomycota; Pezizomycotina; Dothideomycetes; Pleosporomycetidae; Pleosporales; Pleosporales incertae sedis; Monodictys	Chaetomiaceae_unclassified
sq67;size=7488;	KU518993.1	94.118	340	14	5	7	341	1	339	2.06e-141	512	341	98	Tulostoma cf. cretaceum Knudsen0107 18S ribosomal RNA gene, partial sequence; internal transcribed spacer 1, 5.8S ribosomal RNA gene, and internal transcribed spacer 2, complete sequence; and 28S ribosomal RNA region gene, partial sequence.	Eukaryota; Fungi; Dikarya; Basidiomycota; Agaricomycotina; Agaricomycetes; Agaricomycetidae; Agaricales; Agaricaceae; Tulostoma	Tulostoma
sq67;size=7488;	KU519000.1	94.083	338	16	4	7	341	1	337	7.42e-141	510	341	98	Tulostoma cf. cretaceum MJ9304 18S ribosomal RNA gene, partial sequence; internal transcribed spacer 1, 5.8S ribosomal RNA gene, and internal transcribed spacer 2, complete sequence; and 28S ribosomal RNA region gene, partial sequence.	Eukaryota; Fungi; Dikarya; Basidiomycota; Agaricomycotina; Agaricomycetes; Agaricomycetidae; Agaricales; Agaricaceae; Tulostoma	Tulostoma
sq67;size=7488;	KU518999.1	94.083	338	16	4	7	341	1	337	7.42e-141	510	341	98	Tulostoma cf. cretaceum AH3955 18S ribosomal RNA gene, partial sequence; internal transcribed spacer 1, 5.8S ribosomal RNA gene, and internal transcribed spacer 2, complete sequence; and 28S ribosomal RNA region gene, partial sequence.	Eukaryota; Fungi; Dikarya; Basidiomycota; Agaricomycotina; Agaricomycetes; Agaricomycetidae; Agaricales; Agaricaceae; Tulostoma	Tulostoma
sq67;size=7488;	KU518997.1	94.083	338	16	4	7	341	1	337	7.42e-141	510	341	98	Tulostoma cf. cretaceum MJ6194 18S ribosomal RNA gene, partial sequence; internal transcribed spacer 1, 5.8S ribosomal RNA gene, and internal transcribed spacer 2, complete sequence; and 28S ribosomal RNA region gene, partial sequence.	Eukaryota; Fungi; Dikarya; Basidiomycota; Agaricomycotina; Agaricomycetes; Agaricomycetidae; Agaricales; Agaricaceae; Tulostoma	Tulostoma
sq67;size=7488;	KU518994.1	92.647	340	19	5	7	341	1	339	4.5e-133	484	341	98	Tulostoma cf. cretaceum MJ8821 18S ribosomal RNA gene, partial sequence; internal transcribed spacer 1, 5.8S ribosomal RNA gene, and internal transcribed spacer 2, complete sequence; and 28S ribosomal RNA region gene, partial sequence.	Eukaryota; Fungi; Dikarya; Basidiomycota; Agaricomycotina; Agaricomycetes; Agaricomycetidae; Agaricales; Agaricaceae; Tulostoma	Tulostoma
sq67;size=7488;	KU518995.1	91.497	294	21	4	51	341	1	293	4.66e-108	401	341	85	Tulostoma cf. cretaceum MJ6103 18S ribosomal RNA gene, partial sequence; internal transcribed spacer 1, 5.8S ribosomal RNA gene, and internal transcribed spacer 2, complete sequence; and 28S ribosomal RNA region gene, partial sequence.	Eukaryota; Fungi; Dikarya; Basidiomycota; Agaricomycotina; Agaricomycetes; Agaricomycetidae; Agaricales; Agaricaceae; Tulostoma	Tulostoma
sq67;size=7488;	KU518998.1	91.724	290	20	4	55	341	1	289	1.67e-107	399	341	84	Tulostoma cf. cretaceum AH13672 18S ribosomal RNA gene, partial sequence; internal transcribed spacer 1, 5.8S ribosomal RNA gene, and internal transcribed spacer 2, complete sequence; and 28S ribosomal RNA region gene, partial sequence.	Eukaryota; Fungi; Dikarya; Basidiomycota; Agaricomycotina; Agaricomycetes; Agaricomycetidae; Agaricales; Agaricaceae; Tulostoma	Tulostoma
sq67;size=7488;	KU518996.1	91.156	294	22	4	51	341	1	293	2.17e-106	396	341	85	Tulostoma cf. cretaceum MJ7759 18S ribosomal RNA gene, partial sequence; internal transcribed spacer 1, 5.8S ribosomal RNA gene, and internal transcribed spacer 2, complete sequence; and 28S ribosomal RNA region gene, partial sequence.	Eukaryota; Fungi; Dikarya; Basidiomycota; Agaricomycotina; Agaricomycetes; Agaricomycetidae; Agaricales; Agaricaceae; Tulostoma	Tulostoma
sq67;size=7488;	NR_154522.1	86.957	345	31	13	7	341	1	341	2.82e-100	375	341	98	Tulostoma pseudopulchellum AH 11605 ITS region; from TYPE material.	Eukaryota; Fungi; Dikarya; Basidiomycota; Agaricomycotina; Agaricomycetes; Agaricomycetidae; Agaricales; Agaricaceae; Tulostoma	Tulostoma
sq67;size=7488;	KX513827.1	86.957	345	31	13	7	341	1	341	2.82e-100	375	341	98	Tulostoma pseudopulchellum voucher AH11605 small subunit ribosomal RNA gene, partial sequence; internal transcribed spacer 1, 5.8S ribosomal RNA gene, and internal transcribed spacer 2, complete sequence; and large subunit ribosomal RNA gene, partial sequence.	Eukaryota; Fungi; Dikarya; Basidiomycota; Agaricomycotina; Agaricomycetes; Agaricomycetidae; Agaricales; Agaricaceae; Tulostoma	Tulostoma
sq68;size=7317;	EU379199.1	85.774	239	22	8	49	282	1	232	2.99e-60	243	282	83	Spizellomycetaceae internal transcribed spacer 1, partial sequence; 5.8S ribosomal RNA gene, complete sequence; and internal transcribed spacer 2, partial sequence.	Eukaryota; Fungi; Chytridiomycota; Chytridiomycetes; Rhizophlyctidales; Rhizophlyctidaceae; Rhizophlyctis	Rhizophlyctis
sq68;size=7317;	EU379226.1	84.519	239	25	9	49	282	1	232	3.01e-55	226	282	83	Spizellomycetaceae internal transcribed spacer 1, partial sequence; 5.8S ribosomal RNA gene, complete sequence; and internal transcribed spacer 2, partial sequence.	Eukaryota; Fungi; Chytridiomycota; Chytridiomycetes; Rhizophlyctidales; Rhizophlyctidaceae; Rhizophlyctis	Rhizophlyctis
sq68;size=7317;	EU379215.1	84.127	252	19	14	49	282	1	249	1.08e-54	224	282	83	Spizellomycetaceae internal transcribed spacer 1, partial sequence; 5.8S ribosomal RNA gene, complete sequence; and internal transcribed spacer 2, partial sequence.	Eukaryota; Fungi; Chytridiomycota; Chytridiomycetes; Rhizophlyctidales; Rhizophlyctidaceae; Rhizophlyctis	Rhizophlyctis
sq68;size=7317;	EU379204.1	84.232	241	23	11	49	282	1	233	1.4e-53	220	282	83	Spizellomycetaceae internal transcribed spacer 1, partial sequence; 5.8S ribosomal RNA gene, complete sequence; and internal transcribed spacer 2, partial sequence.	Eukaryota; Fungi; Chytridiomycota; Chytridiomycetes; Rhizophlyctidales; Rhizophlyctidaceae; Rhizophlyctis	Rhizophlyctis
sq68;size=7317;	EU379216.1	83.465	254	19	15	49	282	1	251	6.51e-52	215	282	83	Spizellomycetaceae internal transcribed spacer 1, partial sequence; 5.8S ribosomal RNA gene, complete sequence; and internal transcribed spacer 2, partial sequence.	Eukaryota; Fungi; Chytridiomycota; Chytridiomycetes; Rhizophlyctidales; Rhizophlyctidaceae; Rhizophlyctis	Rhizophlyctis
sq68;size=7317;	EU379230.1	82.692	260	14	12	49	282	1	255	5.07e-48	202	282	83	Spizellomycetaceae internal transcribed spacer 1, partial sequence; 5.8S ribosomal RNA gene, complete sequence; and internal transcribed spacer 2, partial sequence.	Eukaryota; Fungi; Chytridiomycota; Chytridiomycetes; Rhizophlyctidales; Rhizophlyctidaceae; Rhizophlyctis	Rhizophlyctis
sq68;size=7317;	EU379237.1	82.186	247	24	15	49	282	1	240	8.48e-46	195	282	83	Spizellomycetaceae internal transcribed spacer 1, partial sequence; 5.8S ribosomal RNA gene, complete sequence; and internal transcribed spacer 2, partial sequence.	Eukaryota; Fungi; Chytridiomycota; Chytridiomycetes; Rhizophlyctidales; Rhizophlyctidaceae; Rhizophlyctis	Rhizophlyctis
sq68;size=7317;	EU379205.1	92.913	127	4	3	157	282	124	246	2.38e-41	180	282	45	Spizellomycetaceae internal transcribed spacer 1, partial sequence; 5.8S ribosomal RNA gene, complete sequence; and internal transcribed spacer 2, partial sequence.	Eukaryota; Fungi; Chytridiomycota; Chytridiomycetes; Rhizophlyctidales; Rhizophlyctidaceae; Rhizophlyctis	Rhizophlyctis
sq68;size=7317;	EU379228.1	80.876	251	26	15	49	282	1	246	8.54e-41	178	282	83	Spizellomycetaceae internal transcribed spacer 1, partial sequence; 5.8S ribosomal RNA gene, complete sequence; and internal transcribed spacer 2, partial sequence.	Eukaryota; Fungi; Chytridiomycota; Chytridiomycetes; Rhizophlyctidales; Rhizophlyctidaceae; Rhizophlyctis	Rhizophlyctis
sq68;size=7317;	EU379231.1	80.469	256	23	17	49	282	1	251	1.43e-38	171	282	83	Spizellomycetaceae internal transcribed spacer 1, partial sequence; 5.8S ribosomal RNA gene, complete sequence; and internal transcribed spacer 2, partial sequence.	Eukaryota; Fungi; Chytridiomycota; Chytridiomycetes; Rhizophlyctidales; Rhizophlyctidaceae; Rhizophlyctis	Rhizophlyctis
sq7;size=50331;	KY769556.1	95.726	234	7	2	16	249	325	555	1.02e-99	374	251	93	Verrucariaceae small subunit ribosomal RNA gene, partial sequence; internal transcribed spacer 1, 5.8S ribosomal RNA gene, and internal transcribed spacer 2, complete sequence; and large subunit ribosomal RNA gene, partial sequence.	Eukaryota; Fungi; Dikarya; Ascomycota; Pezizomycotina; Eurotiomycetes; Chaetothyriomycetidae; Verrucariales; Verrucariaceae; Dermatocarpon	Endocarpon
sq7;size=50331;	JQ927447.1	95.726	234	7	2	16	249	325	555	1.02e-99	374	251	93	Chaetothyriomycetidae small subunit ribosomal RNA gene, partial sequence; internal transcribed spacer 1, 5.8S ribosomal RNA gene, and internal transcribed spacer 2, complete sequence; and large subunit ribosomal RNA gene, partial sequence.	Eukaryota; Fungi; Dikarya; Ascomycota; Pezizomycotina; Eurotiomycetes; Chaetothyriomycetidae; Verrucariales; Verrucariaceae; Endocarpon	Endocarpon
sq7;size=50331;	JF831049.1	93.617	235	9	4	16	249	236	465	2.21e-91	346	251	93	Endocarpon sp. CH100084 18S ribosomal RNA gene, partial sequence; internal transcribed spacer 1, 5.8S ribosomal RNA gene, and internal transcribed spacer 2, complete sequence; and 28S ribosomal RNA gene, partial sequence.	Eukaryota; Fungi; Dikarya; Ascomycota; Pezizomycotina; Eurotiomycetes; Chaetothyriomycetidae; Verrucariales; Verrucariaceae; Endocarpon	Endocarpon
sq7;size=50331;	DQ826735.1	93.22	236	10	5	16	249	250	481	2.86e-90	342	251	93	Chaetothyriomycetidae 18S ribosomal RNA gene, partial sequence; internal transcribed spacer 1, 5.8S ribosomal RNA gene, and internal transcribed spacer 2, complete sequence; and 28S ribosomal RNA gene, partial sequence.	Eukaryota; Fungi; Dikarya; Ascomycota; Pezizomycotina; Eurotiomycetes; Chaetothyriomycetidae; Verrucariales; Verrucariaceae; Endocarpon	Endocarpon
sq7;size=50331;	KF959779.1	91.498	247	13	6	6	251	233	472	1.72e-87	333	251	98	Verrucariaceae small subunit ribosomal RNA gene, partial sequence; internal transcribed spacer 1, 5.8S ribosomal RNA gene, and internal transcribed spacer 2, complete sequence; and large subunit ribosomal RNA gene, partial sequence.	Eukaryota; Fungi; Dikarya; Ascomycota; Pezizomycotina; Eurotiomycetes; Chaetothyriomycetidae; Verrucariales; Verrucariaceae; Verrucaria	Endocarpon
sq7;size=50331;	KM243203.1	90.476	252	19	4	1	251	8	255	8.02e-86	327	251	100	Verrucaria humida voucher A. Orange 21178 (NMW - C.2012.002.165) 18S ribosomal RNA gene, partial sequence; and internal transcribed spacer 1, 5.8S ribosomal RNA gene, and internal transcribed spacer 2, complete sequence.	Eukaryota; Fungi; Dikarya; Ascomycota; Pezizomycotina; Eurotiomycetes; Chaetothyriomycetidae; Verrucariales; Verrucariaceae; Verrucaria	Endocarpon
sq7;size=50331;	KM243199.1	90.476	252	19	4	1	251	10	257	8.02e-86	327	251	100	Verrucaria humida voucher A. Orange 16783 (NMW - C.2007.001.3859) 18S ribosomal RNA gene, partial sequence; internal transcribed spacer 1, 5.8S ribosomal RNA gene, and internal transcribed spacer 2, complete sequence; and 28S large subunit ribosomal RNA gene, partial sequence.	Eukaryota; Fungi; Dikarya; Ascomycota; Pezizomycotina; Eurotiomycetes; Chaetothyriomycetidae; Verrucariales; Verrucariaceae; Verrucaria	Endocarpon
sq7;size=50331;	FJ664854.1	90.476	252	19	4	1	251	10	257	8.02e-86	327	251	100	Verrucaria sp. A. Orange 16783 18S small subunit ribosomal RNA gene, partial sequence; internal transcribed spacer 1, 5.8S ribosomal RNA gene, and internal transcribed spacer 2, complete sequence; and 28S large subunit ribosomal RNA gene, partial sequence.	Eukaryota; Fungi; Dikarya; Ascomycota; Pezizomycotina; Eurotiomycetes; Chaetothyriomycetidae; Verrucariales; Verrucariaceae; Verrucaria	Endocarpon
sq7;size=50331;	KF959778.1	91.915	235	12	5	16	249	251	479	2.88e-85	326	251	93	Verrucariaceae small subunit ribosomal RNA gene, partial sequence; internal transcribed spacer 1, 5.8S ribosomal RNA gene, and internal transcribed spacer 2, complete sequence; and large subunit ribosomal RNA gene, partial sequence.	Eukaryota; Fungi; Dikarya; Ascomycota; Pezizomycotina; Eurotiomycetes; Chaetothyriomycetidae; Verrucariales; Verrucariaceae; Verrucaria	Endocarpon
sq7;size=50331;	KY682866.1	91.88	234	14	3	16	249	2	230	3.73e-84	322	251	93	Endocarpon crystallinum voucher O-L-203077 small subunit ribosomal RNA gene, partial sequence; internal transcribed spacer 1, 5.8S ribosomal RNA gene, and internal transcribed spacer 2, complete sequence; and large subunit ribosomal RNA gene, partial sequence.	Eukaryota; Fungi; Dikarya; Ascomycota; Pezizomycotina; Eurotiomycetes; Chaetothyriomycetidae; Verrucariales; Verrucariaceae; Endocarpon	Endocarpon
sq70;size=7239;	MH050392.1	100	240	0	0	1	240	10	249	7.63e-121	444	240	100	Paramyrothecium roridum isolate NYQB452 small subunit ribosomal RNA gene, partial sequence; internal transcribed spacer 1, 5.8S ribosomal RNA gene, and internal transcribed spacer 2, complete sequence; and large subunit ribosomal RNA gene, partial sequence.	Eukaryota; Fungi; Dikarya; Ascomycota; Pezizomycotina; Sordariomycetes; Hypocreomycetidae; Hypocreales; Stachybotryaceae; Paramyrothecium	Paramyrothecium
sq70;size=7239;	KY264167.1	100	240	0	0	1	240	16	255	7.63e-121	444	240	100	Paramyrothecium roridum isolate KP10087 small subunit ribosomal RNA gene, partial sequence; internal transcribed spacer 1, 5.8S ribosomal RNA gene, and internal transcribed spacer 2, complete sequence; and large subunit ribosomal RNA gene, partial sequence.	Eukaryota; Fungi; Dikarya; Ascomycota; Pezizomycotina; Sordariomycetes; Hypocreomycetidae; Hypocreales; Stachybotryaceae; Paramyrothecium	Paramyrothecium
sq70;size=7239;	JF724154.1	100	240	0	0	1	240	9	248	7.63e-121	444	240	100	Myrothecium roridum 18S ribosomal RNA gene, partial sequence; internal transcribed spacer 1, 5.8S ribosomal RNA gene, and internal transcribed spacer 2, complete sequence; and 28S ribosomal RNA gene, partial sequence.	Eukaryota; Fungi; Dikarya; Ascomycota; Pezizomycotina; Sordariomycetes; Hypocreomycetidae; Hypocreales; Stachybotryaceae; Paramyrothecium	Paramyrothecium
sq70;size=7239;	JF724153.1	100	240	0	0	1	240	9	248	7.63e-121	444	240	100	Myrothecium roridum 18S ribosomal RNA gene, partial sequence; internal transcribed spacer 1, 5.8S ribosomal RNA gene, and internal transcribed spacer 2, complete sequence; and 28S ribosomal RNA gene, partial sequence.	Eukaryota; Fungi; Dikarya; Ascomycota; Pezizomycotina; Sordariomycetes; Hypocreomycetidae; Hypocreales; Stachybotryaceae; Paramyrothecium	Paramyrothecium
sq70;size=7239;	EU927366.1	100	240	0	0	1	240	9	248	7.63e-121	444	240	100	Myrothecium roridum strain CICR 18S ribosomal RNA gene, partial sequence; internal transcribed spacer 1, 5.8S ribosomal RNA gene, and internal transcribed spacer 2, complete sequence; and 28S ribosomal RNA gene, partial sequence.	Eukaryota; Fungi; Dikarya; Ascomycota; Pezizomycotina; Sordariomycetes; Hypocreomycetidae; Hypocreales; Stachybotryaceae; Paramyrothecium	Paramyrothecium
sq70;size=7239;	MF401397.1	99.583	240	1	0	1	240	9	248	3.55e-119	438	240	100	Paramyrothecium roridum small subunit ribosomal RNA gene, partial sequence; internal transcribed spacer 1, 5.8S ribosomal RNA gene, and internal transcribed spacer 2, complete sequence; and large subunit ribosomal RNA gene, partial sequence.	Eukaryota; Fungi; Dikarya; Ascomycota; Pezizomycotina; Sordariomycetes; Hypocreomycetidae; Hypocreales; Stachybotryaceae; Paramyrothecium	Paramyrothecium
sq70;size=7239;	KU059979.1	99.585	241	0	1	1	240	2	242	3.55e-119	438	240	100	Fungi 18S ribosomal RNA gene, partial sequence; internal transcribed spacer 1, 5.8S ribosomal RNA gene, and internal transcribed spacer 2, complete sequence; and 28S ribosomal RNA gene, partial sequence.	Eukaryota; Fungi; Dikarya; Ascomycota; Pezizomycotina; Eurotiomycetes; Eurotiomycetidae; Eurotiales; Aspergillaceae; Penicillium	Paramyrothecium
sq70;size=7239;	JF724156.1	99.583	240	1	0	1	240	9	248	3.55e-119	438	240	100	Myrothecium roridum 18S ribosomal RNA gene, partial sequence; internal transcribed spacer 1, 5.8S ribosomal RNA gene, and internal transcribed spacer 2, complete sequence; and 28S ribosomal RNA gene, partial sequence.	Eukaryota; Fungi; Dikarya; Ascomycota; Pezizomycotina; Sordariomycetes; Hypocreomycetidae; Hypocreales; Stachybotryaceae; Paramyrothecium	Paramyrothecium
sq70;size=7239;	AM920397.1	99.583	240	1	0	1	240	1	240	3.55e-119	438	240	100	Pteris ensiformis ITS1, 5.8S rRNA gene and ITS2 from Palayamkottai, India	Eukaryota; Viridiplantae; Streptophyta; Embryophyta; Tracheophyta; Polypodiopsida; Polypodiidae; Polypodiales; Pteridineae; Pteridaceae; Pteridoideae; Pteris; Campteria; Pteris sect. Excelsae	Paramyrothecium
sq70;size=7239;	KY582186.1	99.583	240	0	1	2	240	1	240	1.28e-118	436	240	100	Ascomycota 18S ribosomal RNA gene, partial sequence; 5.8S ribosomal RNA gene, complete sequence; and internal transcribed spacer 2, partial sequence.	Eukaryota; Fungi; Dikarya; Ascomycota; Pezizomycotina; Dothideomycetes; Pleosporomycetidae; Pleosporales; Pleosporineae; Pleosporaceae; Curvularia	Paramyrothecium
sq75;size=6291;	KU518993.1	94.69	339	13	4	7	340	1	339	3.43e-144	521	340	98	Tulostoma cf. cretaceum Knudsen0107 18S ribosomal RNA gene, partial sequence; internal transcribed spacer 1, 5.8S ribosomal RNA gene, and internal transcribed spacer 2, complete sequence; and 28S ribosomal RNA region gene, partial sequence.	Eukaryota; Fungi; Dikarya; Basidiomycota; Agaricomycotina; Agaricomycetes; Agaricomycetidae; Agaricales; Agaricaceae; Tulostoma	Tulostoma
sq75;size=6291;	KU519000.1	94.659	337	15	3	7	340	1	337	1.23e-143	520	340	98	Tulostoma cf. cretaceum MJ9304 18S ribosomal RNA gene, partial sequence; internal transcribed spacer 1, 5.8S ribosomal RNA gene, and internal transcribed spacer 2, complete sequence; and 28S ribosomal RNA region gene, partial sequence.	Eukaryota; Fungi; Dikarya; Basidiomycota; Agaricomycotina; Agaricomycetes; Agaricomycetidae; Agaricales; Agaricaceae; Tulostoma	Tulostoma
sq75;size=6291;	KU518999.1	94.659	337	15	3	7	340	1	337	1.23e-143	520	340	98	Tulostoma cf. cretaceum AH3955 18S ribosomal RNA gene, partial sequence; internal transcribed spacer 1, 5.8S ribosomal RNA gene, and internal transcribed spacer 2, complete sequence; and 28S ribosomal RNA region gene, partial sequence.	Eukaryota; Fungi; Dikarya; Basidiomycota; Agaricomycotina; Agaricomycetes; Agaricomycetidae; Agaricales; Agaricaceae; Tulostoma	Tulostoma
sq75;size=6291;	KU518997.1	94.659	337	15	3	7	340	1	337	1.23e-143	520	340	98	Tulostoma cf. cretaceum MJ6194 18S ribosomal RNA gene, partial sequence; internal transcribed spacer 1, 5.8S ribosomal RNA gene, and internal transcribed spacer 2, complete sequence; and 28S ribosomal RNA region gene, partial sequence.	Eukaryota; Fungi; Dikarya; Basidiomycota; Agaricomycotina; Agaricomycetes; Agaricomycetidae; Agaricales; Agaricaceae; Tulostoma	Tulostoma
sq75;size=6291;	KU518994.1	93.215	339	18	4	7	340	1	339	7.47e-136	494	340	98	Tulostoma cf. cretaceum MJ8821 18S ribosomal RNA gene, partial sequence; internal transcribed spacer 1, 5.8S ribosomal RNA gene, and internal transcribed spacer 2, complete sequence; and 28S ribosomal RNA region gene, partial sequence.	Eukaryota; Fungi; Dikarya; Basidiomycota; Agaricomycotina; Agaricomycetes; Agaricomycetidae; Agaricales; Agaricaceae; Tulostoma	Tulostoma
sq75;size=6291;	KU518995.1	92.15	293	20	3	51	340	1	293	7.74e-111	411	340	85	Tulostoma cf. cretaceum MJ6103 18S ribosomal RNA gene, partial sequence; internal transcribed spacer 1, 5.8S ribosomal RNA gene, and internal transcribed spacer 2, complete sequence; and 28S ribosomal RNA region gene, partial sequence.	Eukaryota; Fungi; Dikarya; Basidiomycota; Agaricomycotina; Agaricomycetes; Agaricomycetidae; Agaricales; Agaricaceae; Tulostoma	Tulostoma
sq75;size=6291;	KU518998.1	92.388	289	19	3	55	340	1	289	2.78e-110	409	340	84	Tulostoma cf. cretaceum AH13672 18S ribosomal RNA gene, partial sequence; internal transcribed spacer 1, 5.8S ribosomal RNA gene, and internal transcribed spacer 2, complete sequence; and 28S ribosomal RNA region gene, partial sequence.	Eukaryota; Fungi; Dikarya; Basidiomycota; Agaricomycotina; Agaricomycetes; Agaricomycetidae; Agaricales; Agaricaceae; Tulostoma	Tulostoma
sq75;size=6291;	KU518996.1	91.809	293	21	3	51	340	1	293	3.6e-109	405	340	85	Tulostoma cf. cretaceum MJ7759 18S ribosomal RNA gene, partial sequence; internal transcribed spacer 1, 5.8S ribosomal RNA gene, and internal transcribed spacer 2, complete sequence; and 28S ribosomal RNA region gene, partial sequence.	Eukaryota; Fungi; Dikarya; Basidiomycota; Agaricomycotina; Agaricomycetes; Agaricomycetidae; Agaricales; Agaricaceae; Tulostoma	Tulostoma
sq75;size=6291;	KU519011.1	87.464	343	31	10	7	340	1	340	4.69e-103	385	340	98	Tulostoma sp. 3 EL-2016 voucher MJ7803 18S ribosomal RNA gene, partial sequence; internal transcribed spacer 1, 5.8S ribosomal RNA gene, and internal transcribed spacer 2, complete sequence; and 28S ribosomal RNA region gene, partial sequence.	Eukaryota; Fungi; Dikarya; Basidiomycota; Agaricomycotina; Agaricomycetes; Agaricomycetidae; Agaricales; Agaricaceae; Tulostoma	Tulostoma
sq75;size=6291;	KU519009.1	87.464	343	31	10	7	340	1	340	4.69e-103	385	340	98	Tulostoma sp. 3 EL-2016 voucher MJ871 18S ribosomal RNA gene, partial sequence; internal transcribed spacer 1, 5.8S ribosomal RNA gene, and internal transcribed spacer 2, complete sequence; and 28S ribosomal RNA region gene, partial sequence.	Eukaryota; Fungi; Dikarya; Basidiomycota; Agaricomycotina; Agaricomycetes; Agaricomycetidae; Agaricales; Agaricaceae; Tulostoma	Tulostoma
sq8;size=47739;	MK281701.1	95.276	254	8	4	1	252	1	252	1.67e-107	399	252	100	Preussia sp. (in: Fungi) clone SH127040.07FU_HQ115714_reps small subunit ribosomal RNA gene, partial sequence; internal transcribed spacer 1, complete sequence; and 5.8S ribosomal RNA gene, partial sequence.	Eukaryota; Fungi; Dikarya; Ascomycota; Pezizomycotina; Dothideomycetes; Pleosporomycetidae; Pleosporales; Sporormiaceae; Preussia/Sporomiella species complex; Preussia	Preussia
sq8;size=47739;	KX213846.1	92.157	255	13	5	4	252	1	254	1.32e-93	353	252	99	leotiomyceta small subunit ribosomal RNA gene, partial sequence; internal transcribed spacer 1 and 5.8S ribosomal RNA gene, complete sequence; and internal transcribed spacer 2, partial sequence.	Eukaryota; Fungi; Dikarya; Ascomycota; Pezizomycotina; Dothideomycetes; Dothideomycetidae; Capnodiales; Cladosporiaceae; Cladosporium	Preussia
sq8;size=47739;	MH633963.1	92.126	254	12	7	6	252	1	253	4.76e-93	351	252	98	Fungi internal transcribed spacer 1, partial sequence; 5.8S ribosomal RNA gene and internal transcribed spacer 2, complete sequence; and large subunit ribosomal RNA gene, partial sequence.	Eukaryota; Fungi; Dikarya; Ascomycota; Pezizomycotina; Sordariomycetes; Xylariomycetidae; Xylariales; Sporocadaceae; Neopestalotiopsis	Preussia
sq8;size=47739;	HQ607971.1	91.221	262	13	7	1	252	9	270	6.15e-92	348	252	100	Fungi 18S ribosomal RNA gene, partial sequence; internal transcribed spacer 1, 5.8S ribosomal RNA gene, and internal transcribed spacer 2, complete sequence; and 28S ribosomal RNA gene, partial sequence.	Eukaryota; Fungi; Dikarya; Ascomycota; Pezizomycotina; Eurotiomycetes; Eurotiomycetidae; Eurotiales; Trichocomaceae; Talaromyces	Preussia
sq80;size=5639;	EU379209.1	85.417	240	23	11	77	309	1	235	3.86e-59	239	309	75	Spizellomycetaceae internal transcribed spacer 1, partial sequence; 5.8S ribosomal RNA gene, complete sequence; and internal transcribed spacer 2, partial sequence.	Eukaryota; Fungi; Chytridiomycota; Chytridiomycetes; Rhizophlyctidales; Rhizophlyctidaceae; Rhizophlyctis	Rhizophlyctis
sq80;size=5639;	AY349105.1	81.25	288	44	10	29	309	1	285	1.08e-54	224	309	91	Rhizophlyctis rosea strain BR109 internal transcribed spacer 1, partial sequence; 5.8S ribosomal RNA gene, complete sequence; and internal transcribed spacer 2, partial sequence.	Eukaryota; Fungi; Chytridiomycota; Chytridiomycetes; Rhizophlyctidales; Rhizophlyctidaceae; Rhizophlyctis	Rhizophlyctis
sq80;size=5639;	EU379206.1	84.082	245	22	15	77	309	1	240	1.4e-53	220	309	75	Spizellomycetaceae internal transcribed spacer 1, partial sequence; 5.8S ribosomal RNA gene, complete sequence; and internal transcribed spacer 2, partial sequence.	Eukaryota; Fungi; Chytridiomycota; Chytridiomycetes; Rhizophlyctidales; Rhizophlyctidaceae; Rhizophlyctis	Rhizophlyctis
sq80;size=5639;	EU379227.1	83.75	240	26	13	76	309	1	233	6.51e-52	215	309	76	Spizellomycetaceae internal transcribed spacer 1, partial sequence; 5.8S ribosomal RNA gene, complete sequence; and internal transcribed spacer 2, partial sequence.	Eukaryota; Fungi; Chytridiomycota; Chytridiomycetes; Rhizophlyctidales; Rhizophlyctidaceae; Rhizophlyctis	Rhizophlyctis
sq80;size=5639;	AY349106.1	80.623	289	42	14	29	309	1	283	8.42e-51	211	309	91	Rhizophlyctis rosea strain BR186 internal transcribed spacer 1, partial sequence; 5.8S ribosomal RNA gene, complete sequence; and internal transcribed spacer 2, partial sequence.	Eukaryota; Fungi; Chytridiomycota; Chytridiomycetes; Rhizophlyctidales; Rhizophlyctidaceae; Rhizophlyctis	Rhizophlyctis
sq80;size=5639;	EU379212.1	83.333	240	27	13	76	309	1	233	3.03e-50	209	309	76	Spizellomycetaceae internal transcribed spacer 1, partial sequence; 5.8S ribosomal RNA gene, complete sequence; and internal transcribed spacer 2, partial sequence.	Eukaryota; Fungi; Chytridiomycota; Chytridiomycetes; Rhizophlyctidales; Rhizophlyctidaceae; Rhizophlyctis	Rhizophlyctis
sq80;size=5639;	EU379202.1	83.333	240	27	13	76	309	1	233	3.03e-50	209	309	76	Spizellomycetaceae internal transcribed spacer 1, partial sequence; 5.8S ribosomal RNA gene, complete sequence; and internal transcribed spacer 2, partial sequence.	Eukaryota; Fungi; Chytridiomycota; Chytridiomycetes; Rhizophlyctidales; Rhizophlyctidaceae; Rhizophlyctis	Rhizophlyctis
sq80;size=5639;	EU379232.1	82.645	242	29	12	76	309	1	237	5.07e-48	202	309	76	Spizellomycetaceae internal transcribed spacer 1, partial sequence; 5.8S ribosomal RNA gene, complete sequence; and internal transcribed spacer 2, partial sequence.	Eukaryota; Fungi; Chytridiomycota; Chytridiomycetes; Rhizophlyctidales; Rhizophlyctidaceae; Rhizophlyctis	Rhizophlyctis
sq80;size=5639;	EU379234.1	80.833	240	33	13	76	309	1	233	3.07e-40	176	309	76	Spizellomycetaceae internal transcribed spacer 1, partial sequence; 5.8S ribosomal RNA gene, complete sequence; and internal transcribed spacer 2, partial sequence.	Eukaryota; Fungi; Chytridiomycota; Chytridiomycetes; Rhizophlyctidales; Rhizophlyctidaceae; Rhizophlyctis	Rhizophlyctis
sq80;size=5639;	EU379219.1	80.672	238	36	10	76	309	1	232	3.07e-40	176	309	76	Spizellomycetaceae internal transcribed spacer 1, partial sequence; 5.8S ribosomal RNA gene, complete sequence; and internal transcribed spacer 2, partial sequence.	Eukaryota; Fungi; Chytridiomycota; Chytridiomycetes; Rhizophlyctidales; Rhizophlyctidaceae; Rhizophlyctis	Rhizophlyctis
sq85;size=5378;	AY997078.1	90.637	267	21	3	47	312	1	264	4.76e-93	351	312	85	Rhizophlyctis rosea isolate AFTOL-ID 43 internal transcribed spacer 1, partial sequence; 5.8S ribosomal RNA gene, complete sequence; and internal transcribed spacer 2, partial sequence.	Eukaryota; Fungi; Chytridiomycota; Chytridiomycetes; Rhizophlyctidales; Rhizophlyctidaceae; Rhizophlyctis	Rhizophlyctis
sq85;size=5378;	EU379206.1	91.322	242	13	7	77	312	1	240	1.04e-84	324	312	76	Spizellomycetaceae internal transcribed spacer 1, partial sequence; 5.8S ribosomal RNA gene, complete sequence; and internal transcribed spacer 2, partial sequence.	Eukaryota; Fungi; Chytridiomycota; Chytridiomycetes; Rhizophlyctidales; Rhizophlyctidaceae; Rhizophlyctis	Rhizophlyctis
sq85;size=5378;	EU379236.1	90.717	237	19	3	77	312	1	235	2.24e-81	313	312	76	Spizellomycetaceae internal transcribed spacer 1, partial sequence; 5.8S ribosomal RNA gene, complete sequence; and internal transcribed spacer 2, partial sequence.	Eukaryota; Fungi; Chytridiomycota; Chytridiomycetes; Rhizophlyctidales; Rhizophlyctidaceae; Rhizophlyctis	Rhizophlyctis
sq85;size=5378;	AY349105.1	83.959	293	30	15	29	312	1	285	6.37e-67	265	312	91	Rhizophlyctis rosea strain BR109 internal transcribed spacer 1, partial sequence; 5.8S ribosomal RNA gene, complete sequence; and internal transcribed spacer 2, partial sequence.	Eukaryota; Fungi; Chytridiomycota; Chytridiomycetes; Rhizophlyctidales; Rhizophlyctidaceae; Rhizophlyctis	Rhizophlyctis
sq85;size=5378;	AY349106.1	84.014	294	26	19	29	312	1	283	2.29e-66	263	312	91	Rhizophlyctis rosea strain BR186 internal transcribed spacer 1, partial sequence; 5.8S ribosomal RNA gene, complete sequence; and internal transcribed spacer 2, partial sequence.	Eukaryota; Fungi; Chytridiomycota; Chytridiomycetes; Rhizophlyctidales; Rhizophlyctidaceae; Rhizophlyctis	Rhizophlyctis
sq85;size=5378;	EU379232.1	86.008	243	21	11	77	312	1	237	6.42e-62	248	312	76	Spizellomycetaceae internal transcribed spacer 1, partial sequence; 5.8S ribosomal RNA gene, complete sequence; and internal transcribed spacer 2, partial sequence.	Eukaryota; Fungi; Chytridiomycota; Chytridiomycetes; Rhizophlyctidales; Rhizophlyctidaceae; Rhizophlyctis	Rhizophlyctis
sq85;size=5378;	EU379227.1	85.417	240	24	8	77	312	1	233	3.86e-59	239	312	76	Spizellomycetaceae internal transcribed spacer 1, partial sequence; 5.8S ribosomal RNA gene, complete sequence; and internal transcribed spacer 2, partial sequence.	Eukaryota; Fungi; Chytridiomycota; Chytridiomycetes; Rhizophlyctidales; Rhizophlyctidaceae; Rhizophlyctis	Rhizophlyctis
sq85;size=5378;	EU379212.1	85.417	240	24	9	77	312	1	233	3.86e-59	239	312	76	Spizellomycetaceae internal transcribed spacer 1, partial sequence; 5.8S ribosomal RNA gene, complete sequence; and internal transcribed spacer 2, partial sequence.	Eukaryota; Fungi; Chytridiomycota; Chytridiomycetes; Rhizophlyctidales; Rhizophlyctidaceae; Rhizophlyctis	Rhizophlyctis
sq85;size=5378;	EU379202.1	85.417	240	24	9	77	312	1	233	3.86e-59	239	312	76	Spizellomycetaceae internal transcribed spacer 1, partial sequence; 5.8S ribosomal RNA gene, complete sequence; and internal transcribed spacer 2, partial sequence.	Eukaryota; Fungi; Chytridiomycota; Chytridiomycetes; Rhizophlyctidales; Rhizophlyctidaceae; Rhizophlyctis	Rhizophlyctis
sq85;size=5378;	EU379234.1	84.711	242	22	11	77	312	1	233	8.36e-56	228	312	76	Spizellomycetaceae internal transcribed spacer 1, partial sequence; 5.8S ribosomal RNA gene, complete sequence; and internal transcribed spacer 2, partial sequence.	Eukaryota; Fungi; Chytridiomycota; Chytridiomycetes; Rhizophlyctidales; Rhizophlyctidaceae; Rhizophlyctis	Rhizophlyctis
sq88;size=5244;	MH858353.1	92.164	268	10	8	7	271	1	260	4.72e-98	368	271	98	Eukaryota small subunit ribosomal RNA gene, partial sequence; internal transcribed spacer 1, 5.8S ribosomal RNA gene, and internal transcribed spacer 2, complete sequence; and large subunit ribosomal RNA gene, partial sequence.	Eukaryota; Fungi; Dikarya; Ascomycota; Pezizomycotina; Dothideomycetes; Pleosporomycetidae; Pleosporales; Pleosporales incertae sedis; Monodictys	Arthrobotrys
sq88;size=5244;	GU171371.1	90.681	279	14	9	1	271	317	591	7.9e-96	361	271	100	Arthrobotrys scaphoides strain H.B.6972 18S ribosomal RNA gene, partial sequence; internal transcribed spacer 1, 5.8S ribosomal RNA gene, and internal transcribed spacer 2, complete sequence; and 28S ribosomal RNA gene, partial sequence.	Eukaryota; Fungi; Dikarya; Ascomycota; Pezizomycotina; Orbiliomycetes; Orbiliales; Orbiliaceae; Arthrobotrys	Arthrobotrys
sq88;size=5244;	NR_145361.1	90.545	275	15	8	1	271	55	322	1.32e-93	353	271	100	Arthrobotrys scaphoides CBS 226.52 ITS region; from TYPE material.	Eukaryota; Fungi; Dikarya; Ascomycota; Pezizomycotina; Orbiliomycetes; Orbiliales; Orbiliaceae; Arthrobotrys	Arthrobotrys
sq88;size=5244;	GU171370.1	90.545	275	15	8	1	271	317	584	1.32e-93	353	271	100	Arthrobotrys scaphoides strain CBS 226.52 18S ribosomal RNA gene, partial sequence; internal transcribed spacer 1, 5.8S ribosomal RNA gene, and internal transcribed spacer 2, complete sequence; and 28S ribosomal RNA gene, partial sequence.	Eukaryota; Fungi; Dikarya; Ascomycota; Pezizomycotina; Orbiliomycetes; Orbiliales; Orbiliaceae; Arthrobotrys	Arthrobotrys
sq88;size=5244;	MF948389.1	91.154	260	12	9	16	271	403	655	2.86e-90	342	271	94	Arthrobotrys obovata strain YMF1.00011 small subunit ribosomal RNA gene, partial sequence; internal transcribed spacer 1, 5.8S ribosomal RNA gene, and internal transcribed spacer 2, complete sequence; and large subunit ribosomal RNA gene, partial sequence.	Eukaryota; Fungi; Dikarya; Ascomycota; Pezizomycotina; Orbiliomycetes; Orbiliales; Orbiliaceae; Arthrobotrys	Arthrobotrys
sq88;size=5244;	AF106526.1	89.606	279	16	11	1	271	622	895	2.86e-90	342	271	100	Pezizomycotina 18S small subunit ribosomal RNA gene, partial sequence; and internal transcribed spacer 1, 5.8S ribosomal RNA gene, and internal transcribed spacer 2, complete sequence.	Eukaryota; Fungi; Dikarya; Ascomycota; Pezizomycotina; Orbiliomycetes; Orbiliales; Orbiliaceae; Arthrobotrys	Arthrobotrys
sq88;size=5244;	MF782735.1	89.781	274	15	10	1	271	23	286	3.7e-89	339	271	100	Fungi 18S ribosomal RNA gene, partial sequence; internal transcribed spacer 1, 5.8S ribosomal RNA gene, and internal transcribed spacer 2, complete sequence; and 28S ribosomal RNA gene, partial sequence.	Eukaryota; Fungi; Dikarya; Ascomycota; Pezizomycotina; Sordariomycetes; Hypocreomycetidae; Microascales; Microascaceae; Acaulium	Arthrobotrys
sq88;size=5244;	KT215209.1	89.781	274	15	10	1	271	317	580	3.7e-89	339	271	100	Arthrobotrys cladodes var. macroides voucher SBUG 160 18S ribosomal RNA gene, partial sequence; internal transcribed spacer 1, 5.8S ribosomal RNA gene, and internal transcribed spacer 2, complete sequence; and 28S ribosomal RNA gene, partial sequence.	Eukaryota; Fungi; Dikarya; Ascomycota; Pezizomycotina; Orbiliomycetes; Orbiliales; Orbiliaceae; Arthrobotrys	Arthrobotrys
sq88;size=5244;	EU977538.1	89.568	278	13	14	3	271	1	271	3.7e-89	339	271	99	Orbiliaceae internal transcribed spacer 1, partial sequence; 5.8S ribosomal RNA gene, complete sequence; and internal transcribed spacer 2, partial sequence.	Eukaryota; Fungi; Dikarya; Ascomycota; Pezizomycotina; Orbiliomycetes; Orbiliales; Orbiliaceae; Arthrobotrys	Arthrobotrys
sq88;size=5244;	MF948425.1	90.734	259	14	8	16	271	357	608	1.33e-88	337	271	94	Orbilia sp. strain YMF1.03213 small subunit ribosomal RNA gene, partial sequence; internal transcribed spacer 1 and 5.8S ribosomal RNA gene, complete sequence; and internal transcribed spacer 2, partial sequence.	Eukaryota; Fungi; Dikarya; Ascomycota; Pezizomycotina; Orbiliomycetes; Orbiliales; Orbiliaceae; Orbilia	Arthrobotrys
sq89;size=5238;	MG098273.1	85.816	282	22	14	1	273	11	283	1.76e-72	283	273	100	Fungi small subunit ribosomal RNA gene, partial sequence; internal transcribed spacer 1, 5.8S ribosomal RNA gene, and internal transcribed spacer 2, complete sequence; and large subunit ribosomal RNA gene, partial sequence.	Eukaryota; Fungi; Dikarya; Ascomycota; Pezizomycotina; Dothideomycetes; Dothideomycetidae; Dothideales; Dothioraceae; Sydowia	Peziza
sq89;size=5238;	FJ872075.1	85.816	282	22	14	1	273	26	298	1.76e-72	283	273	100	Fungi 18S ribosomal RNA gene, partial sequence; internal transcribed spacer 1, 5.8S ribosomal RNA gene, and internal transcribed spacer 2, complete sequence; and 28S ribosomal RNA gene, partial sequence.	Eukaryota; Fungi; Dikarya; Basidiomycota; Agaricomycotina; Agaricomycetes; Agaricomycetidae; Agaricales; Physalacriaceae; Armillaria	Peziza
sq89;size=5238;	JN392333.1	85.252	278	30	11	1	273	8	279	2.95e-70	276	273	100	Eremiomyces magnisporus voucher AH39315 18S ribosomal RNA gene, partial sequence; internal transcribed spacer 1, 5.8S ribosomal RNA gene, and internal transcribed spacer 2, complete sequence; and 28S ribosomal RNA gene, partial sequence.	Eukaryota; Fungi; Dikarya; Ascomycota; Pezizomycotina; Pezizomycetes; Pezizales; Tuberaceae; Eremiomyces	Peziza
sq89;size=5238;	FJ791160.1	85.106	282	22	16	1	273	1	271	1.37e-68	270	273	100	Chromelosporium carneum isolate 3 18S ribosomal RNA, internal transcribed spacer 1, 5.8S ribosomal RNA, internal transcribed spacer 2, and 28S ribosomal RNA gene, region.	Eukaryota; Fungi; Dikarya; Ascomycota; Pezizomycotina; Pezizomycetes; Pezizales; Pezizaceae; Chromelosporium	Peziza
sq89;size=5238;	FJ791147.1	85.106	282	22	16	1	273	2	272	1.37e-68	270	273	100	Chromelosporium carneum isolate 1 18S ribosomal RNA, internal transcribed spacer 1, 5.8S ribosomal RNA, internal transcribed spacer 2, and 28S ribosomal RNA gene, region.	Eukaryota; Fungi; Dikarya; Ascomycota; Pezizomycotina; Pezizomycetes; Pezizales; Pezizaceae; Chromelosporium	Peziza
sq89;size=5238;	FJ791148.1	85.401	274	22	14	9	273	1	265	4.93e-68	268	273	97	Chromelosporium carneum isolate 2 18S ribosomal RNA, internal transcribed spacer 1, 5.8S ribosomal RNA, internal transcribed spacer 2, and 28S ribosomal RNA gene, region.	Eukaryota; Fungi; Dikarya; Ascomycota; Pezizomycotina; Pezizomycetes; Pezizales; Pezizaceae; Chromelosporium	Peziza
sq89;size=5238;	JF440586.1	85.019	267	22	14	16	273	2	259	3.84e-64	255	273	95	Fungi 18S ribosomal RNA gene, internal transcribed spacer 1, 5.8S ribosomal RNA gene, internal transcribed spacer 2, and 28S ribosomal RNA gene, region.	Eukaryota; Fungi; Dikarya; Basidiomycota; Agaricomycotina; Agaricomycetes	Peziza
sq89;size=5238;	MK532825.1	83.916	286	20	19	1	273	8	280	1.79e-62	250	273	100	Peziza phyllogena voucher S.D. Russell MycoMap 4994 small subunit ribosomal RNA gene, partial sequence; internal transcribed spacer 1, 5.8S ribosomal RNA gene, and internal transcribed spacer 2, complete sequence; and large subunit ribosomal RNA gene, partial sequence.	Eukaryota; Fungi; Dikarya; Ascomycota; Pezizomycotina; Pezizomycetes; Pezizales; Pezizaceae; Peziza	Peziza
sq89;size=5238;	JF908570.1	83.746	283	26	16	1	273	4	276	1.79e-62	250	273	100	Fungi 18S ribosomal RNA gene, internal transcribed spacer 1, 5.8S ribosomal RNA gene, internal transcribed spacer 2, and 28S ribosomal RNA gene, region.	Eukaryota; Fungi; Dikarya; Basidiomycota; Agaricomycotina; Agaricomycetes; Agaricomycetidae; Agaricales; Amanitaceae; Amanita	Peziza
sq89;size=5238;	AY789329.1	83.275	287	21	19	1	273	3	276	3.86e-59	239	273	100	Ascomycota internal transcribed spacer 1, partial sequence; 5.8S ribosomal RNA gene, complete sequence; and internal transcribed spacer 2, partial sequence.	Eukaryota; Fungi; Dikarya; Ascomycota; Pezizomycotina; Geoglossomycetes; Geoglossales; Geoglossaceae; Sarcoleotia	Peziza
sq9;size=46770;	KJ001430.1	99.288	281	2	0	42	322	1	281	2.67e-140	508	322	87	Entoloma phaeocarpum voucher LIP JVG 1031018 TYPUS internal transcribed spacer 1, partial sequence; 5.8S ribosomal RNA gene, complete sequence; and internal transcribed spacer 2, partial sequence.	Eukaryota; Fungi; Dikarya; Basidiomycota; Agaricomycotina; Agaricomycetes; Agaricomycetidae; Agaricales; Entolomataceae; Entoloma	Entoloma
sq9;size=46770;	JF907991.1	92.523	321	13	7	3	322	1	311	1.64e-122	449	322	99	Fungi 18S ribosomal RNA gene, internal transcribed spacer 1, 5.8S ribosomal RNA gene, internal transcribed spacer 2, and 28S ribosomal RNA gene, region.	Eukaryota; Fungi; Dikarya; Basidiomycota; Agaricomycotina; Agaricomycetes; Agaricomycetidae; Agaricales; Amanitaceae; Amanita	Entoloma
sq9;size=46770;	JF908006.1	91.925	322	16	5	3	322	1	314	2.74e-120	442	322	99	Fungi 18S ribosomal RNA gene, internal transcribed spacer 1, 5.8S ribosomal RNA gene, internal transcribed spacer 2, and 28S ribosomal RNA gene, region.	Eukaryota; Fungi; Dikarya; Basidiomycota; Agaricomycotina; Agaricomycetes; Agaricomycetidae; Agaricales; Amanitaceae; Amanita	Entoloma
sq9;size=46770;	KU127249.1	90.184	326	17	12	1	322	5	319	7.74e-111	411	322	100	Entoloma graphitipes voucher O-F76067 small subunit ribosomal RNA gene, partial sequence; internal transcribed spacer 1, 5.8S ribosomal RNA gene, and internal transcribed spacer 2, complete sequence; and large subunit ribosomal RNA gene, partial sequence.	Eukaryota; Fungi; Dikarya; Basidiomycota; Agaricomycotina; Agaricomycetes; Agaricomycetidae; Agaricales; Entolomataceae; Entoloma	Entoloma
sq9;size=46770;	KX024664.1	88.308	325	28	9	1	322	25	342	1.69e-102	383	322	100	Entoloma 18S ribosomal RNA gene, partial sequence; internal transcribed spacer 1, 5.8S ribosomal RNA gene, and internal transcribed spacer 2, complete sequence; and 28S ribosomal RNA gene, partial sequence.	Eukaryota; Fungi; Dikarya; Basidiomycota; Agaricomycotina; Agaricomycetes; Agaricomycetidae; Agaricales; Entolomataceae; Entoloma	Entoloma
sq9;size=46770;	KR155034.1	88.785	321	22	14	8	322	4	316	6.07e-102	381	322	98	Collybia sp. BAB-4944 18S ribosomal RNA gene, partial sequence; internal transcribed spacer 1, 5.8S ribosomal RNA gene, and internal transcribed spacer 2, complete sequence; and 28S ribosomal RNA gene, partial sequence.	Eukaryota; Fungi; Dikarya; Basidiomycota; Agaricomycotina; Agaricomycetes; Agaricomycetidae; Agaricales; Tricholomataceae; Collybia	Entoloma
sq9;size=46770;	KJ001428.1	91.166	283	18	6	42	322	1	278	7.85e-101	377	322	87	Entoloma almeriense voucher LIP JVG 990105I TYPUS internal transcribed spacer 1, partial sequence; 5.8S ribosomal RNA gene, complete sequence; and internal transcribed spacer 2, partial sequence.	Eukaryota; Fungi; Dikarya; Basidiomycota; Agaricomycotina; Agaricomycetes; Agaricomycetidae; Agaricales; Entolomataceae; Entoloma	Entoloma
sq9;size=46770;	KJ001426.1	91.489	282	13	7	42	322	1	272	7.85e-101	377	322	87	Entoloma phaeocyathus voucher JVG 1111118-4 internal transcribed spacer 1, partial sequence; 5.8S ribosomal RNA gene, complete sequence; and internal transcribed spacer 2, partial sequence.	Eukaryota; Fungi; Dikarya; Basidiomycota; Agaricomycotina; Agaricomycetes; Agaricomycetidae; Agaricales; Entolomataceae; Entoloma	Entoloma
sq9;size=46770;	KJ001420.1	91.489	282	13	7	42	322	1	272	7.85e-101	377	322	87	Entoloma phaeocyathus voucher MHR040608 internal transcribed spacer 1, partial sequence; 5.8S ribosomal RNA gene, complete sequence; and internal transcribed spacer 2, partial sequence.	Eukaryota; Fungi; Dikarya; Basidiomycota; Agaricomycotina; Agaricomycetes; Agaricomycetidae; Agaricales; Entolomataceae; Entoloma	Entoloma
sq9;size=46770;	KJ001419.1	91.489	282	13	7	42	322	1	272	7.85e-101	377	322	87	Entoloma phaeocyathus voucher SFC 11020301-01 internal transcribed spacer 1, partial sequence; 5.8S ribosomal RNA gene, complete sequence; and internal transcribed spacer 2, partial sequence.	Eukaryota; Fungi; Dikarya; Basidiomycota; Agaricomycotina; Agaricomycetes; Agaricomycetidae; Agaricales; Entolomataceae; Entoloma	Entoloma
